# Supplementary material for: Differential Alternative Splicing Genes in Response to Boron Deficiency in Brassica napus
Source: Genes (Basel). 2019 Mar 18;10(3):224. doi: 10.3390/genes10030224 (PMC6471828; doi:10.3390/genes10030224)
Supplement: Supplementary file 1 [file genes-10-00224-s001.zip]

Archive with 11 entries (8 files):
- Supplementary materials-Jin Gu/
- Supplementary materials-Jin Gu/Supplementary Figures-Jin Gu/
- Supplementary materials-Jin Gu/Supplementary Figures-Jin Gu/Figure S1.docx
- Supplementary materials-Jin Gu/Supplementary Figures-Jin Gu/Figure S2.docx
- Supplementary materials-Jin Gu/Supplementary Tables-Jin Gu/
- Supplementary materials-Jin Gu/Supplementary Tables-Jin Gu/Table S1.xlsx
- Supplementary materials-Jin Gu/Supplementary Tables-Jin Gu/Table S2.xlsx
- Supplementary materials-Jin Gu/Supplementary Tables-Jin Gu/Table S3.xlsx
- Supplementary materials-Jin Gu/Supplementary Tables-Jin Gu/Table S4.xlsx
- Supplementary materials-Jin Gu/Supplementary Tables-Jin Gu/Table S5.doc
- Supplementary materials-Jin Gu/Supplementary Tables-Jin Gu/Table S6.doc
