# Supplementary material for: Differential Alternative Splicing Genes in Response to Boron Deficiency in Brassica napus
Source: Genes (Basel). 2019 Mar 18;10(3):224. doi: 10.3390/genes10030224 (PMC6471828; doi:10.3390/genes10030224)
Supplement: Supplementary file 1 [file genes-10-00224-s001.zip › Supplementary materials-Jin Gu/Supplementary Tables-Jin Gu/Table S1.xlsx]

## Sheet: Sheet1
Differential alternative splicing genes in response to boron deficiency in Brassica napus
Jin Gu, Wei Li, Sheliang Wang, Xiaoyan Zhang, Anne Coules, Guangda Ding, Fangsen Xu, Jian Ren, Chungui Lu, Lei Shi
Table S1. Alignment statistics of RNA-Seq reads and clean reads of Brassica napus cultivars Qingyou10 (QY10) and Westar10 (W10), and mappped reads ratio against in the Brassica napus reference genome of cultivar Darmor-bzh
Samples	Number of reads	Number of cleans reads	Number of mapped reads	Mapped Reads ratio (%)
BsQR	155471252	143007332	103593170	72.4391
BsQJL	144259326	134050933	102027461	76.111
BsQOL	191127244	178206209	130074601	72.9911
BsWR	154199502	141649181	92701187	65.4442
BsWJL	152906726	141242026	96473799	68.3039
BsWOL	183991294	174837845	126044328	72.0921
BdQR	140437302	127005255	92701187	72.99
BdQJL	152396302	140936790	84716683	60.1097
BdQOL	226911566	205934050	97375970	47.285
BdWR	208858682	193885052	133308131	68.7563
BdWJL	227536640	212986889	157949560	74.1593
BdWOL	140704014	128155273	93884860	73.2587
Total	2078799850	1921896835	1310850937	68.2061
Average	1.73233e+08	1.60158e+08	1.09238e+08	68.6617
Note: Bs, B sufficient conditions; Bd, B deficient conditions; QR, root of QY10; QOL, old leaves of QY10; QJL, juvenile leaves of QY10; WR, root of W10; WOL, old leaves of W10; WJL, juvenile leaves of W10.
