# Supplementary material for: Differential Alternative Splicing Genes in Response to Boron Deficiency in Brassica napus
Source: Genes (Basel). 2019 Mar 18;10(3):224. doi: 10.3390/genes10030224 (PMC6471828; doi:10.3390/genes10030224)
Supplement: Supplementary file 1 [file genes-10-00224-s001.zip › Supplementary materials-Jin Gu/Supplementary Tables-Jin Gu/Table S2.xlsx]

## Sheet: Sheet1
Differential alternative splicing genes in response to boron deficiency in Brassica napus
Jin Gu, Wei Li, Sheliang Wang, Xiaoyan Zhang, Anne Coules, Guangda Ding, Fangsen Xu, Jian Ren, Chungui Lu, Lei Shi
Table S2. Primer sequences of actin and candidate genes in Brassica napus for Semi-Quantitative RT-PCR
Gene ID	Primer sequences (Forward)	Primer sequences (Reverse)
BnaC05g18490D	5'-TGGCTGTCCATACTTGCT-3'	5'-AAATGCTCCATCAGTTCCT-3'
BnaA06g20750D	5'-ACAGGGGAGGTCATTGC-3'	5'-TCTGCTGTTTTGGCTTGTTG-3'
BnaC08g29490D	5'-GCTGATTGGGAGTTTACGA-3'	5'-CTGAGAGCAGGATTGGC-3'
BnaA02g29830D	5'-TCACGCCTCTCTTCTCTC-3'	5'-CAAGGTTACCAACTGCATTC-3'
BnaC07g18010D	5'-CAGGAGGTAGATTAGGAGAAGC-3'	5'-GAGCATCCACGAGGTCAGT-3'
BnaA06g17710D	5'-AACAACTCCTCGTACTGTCAT-3'	5'-ATGGCTACGGTAAGAACG-3'
BnaA01g30340D	5'-GTTCAGACTTGGAAAGCAG-3'	5'-GCATGATTGATCGATGTTGA-3'
BnaA07g33860D	5'-TCGGTCTCCAGTCTGTCTTC-3'	5'-AGCGAGCTTAGCGTATCCA-3'
BnaC04g06320D	5'-CCCCCATAGATTCTCACATTAG-3'	5'-GAACAGCGAGAGTGGTTAGTAT-3'
BnaC06g14780D	5'-GTTGGTCGCTTGTCATCTA-3'	5'-CAGTACACTCATCTCCAGGTT-3'
BnaA01g14750D	5'-AACCGCCGTACTCAGCATT-3'	5'-GCATCGTCAGCATCCCTTT-3'
Actin	5'-ACAGTGTCTGGATCGGTGGTTC-3'	5'-TGCCTCATCATACTCAGCCTTG-3'
