# Supplementary material for: Differential Alternative Splicing Genes in Response to Boron Deficiency in Brassica napus
Source: Genes (Basel). 2019 Mar 18;10(3):224. doi: 10.3390/genes10030224 (PMC6471828; doi:10.3390/genes10030224)
Supplement: Supplementary file 1 [file genes-10-00224-s001.zip › Supplementary materials-Jin Gu/Supplementary Tables-Jin Gu/Table S3.xlsx]

## Sheet: Sheet2
Differential alternative splicing genes in response to boron deficiency in Brassica napus
Jin Gu, Wei Li, Sheliang Wang, Xiaoyan Zhang, Anne Coules, Guangda Ding, Fangsen Xu, Jian Ren, Chungui Lu, Lei Shi
Table S3. Splice junctions identified in the 36 RNA-Seq libraries of Brassica napus cultivars Qingyou10 (QY10) and Westar10 (W10)
Library		Number of junctions
BsQR	replication 1	283538
	replication 2	317417
	replication 3	313201
BsQJL	replication 1	277441
	replication 2	277135
	replication 3	267123
BsQOL	replication 1	301734
	replication 2	273677
	replication 3	316884
BdQR	replication 1	285865
	replication 2	334627
	replication 3	315709
BdQJL	replication 1	308057
	replication 2	317422
	replication 3	308146
BdQOL	replication 1	312354
	replication 2	304506
	replication 3	348429
BsWR	replication 1	231340
	replication 2	307199
	replication 3	337531
BsWJL	replication 1	289379
	replication 2	281807
	replication 3	306668
BsWOL	replication 1	293441
	replication 2	299818
	replication 3	368739
BdWR	replication 1	354983
	replication 2	361021
	replication 3	287600
BdWJL	replication 1	370940
	replication 2	306912
	replication 3	283641
BdWOL	replication 1	307655
	replication 2	286572
	replication 3	301741
Total number of junctions		11040252
Note: Bs, B sufficient conditions; Bd, B deficient conditions; QR, root of QY10; QOL, old leaves of QY10; QJL, juvenile leaves of QY10; WR, root of W10; WOL, old leaves of W10; WJL, juvenile leaves of W10.
