# Supplementary material for: Differential Alternative Splicing Genes in Response to Boron Deficiency in Brassica napus
Source: Genes (Basel). 2019 Mar 18;10(3):224. doi: 10.3390/genes10030224 (PMC6471828; doi:10.3390/genes10030224)
Supplement: Supplementary file 1 [file genes-10-00224-s001.zip › Supplementary materials-Jin Gu/Supplementary Tables-Jin Gu/Table S4.xlsx]

## Sheet: Sheet1
Differential alternative splicing genes in response to boron deficiency in Brassica napus
Jin Gu, Wei Li, Sheliang Wang, Xiaoyan Zhang, Anne Coules, Guangda Ding, Fangsen Xu, Jian Ren, Chungui Lu, Lei Shi
Table S4. The numbers of AS genes with different types of alternative splicing in Brassica napus cultivars Qingyou10 (QY10) and Westar10 (W10)
BsQR				BsQJL				BsQOL				BdQR				BdQJL				BdQOL				BsWR				BsWJL				BsWOL				BdWR				BdWJL				BdWOL
A3SS	A5SS	RI	ES	A3SS	A5SS	RI	ES	A3SS	A5SS	RI	ES	A3SS	A5SS	RI	ES	A3SS	A5SS	RI	ES	A3SS	A5SS	RI	ES	A3SS	A5SS	RI	ES	A3SS	A5SS	RI	ES	A3SS	A5SS	RI	ES	A3SS	A5SS	RI	ES	A3SS	A5SS	RI	ES	A3SS	A5SS	RI	ES
BnaC03g56590D	BnaC03g56590D	BnaC03g56590D	BnaC03g56590D	BnaA03g54620D	BnaA03g54540D	BnaA03g54540D	BnaA01g16750D	BnaC04g00560D	BnaC04g00600D	BnaC04g00780D	BnaC04g00600D	BnaC05g48290D	BnaA01g15950D	BnaC05g48350D	BnaC05g48640D	BnaA01g18070D	BnaA01g18030D	BnaC04g02760D	BnaA02g36110D	BnaC04g00610D	BnaC04g00610D	BnaC04g00780D	BnaC04g00610D	BnaC08g13610D	BnaC05g46960D	BnaC05g46990D	BnaC05g47070D	BnaC08g09760D	BnaC03g50020D	BnaC05g44140D	BnaC03g50000D	BnaC08g42500D	BnaC08g42430D	BnaC08g42390D	BnaC08g42270D	BnaC08g16900D	BnaC05g48940D	BnaC08g16920D	XLOC_012646	BnaC04g00190D	BnaC04g00190D	BnaA01g17480D	BnaC04g00610D	BnaC05g47470D	BnaC03g52880D	BnaC03g52880D	BnaC08g13440D
BnaC03g56540D	BnaC03g56590D	BnaC04g05100D	BnaC03g56590D	BnaC06g35750D	BnaC08g16340D	BnaA03g54620D	BnaA01g16710D	BnaC03g54580D	BnaC06g35800D	BnaC08g16550D	XLOC_054130	BnaC05g48350D	BnaA01g15930D	BnaC05g48350D	BnaC05g48600D	BnaA01g18070D	BnaC04g02840D	BnaC04g02770D	BnaA02g36110D	BnaC08g16060D	BnaC08g16020D	BnaA01g17040D	BnaA01g16710D	XLOC_081487	BnaC08g13600D	BnaC03g51870D	BnaA03g56720D	BnaC08g09760D	BnaC04g54120D	BnaC03g50040D	BnaC03g50000D	BnaC08g41940D	BnaC08g42440D	BnaC08g42000D	XLOC_082552	BnaC05g48840D	BnaC08g17010D	BnaA01g16470D	BnaC06g36280D	BnaC08g13890D	BnaC08g13890D	BnaC04g00190D	BnaC08g14470D	BnaC03g52880D	BnaC08g13440D	BnaC03g52880D	BnaC03g52720D
BnaC03g56360D	BnaC03g56590D	BnaC04g05100D	BnaC08g21990D	BnaA03g59840D	BnaC08g16440D	BnaC08g16550D	BnaA03g58920D	BnaC06g35800D	BnaC06g35760D	XLOC_054130	XLOC_012977	BnaC08g14250D	BnaC08g14220D	BnaC05g48350D	BnaC08g14460D	BnaC06g38260D	BnaC08g18060D	BnaA01g18070D	BnaA01g17760D	BnaC08g16100D	BnaC08g16060D	BnaA01g17040D	BnaA03g58920D	BnaA03g56660D	BnaC03g51700D	BnaC08g13550D	BnaA03g56720D	BnaC03g49960D	BnaC06g29960D	BnaC03g49960D	BnaC04g54230D	BnaC08g41780D	BnaC08g41940D	BnaC08g41750D	BnaC02g21000D	BnaC08g16980D	BnaC04g00120D	BnaC08g17010D	BnaC06g36330D	BnaC08g13900D	BnaC08g13950D	BnaC04g00250D	BnaA01g17760D	BnaC03g52880D	BnaA03g55870D	BnaC03g52750D	BnaC05g47910D
BnaC08g22070D	BnaC03g56590D	BnaC04g05100D	BnaC08g22070D	BnaC04g00080D	BnaA01g17140D	BnaA01g17040D	BnaC02g28200D	BnaC06g35750D	BnaC06g35720D	BnaC03g54540D	BnaC03g54900D	BnaA01g15800D	BnaC08g14210D	BnaC05g48350D	BnaC08g14460D	BnaA02g36110D	BnaA02g36110D	BnaC08g18060D	BnaA01g17830D	BnaA01g17010D	BnaA01g17140D	BnaA01g17010D	BnaC06g41750D	BnaC05g47260D	BnaC03g51700D	BnaC03g51620D	BnaC03g51540D	BnaC03g49960D	BnaC03g49840D	BnaC03g49970D	BnaC04g54160D	BnaC08g42250D	BnaC08g42380D	BnaC08g42310D	XLOC_050814	BnaC08g17010D	BnaA01g16360D	BnaC08g16970D	BnaA01g16060D	BnaC08g13900D	BnaC08g13970D	BnaC08g13990D	BnaC06g41750D	BnaC03g52720D	BnaC05g47710D	BnaA03g55870D	BnaA03g55110D
BnaC08g22070D	BnaC04g05100D	BnaC08g22070D	BnaC08g22070D	BnaC04g00020D	BnaC06g35720D	BnaC06g35750D	BnaCnng15940D	BnaC04g00940D	BnaC04g01130D	BnaC03g54490D	BnaC06g35950D	BnaC05g48450D	BnaC08g14250D	BnaA01g15910D	BnaC08g14500D	BnaA02g36110D	BnaA02g36110D	BnaC08g18060D	BnaC08g18400D	BnaC04g00940D	BnaC04g00920D	BnaC04g01000D	BnaC06g41750D	BnaA03g56710D	BnaC03g51700D	BnaC03g51560D	BnaA03g55750D	BnaC03g49960D	BnaC04g54230D	BnaC03g49970D	BnaC03g49700D	XLOC_082552	BnaC08g42200D	BnaC08g42270D	BnaC02g21250D	BnaC08g16960D	BnaA01g16250D	BnaC08g16970D	BnaA01g16060D	BnaC08g13900D	BnaC08g13970D	BnaC08g13990D	BnaCnng13770D	BnaC03g52720D	BnaC05g47690D	BnaC05g47710D	BnaA03g55810D
BnaC03g56300D	BnaC04g05080D	BnaC08g22070D	BnaC08g22070D	BnaC04g00190D	BnaC04g00120D	BnaC06g35760D	BnaC02g27950D	BnaC04g00940D	BnaC04g01130D	BnaC06g35760D	XLOC_073408	BnaC08g14320D	BnaA03g57860D	BnaA01g15910D	BnaC08g14540D	BnaC04g02920D	BnaA02g36110D	BnaA01g17990D	BnaA01g18190D	BnaC04g00940D	BnaC06g35720D	BnaC04g01000D	BnaCnng15880D	BnaA03g56710D	XLOC_081486	BnaC05g47400D	BnaA03g55810D	BnaC03g49960D	BnaA10g29820D	BnaC05g44290D	BnaC06g29830D	BnaC08g42350D	BnaC02g21000D	XLOC_082552	BnaC08g42550D	BnaC08g16970D	BnaA01g16240D	BnaC04g00120D	BnaA01g16010D	BnaC08g13990D	BnaC08g13970D	BnaC08g13940D	BnaA07g14330D	BnaC03g52720D	BnaC03g52770D	BnaC05g47710D	BnaC03g53370D
BnaC04g05480D	BnaC03g56480D	BnaCnng02820D	BnaC08g22070D	BnaC08g16260D	BnaC08g16260D	BnaA01g17020D	BnaC06g36280D	BnaC04g01110D	BnaC04g01130D	BnaC06g35760D	BnaC06g42600D	BnaC08g14320D	BnaA03g57940D	BnaC08g14250D	BnaCnng14160D	BnaC04g02910D	BnaA02g36110D	BnaC08g18140D	BnaC02g29940D	BnaC06g35930D	BnaC06g35720D	BnaC06g35750D	BnaC06g35950D	BnaC06g33290D	BnaC05g47270D	BnaC05g47400D	BnaA03g55810D	BnaC04g54230D	BnaC06g29830D	BnaC03g49910D	BnaA10g29040D	BnaC08g42350D	BnaC02g21100D	XLOC_082552	BnaC08g42660D	BnaC04g00120D	BnaC08g16840D	BnaA01g16360D	BnaA03g59960D	BnaC04g00420D	BnaC06g34370D	BnaC04g00410D	XLOC_073091	BnaC03g52720D	BnaC03g52530D	XLOC_079297	BnaC03g53370D
BnaC04g05490D	BnaC08g22070D	BnaCnng02860D	BnaC08g22420D	BnaC08g16260D	BnaA01g16750D	BnaC04g00170D	BnaC06g36280D	BnaC08g16280D	BnaC04g01020D	BnaC06g35750D	BnaC06g36280D	BnaA03g57940D	BnaA03g57940D	BnaC05g48470D	BnaA01g16010D	BnaC04g02940D	BnaA02g36110D	BnaA02g36110D	BnaC02g29680D	BnaA03g59660D	BnaC06g35720D	BnaC04g01030D	BnaA03g58460D	BnaC08g13440D	BnaC05g47200D	BnaC03g51470D	BnaC03g52440D	BnaC04g54230D	BnaC06g29830D	BnaC03g49820D	BnaA10g28850D	BnaC02g21000D	BnaC02g20870D	BnaC08g42350D	BnaC02g20430D	BnaC04g00080D	BnaC08g17410D	BnaA01g16310D	BnaA01g16710D	BnaC06g34390D	BnaC06g34370D	BnaC04g00420D	XLOC_073091	BnaC03g52720D	BnaA03g55290D	BnaC08g13820D	BnaC03g53360D
BnaC04g05440D	BnaC08g22070D	BnaC03g56330D	BnaC08g22490D	BnaA01g16750D	BnaC08g16840D	BnaC04g00080D	BnaC06g36330D	XLOC_057556	BnaC04g01050D	BnaC04g00940D	BnaCnng15880D	BnaA03g57930D	BnaC06g34510D	BnaC05g48570D	BnaA01g16010D	BnaC06g38330D	BnaA02g36110D	BnaA02g36110D	BnaC02g29680D	BnaA01g16870D	BnaC04g01020D	BnaC04g01030D	BnaCnng15940D	BnaC05g47290D	BnaA03g56760D	BnaC08g13820D	BnaCnng09840D	BnaC05g44360D	BnaC06g29920D	BnaC06g29950D	BnaCnng08120D	BnaC02g20870D	BnaC02g21770D	BnaC08g42330D	BnaC02g20260D	BnaC04g00190D	BnaC04g00500D	BnaA01g16310D	BnaA03g60270D	BnaC04g00500D	BnaC06g34370D	BnaC08g13970D	BnaC06g35080D	BnaC03g52720D	BnaA03g55240D	BnaC08g13780D	BnaC02g27950D
BnaC03g56180D	BnaC08g22070D	BnaC03g56250D	BnaCnng21500D	BnaC08g16840D	BnaC08g16920D	BnaC04g00190D	BnaC06g42620D	BnaC08g16880D	BnaC08g16340D	BnaC04g01000D	BnaC02g29260D	BnaC06g34510D	BnaC06g34300D	BnaA01g15620D	BnaA01g16060D	BnaA01g17780D	BnaA02g36110D	BnaA02g36110D	BnaC06g42620D	BnaC06g35750D	BnaC04g01130D	BnaC04g01020D	XLOC_073442	BnaC05g47420D	BnaC06g33290D	BnaC05g47420D	BnaCnng09720D	BnaA10g29770D	BnaC08g10110D	BnaC05g44330D	BnaC03g50580D	BnaC08g41630D	BnaC02g21470D	BnaC08g42120D	BnaC02g18520D	BnaC06g36420D	BnaC04g00550D	BnaC04g00190D	BnaC06g36640D	BnaC06g34300D	BnaC06g34370D	BnaC08g14040D	BnaC02g29260D	XLOC_079297	XLOC_012500	BnaC08g13550D	BnaC08g14080D
BnaC08g22370D	BnaC08g22070D	BnaC03g56290D	BnaCnng21440D	BnaC04g00420D	BnaA03g59260D	BnaC04g00240D	BnaC02g28490D	XLOC_054120	XLOC_057556	BnaC04g01000D	BnaC02g29150D	BnaC06g34300D	BnaC06g34370D	BnaA03g57960D	BnaA01g16060D	BnaC06g38150D	BnaC04g02920D	BnaC06g38300D	BnaC06g42560D	BnaC04g01110D	BnaC04g01070D	BnaC04g01170D	BnaC06g42600D	BnaC08g13900D	BnaC03g51540D	BnaC05g47440D	BnaCnng09720D	BnaC03g49710D	BnaC03g49360D	BnaC05g44380D	BnaC03g50310D	BnaC02g21650D	BnaC02g21470D	BnaC08g42140D	BnaC02g18520D	BnaA01g16250D	BnaA01g15900D	BnaC04g00240D	BnaC06g42560D	BnaC04g00650D	BnaC06g34340D	BnaA01g17340D	BnaC06g34690D	XLOC_079297	BnaA03g55110D	BnaA03g55140D	BnaC08g14080D
BnaC04g05580D	BnaC03g56340D	BnaC04g05480D	BnaC03g57030D	BnaC04g00420D	BnaA03g58940D	BnaC08g16260D	BnaC06g36640D	XLOC_054120	XLOC_054118	BnaC04g01020D	BnaC06g36640D	BnaC05g48730D	BnaC06g34370D	BnaA01g15650D	BnaC02g27300D	BnaC04g02970D	BnaA02g36210D	BnaC06g38330D	BnaC06g42560D	BnaA01g16630D	BnaA01g16750D	BnaA01g16830D	BnaC06g42600D	BnaC08g13950D	BnaC05g47320D	BnaC03g51320D	BnaA07g13990D	BnaC03g49730D	BnaC03g49330D	BnaC04g54230D	BnaC03g50360D	BnaC02g21410D	BnaC02g21250D	BnaC02g21000D	BnaC02g18520D	BnaA01g16250D	BnaA01g15920D	BnaA01g16250D	BnaC06g36870D	BnaA01g17140D	BnaC04g00540D	BnaC08g14080D	BnaC06g34690D	BnaC03g52660D	BnaC03g53510D	BnaA03g55130D	BnaC08g14080D
BnaC08g22420D	BnaC03g56340D	XLOC_058701	BnaC03g57030D	BnaC08g16960D	BnaA03g58880D	BnaC08g16260D	BnaCnng15880D	XLOC_054120	XLOC_012977	BnaC04g01060D	BnaC03g55210D	BnaC05g48840D	BnaC06g34340D	BnaC05g48670D	BnaCnng14630D	BnaC04g03070D	BnaA01g17760D	BnaC06g38330D	BnaC06g42740D	BnaC08g16500D	BnaC04g01250D	BnaC04g01280D	BnaC06g42620D	BnaC08g13990D	BnaC08g13450D	BnaC08g13940D	BnaC08g14080D	BnaC03g49700D	BnaA10g29230D	BnaC04g54230D	BnaCnng08610D	BnaC02g21470D	BnaC08g42950D	BnaC02g21000D	BnaC08g41390D	BnaA01g16250D	BnaC08g17300D	BnaA01g16250D	BnaC02g28490D	XLOC_000795	BnaC04g00500D	BnaC08g14080D	BnaC08g14540D	BnaC05g47860D	XLOC_054043	BnaA03g55310D	BnaC08g14080D
BnaC08g22120D	BnaC03g56300D	BnaC03g56050D	BnaC03g56940D	BnaC08g16880D	BnaCnng15660D	BnaA01g16750D	BnaC01g20420D	BnaC08g16970D	XLOC_012977	BnaC04g01170D	BnaC03g55210D	BnaA01g15330D	BnaC06g34340D	BnaC05g48660D	BnaC02g27380D	BnaC08g17900D	BnaA01g17780D	BnaC06g38330D	BnaC02g30520D	BnaC08g16260D	BnaA01g16620D	BnaC08g16490D	BnaC06g36280D	BnaC08g13770D	BnaC03g51470D	BnaC08g13810D	BnaC08g14080D	BnaC06g29830D	BnaA10g28850D	BnaC04g54230D	BnaC06g30120D	BnaC02g21250D	BnaC08g42920D	BnaC02g21100D	BnaCnng37900D	BnaC04g00420D	BnaCnng16160D	BnaA01g16250D	BnaC02g28200D	BnaC04g00780D	BnaA03g56760D	BnaC08g14050D	BnaC08g14500D	XLOC_081546	BnaA03g55810D	BnaA03g55290D	BnaC08g14080D
BnaC08g22120D	BnaC03g56300D	BnaC08g22420D	BnaC02g30980D	BnaC08g16900D	BnaA03g59470D	BnaC08g16840D	BnaC01g20470D	BnaC08g16970D	BnaCnng15660D	BnaC08g16970D	BnaC03g55210D	BnaC08g14490D	BnaA01g15540D	BnaC05g48730D	BnaC02g27110D	BnaA01g17660D	BnaC04g02970D	BnaC06g38330D	BnaC02g30150D	BnaC08g16260D	XLOC_079447	BnaC08g16550D	BnaC02g29150D	BnaA03g56100D	BnaC08g13970D	BnaC08g13780D	BnaC08g14080D	BnaC03g49640D	BnaC03g50340D	BnaC03g49730D	BnaC06g30120D	BnaC08g42870D	BnaC08g43000D	XLOC_050814	BnaCnng37910D	BnaC08g16880D	BnaCnng16160D	BnaA01g16250D	BnaA01g17760D	BnaC04g00780D	BnaA03g56760D	BnaC08g14050D	BnaA07g13990D	BnaA03g55140D	BnaA03g55810D	BnaA03g55290D	BnaC06g41750D
BnaC08g22120D	BnaC03g56300D	BnaC08g22490D	BnaC06g42600D	BnaC08g16600D	XLOC_012712	BnaC08g16840D	BnaCnng17330D	BnaC08g16970D	BnaC03g54930D	BnaC08g16970D	BnaC03g55210D	BnaC08g14540D	BnaC08g14660D	BnaC05g48740D	BnaC02g27060D	BnaC08g18400D	BnaC08g17900D	BnaC04g02930D	BnaCnng17840D	BnaC08g16280D	BnaC08g16340D	BnaC08g16260D	BnaC02g29150D	BnaA03g55700D	BnaC08g13970D	BnaA03g56000D	BnaC06g42560D	BnaC04g54290D	BnaA10g29360D	BnaC03g49730D	BnaC06g30120D	BnaC08g42960D	BnaC08g43040D	BnaC02g21390D	BnaCnng37970D	BnaC08g16800D	BnaCnng16160D	BnaC04g00410D	BnaCnng17840D	BnaC08g14470D	BnaA03g56790D	BnaC04g00720D	BnaCnng13150D	BnaCnng08470D	BnaA03g55810D	BnaA03g55290D	BnaA07g13990D
BnaC08g22270D	XLOC_058701	BnaC08g22170D	BnaC08g22680D	BnaC08g16750D	BnaA03g59530D	BnaC04g00410D	BnaC02g26910D	BnaC08g16960D	BnaA03g59470D	BnaC08g16970D	XLOC_012769	BnaA03g57120D	BnaA03g57280D	BnaC08g14160D	BnaC06g41200D	BnaC04g03180D	BnaC08g17910D	BnaA02g36210D	BnaCnng17840D	BnaA03g58880D	BnaA03g58880D	BnaA03g58880D	BnaCnng15500D	BnaA03g55730D	BnaC08g13950D	BnaA03g55600D	BnaC02g27300D	BnaC04g54290D	BnaC04g53700D	BnaC03g49450D	XLOC_038368	BnaC08g42960D	BnaC08g43040D	BnaC02g21440D	BnaC02g18380D	BnaA01g16160D	BnaA03g59800D	BnaC04g00420D	BnaCnng17840D	BnaA03g56130D	BnaC06g34300D	BnaC08g13840D	BnaCnng13150D	XLOC_012500	BnaC03g53370D	BnaA03g55080D	BnaC06g34460D
BnaCnng21480D	BnaC04g05440D	BnaCnng21450D	BnaA07g16500D	BnaA03g59260D	BnaA03g59530D	BnaC04g00420D	BnaC02g26910D	BnaC08g16900D	BnaA03g59470D	BnaC08g16900D	BnaC03g56040D	BnaA03g57120D	BnaA03g56790D	BnaA01g15450D	BnaCnng14560D	BnaC08g18460D	BnaC08g18400D	BnaA02g36210D	BnaA07g15350D	BnaA03g59050D	XLOC_012630	BnaA03g58930D	BnaC02g29260D	BnaA03g55680D	BnaC08g13950D	BnaA03g55810D	BnaC02g27000D	BnaC04g54290D	BnaC03g50170D	BnaC03g49450D	BnaC06g41750D	BnaC08g43090D	BnaC08g43060D	BnaC02g21570D	BnaCnng37280D	BnaC04g00500D	BnaA03g60250D	BnaC08g16880D	BnaC02g26910D	BnaA03g56710D	BnaC04g00610D	BnaC08g13820D	BnaC08g12900D	XLOC_012500	BnaC03g53370D	BnaA03g55600D	BnaC06g34460D
BnaCnng21480D	BnaC04g05580D	BnaCnng21450D	BnaC03g57790D	BnaA03g59260D	BnaA03g59530D	BnaC04g00420D	BnaC06g37800D	BnaC08g16600D	BnaA03g59530D	BnaC08g16570D	BnaCnng17330D	BnaA03g57280D	BnaA03g56930D	BnaC08g14420D	BnaCnng15070D	BnaC08g18450D	BnaC08g18460D	BnaA02g36210D	BnaC08g17300D	BnaCnng15210D	XLOC_012875	BnaA03g59550D	XLOC_089747	BnaCnng09240D	BnaC08g13960D	BnaA03g55810D	BnaC02g27000D	BnaC05g44540D	XLOC_048242	BnaC03g49420D	BnaA07g12450D	BnaC08g43280D	BnaC08g43280D	BnaC02g21250D	XLOC_050542	BnaC04g00490D	BnaA03g60290D	BnaC08g16850D	BnaC02g27060D	BnaA03g56710D	BnaA01g17140D	BnaA01g17140D	XLOC_079459	BnaCnng08420D	XLOC_054039	BnaC03g53490D	BnaC02g28490D
BnaCnng21450D	BnaC08g22170D	BnaCnng02610D	BnaC08g21130D	BnaA03g58880D	BnaA03g59530D	BnaC04g00420D	BnaC06g41200D	BnaA03g59260D	BnaA03g59530D	BnaC08g16600D	BnaC02g27870D	BnaA03g57140D	BnaA03g56950D	BnaA03g57130D	XLOC_073031	BnaC08g18580D	BnaC08g18260D	BnaA01g17780D	BnaC08g17300D	XLOC_089746	BnaA03g59550D	BnaA03g59550D	BnaC02g29090D	BnaA03g56450D	BnaC08g13990D	BnaA03g55810D	BnaC02g27000D	BnaC08g09670D	BnaCnng08610D	BnaC04g54380D	BnaC02g25530D	BnaC08g43280D	BnaC08g43280D	BnaC02g21250D	BnaC02g16370D	BnaC08g17530D	BnaA03g60370D	BnaA01g16110D	BnaC06g37800D	BnaA03g56660D	BnaC08g14160D	BnaA01g17140D	BnaCnng14560D	BnaA03g55060D	BnaC03g53360D	BnaA03g55700D	BnaCnng08610D
BnaC03g57030D	BnaC08g22230D	BnaCnng02610D	BnaC08g21250D	BnaCnng15660D	BnaC02g28170D	BnaC04g00420D	XLOC_095042	XLOC_012715	BnaA03g59530D	BnaC08g16750D	BnaC02g27870D	BnaA03g56890D	BnaA01g16360D	BnaA03g57240D	BnaA07g13530D	BnaC08g18150D	BnaA02g35440D	BnaA01g17780D	BnaA07g15750D	XLOC_089746	BnaA03g59550D	BnaA03g59550D	BnaC02g29090D	BnaC03g52190D	BnaC08g13770D	BnaCnng09280D	BnaC03g53370D	BnaC06g29910D	BnaCnng08610D	BnaC04g54370D	BnaC02g25530D	BnaC08g43280D	BnaC08g43390D	BnaC02g21250D	XLOC_050557	BnaC08g17200D	BnaA01g16620D	BnaA01g16110D	BnaC06g37800D	BnaA01g17720D	BnaC08g14140D	XLOC_000795	BnaCnng14630D	BnaA03g55040D	BnaC03g53330D	BnaA03g55700D	BnaC02g28250D
BnaC03g57030D	BnaCnng21490D	BnaCnng22120D	BnaCnng03580D	XLOC_000825	BnaCnng16230D	BnaC08g16900D	BnaC01g21050D	BnaA03g59760D	BnaC03g54980D	XLOC_012977	BnaC06g41200D	BnaA03g56710D	BnaA01g16240D	BnaA03g57250D	BnaC02g27870D	BnaA02g35330D	BnaA02g35170D	BnaA01g17780D	BnaCnng00080D	XLOC_089746	BnaA03g59530D	BnaA01g17450D	BnaC06g36640D	BnaC03g52190D	BnaC08g13770D	BnaA03g55790D	BnaA07g14330D	BnaC05g44430D	BnaCnng08610D	XLOC_079568	BnaC02g25640D	BnaC02g19920D	BnaC08g43460D	BnaC02g21250D	BnaCnng35670D	BnaC08g17260D	BnaC06g42000D	BnaA01g16110D	BnaC06g38120D	BnaA01g17660D	BnaC08g14250D	BnaC04g00780D	BnaCnng14790D	BnaA03g55700D	BnaC03g53260D	BnaA03g55810D	BnaC02g28250D
BnaCnng02680D	BnaCnng21450D	BnaC02g30980D	BnaC03g58020D	BnaA03g59660D	BnaCnng16190D	BnaC08g16920D	BnaC08g14470D	BnaA03g59840D	BnaC03g54840D	XLOC_012977	BnaC06g41750D	BnaA03g56710D	BnaA01g16010D	BnaA03g57010D	BnaCnng14270D	BnaA02g35170D	BnaA02g35170D	BnaA01g17830D	BnaCnng00080D	BnaA01g17660D	BnaA03g59470D	BnaA03g59470D	BnaA01g17760D	BnaC03g52190D	BnaC08g13770D	BnaA03g55790D	BnaC08g12900D	BnaC05g44430D	BnaC02g25260D	BnaC04g54610D	XLOC_071281	BnaC02g19920D	BnaC02g19810D	BnaC02g21290D	BnaCnng36030D	BnaA03g59960D	BnaC06g42000D	BnaA01g16110D	BnaC06g41500D	BnaA01g17510D	BnaC08g14250D	BnaC04g00780D	BnaA09g51440D	BnaA03g55700D	BnaA03g55550D	BnaC03g53370D	BnaC03g54040D
BnaCnng02700D	BnaCnng21450D	BnaC02g30940D	BnaC03g57910D	BnaA03g59760D	BnaCnng16160D	BnaC08g16750D	BnaCnng14200D	BnaA03g59840D	BnaA03g59630D	BnaA03g59260D	BnaC06g37800D	BnaA01g16240D	BnaA01g16040D	BnaA03g56980D	XLOC_048136	BnaA02g35270D	BnaA02g35170D	BnaC04g02970D	BnaCnng00200D	XLOC_012875	XLOC_012633	BnaA01g17480D	BnaA07g15350D	BnaA03g56130D	BnaC08g13770D	BnaC03g52370D	BnaC03g53620D	BnaC05g44430D	XLOC_050450	BnaC08g09930D	BnaC06g30740D	BnaC08g42640D	BnaC02g19960D	BnaC08g42990D	BnaCnng35890D	BnaA03g59760D	BnaC02g28010D	BnaA01g16070D	BnaA07g15350D	XLOC_000827	BnaA03g56190D	BnaA01g17020D	BnaC06g35950D	BnaA03g55810D	BnaCnng08960D	BnaC03g53370D	BnaC03g53560D
BnaC03g56850D	BnaC06g42060D	BnaCnng21830D	BnaCnng22960D	BnaA03g59530D	BnaCnng16160D	BnaA03g59260D	BnaCnng14270D	BnaA03g59470D	BnaA03g59630D	BnaA03g59840D	BnaC02g28490D	BnaA01g16240D	BnaC02g27370D	BnaA01g16360D	XLOC_081565	XLOC_092994	BnaA02g35930D	BnaC06g38220D	BnaCnng00200D	BnaA03g59520D	BnaA01g17480D	BnaA01g17480D	BnaC02g27870D	BnaA03g56360D	BnaC08g13770D	BnaC03g52440D	BnaC02g25640D	BnaC05g44430D	BnaCnng08460D	BnaC08g09930D	BnaC06g30740D	BnaC02g20430D	BnaCnng40450D	BnaC08g42960D	BnaC08g44150D	BnaCnng16230D	BnaC02g27970D	BnaA01g16070D	XLOC_095413	BnaCnng13630D	BnaA03g56190D	BnaC08g14160D	BnaA07g15350D	BnaC03g53370D	BnaCnng09180D	BnaC03g53370D	BnaC03g53620D
BnaC03g56850D	BnaCnng21740D	BnaCnng21910D	BnaCnng22920D	BnaC02g28100D	BnaC02g28200D	BnaA03g58930D	BnaCnng14160D	BnaA03g59530D	BnaC03g54900D	BnaA03g59840D	BnaC08g16110D	BnaA03g57830D	BnaC02g27280D	BnaA01g16310D	BnaA01g16750D	XLOC_092994	BnaA02g35900D	BnaC08g18400D	BnaCnng19380D	BnaA03g59520D	BnaC06g41750D	BnaA03g59260D	BnaA03g59950D	BnaC06g41490D	BnaC08g13770D	BnaC03g52440D	BnaCnng11490D	BnaC03g49460D	XLOC_048238	BnaA10g29010D	BnaC04g55390D	BnaC02g20630D	XLOC_048519	BnaC08g42960D	BnaC08g44160D	BnaCnng16230D	BnaCnng17250D	BnaC04g00490D	BnaC06g38770D	BnaCnng13630D	BnaA03g56190D	BnaC08g14160D	BnaA07g15560D	BnaC03g53370D	BnaC02g27870D	BnaC03g53370D	BnaC03g53900D
BnaCnng02580D	BnaC02g30940D	XLOC_092604	BnaCnng02940D	BnaC02g28100D	BnaC02g27970D	BnaA03g58880D	BnaC06g38340D	BnaC03g54840D	BnaCnng16230D	BnaA03g59840D	BnaC02g28560D	BnaA03g57740D	BnaC02g27280D	BnaA01g16310D	BnaC08g13440D	XLOC_092994	BnaA01g18410D	BnaC08g18400D	BnaCnng19440D	BnaA03g59520D	BnaC06g42000D	BnaA01g17340D	BnaC06g41200D	XLOC_092991	BnaC08g13810D	BnaA03g56470D	XLOC_072976	BnaC03g49450D	XLOC_048234	BnaA10g29230D	BnaC04g55400D	BnaC02g20690D	BnaCnng40680D	BnaC08g42970D	BnaC08g43660D	BnaCnng16160D	BnaA03g59630D	BnaC08g17500D	BnaC02g27870D	BnaCnng13320D	BnaA03g55810D	BnaC08g14160D	BnaC02g28430D	BnaC03g53360D	BnaCnng08720D	BnaA03g55790D	BnaC03g53900D
BnaC06g42050D	BnaC02g30940D	XLOC_092604	BnaC06g41200D	BnaCnng16190D	BnaC06g42080D	XLOC_012957	BnaCnng13770D	BnaC03g54900D	XLOC_050352	BnaC03g54910D	BnaC02g28560D	BnaA01g16140D	BnaCnng14600D	BnaA03g57620D	BnaA07g13990D	XLOC_007051	BnaA02g36020D	BnaC08g18400D	BnaCnng19550D	BnaA03g59550D	BnaC06g42000D	XLOC_050308	BnaC02g28490D	BnaCnng10010D	BnaA03g55870D	BnaC03g52360D	BnaCnng57820D	BnaC04g54320D	BnaC06g41490D	BnaA10g29230D	BnaC04g55490D	BnaCnng40810D	BnaC02g20690D	BnaC08g43040D	BnaCnng34030D	BnaCnng16190D	BnaA03g59630D	BnaC08g17200D	BnaC06g41200D	BnaCnng13420D	BnaA03g55810D	BnaC08g14160D	BnaC06g36280D	BnaC03g53360D	BnaC02g28010D	BnaC03g53330D	BnaA03g56760D
BnaCnng22150D	BnaC06g42510D	BnaCnng22470D	BnaCnng70120D	BnaCnng16190D	BnaC06g35800D	XLOC_012712	BnaC08g14540D	BnaC03g54900D	XLOC_050352	BnaC03g54910D	BnaC02g27950D	BnaA01g16050D	BnaCnng14790D	BnaA01g16250D	BnaCnng15880D	BnaA02g35930D	BnaA01g18280D	BnaC08g18400D	BnaCnng19550D	BnaA03g59090D	BnaCnng15660D	XLOC_050308	BnaC06g37800D	BnaCnng09990D	BnaA03g55810D	BnaC03g52330D	BnaA07g15350D	XLOC_079568	BnaC06g30200D	BnaA10g29240D	BnaC04g55480D	BnaCnng40950D	BnaCnng40810D	BnaC08g43040D	BnaCnng34280D	BnaCnng16180D	BnaC06g42060D	BnaC08g17120D	BnaCnng17330D	BnaCnng13470D	BnaA03g55870D	BnaC08g14110D	BnaCnng61390D	BnaC03g53360D	BnaC02g27970D	BnaC03g53330D	XLOC_072978
BnaCnng22130D	BnaC06g42880D	BnaCnng22450D	BnaCnng70140D	BnaCnng16190D	BnaC06g42060D	XLOC_012712	BnaC08g14540D	BnaC06g41960D	XLOC_093274	XLOC_012987	BnaC02g28200D	BnaC02g27280D	BnaCnng14770D	BnaA01g16110D	BnaCnng15940D	BnaA01g18470D	BnaA02g35710D	BnaC08g18480D	BnaC06g39750D	BnaA03g59260D	BnaA03g58520D	XLOC_050308	BnaC02g28560D	BnaC06g41790D	BnaA03g55810D	BnaC03g52330D	BnaC02g26360D	BnaC03g49360D	BnaC06g41750D	BnaA10g29130D	BnaC03g50810D	BnaC02g20040D	BnaC02g20040D	BnaC08g43050D	BnaCnng33720D	BnaA03g59800D	BnaC06g42090D	BnaC08g17300D	XLOC_093305	BnaC06g34510D	BnaA01g17760D	BnaC08g14250D	BnaC02g28490D	BnaC03g53330D	BnaC06g33630D	BnaC03g53330D	XLOC_072978
BnaCnng22130D	BnaC06g42880D	BnaCnng22450D	BnaC02g30770D	BnaCnng16180D	BnaC06g42510D	BnaA03g59480D	BnaC08g14500D	XLOC_050347	BnaC02g28800D	BnaA03g59530D	XLOC_048055	BnaC02g27330D	BnaC02g27110D	BnaA01g16110D	BnaC02g26910D	BnaA01g18430D	BnaC02g29800D	BnaA02g35440D	BnaC06g41200D	BnaC06g41780D	BnaA03g58520D	BnaC02g28850D	BnaC02g28560D	BnaCnng09690D	BnaCnng09240D	BnaC03g52330D	BnaC02g26360D	BnaC03g49320D	BnaC06g42090D	BnaA10g28780D	BnaA08g29450D	XLOC_050738	BnaC02g20340D	BnaC08g43050D	BnaAnng36390D	BnaA03g59780D	BnaCnng16960D	BnaC08g17300D	BnaCnng64180D	BnaA03g55700D	BnaA03g56360D	BnaA03g56170D	BnaC02g28490D	BnaC03g53330D	BnaA08g31760D	BnaA03g55750D	BnaA07g15350D
BnaCnng22130D	BnaC06g42880D	BnaCnng22450D	BnaC02g29940D	BnaCnng16160D	BnaC06g36330D	BnaA03g59530D	BnaC02g26450D	BnaC02g28870D	BnaC06g42000D	BnaA03g59530D	BnaCnng13770D	BnaCnng14610D	BnaC02g27110D	BnaA01g16110D	BnaC02g26910D	BnaA02g35690D	BnaC02g29900D	BnaA02g35400D	BnaC06g39860D	XLOC_073406	BnaA03g58520D	XLOC_073406	BnaC02g27940D	BnaC06g41960D	BnaCnng09250D	BnaA03g56190D	BnaC02g25790D	BnaC03g49320D	BnaC06g42060D	BnaA10g28780D	BnaA09g51110D	BnaC02g20110D	BnaC02g20410D	BnaC08g43440D	BnaAnng36340D	BnaA01g16870D	BnaA07g14460D	BnaA03g59850D	BnaCnng64180D	BnaCnng13910D	BnaA03g56410D	BnaA03g56170D	BnaC02g28490D	BnaA03g55380D	BnaCnng09250D	BnaC03g53210D	BnaC08g12900D
BnaCnng22130D	BnaC08g22750D	BnaC06g42380D	BnaCnng00670D	XLOC_047955	BnaC08g17200D	BnaA03g59540D	BnaA01g16060D	BnaC02g28870D	BnaCnng16160D	BnaA03g59530D	BnaCnng14160D	BnaC02g27470D	BnaCnng14480D	BnaA03g57520D	BnaC06g36280D	BnaA01g18190D	BnaCnng18320D	BnaA02g35270D	BnaA02g36400D	BnaC02g28870D	BnaA03g58520D	XLOC_073406	BnaC02g27940D	BnaC06g42060D	BnaCnng09270D	BnaA03g56130D	BnaC02g25790D	BnaC03g49320D	BnaCnng08960D	BnaA10g28850D	BnaCnng09720D	BnaC02g20260D	BnaCnng40340D	BnaC08g43410D	XLOC_057973	BnaA01g16640D	BnaC06g36980D	BnaA03g60050D	BnaCnng14270D	BnaC06g34600D	BnaA03g56400D	BnaA03g56470D	BnaC02g28490D	BnaC03g53230D	BnaCnng09240D	BnaA03g55480D	BnaC03g54580D
BnaCnng22130D	BnaC06g42820D	BnaCnng22300D	XLOC_088022	XLOC_073056	BnaC01g20100D	BnaC02g28170D	BnaA01g16060D	BnaC02g28870D	BnaCnng16160D	BnaC03g54900D	BnaCnng14270D	BnaC02g27380D	BnaC06g34600D	BnaC02g27280D	BnaC02g26360D	BnaA01g18190D	BnaC02g29750D	BnaA02g35270D	BnaC06g39970D	BnaC02g28870D	BnaA03g58520D	BnaC02g28800D	BnaC02g28200D	BnaC06g33680D	BnaC03g52260D	BnaA03g56130D	BnaCnng10740D	BnaC03g49330D	BnaCnng09020D	BnaA10g28940D	BnaCnng09720D	BnaCnng40410D	BnaC02g19770D	BnaC08g43490D	BnaC03g42290D	BnaA01g16640D	BnaC06g42600D	BnaA03g60050D	BnaCnng13910D	BnaC06g34630D	BnaC02g28800D	BnaA03g56470D	BnaC02g27870D	BnaA03g55410D	BnaCnng09240D	BnaC03g53050D	BnaC02g27060D
BnaCnng22130D	BnaA07g16670D	BnaC06g42600D	XLOC_088022	BnaC06g41780D	BnaC02g28670D	BnaC02g28170D	BnaCnng14560D	XLOC_050352	BnaCnng16160D	BnaC03g54900D	BnaC06g38340D	BnaC02g27060D	BnaC06g34600D	BnaC02g27280D	BnaC02g26360D	BnaC02g29900D	BnaC02g29750D	XLOC_092994	BnaC02g29260D	BnaC02g28870D	BnaCnng16230D	BnaCnng15760D	BnaC08g14080D	BnaC06g33590D	BnaA03g56410D	BnaC03g52090D	BnaCnng57460D	BnaC04g54500D	BnaC06g30500D	BnaCnng08110D	BnaCnng09840D	BnaCnng40340D	BnaC08g40360D	BnaC02g19880D	BnaAnng36620D	XLOC_012628	BnaC06g36990D	BnaCnng16230D	BnaC06g39750D	BnaC06g41570D	BnaCnng13630D	BnaC02g28740D	BnaC06g36330D	BnaC03g53070D	BnaCnng09320D	BnaC02g28040D	BnaC02g27060D
BnaC02g30940D	BnaC03g57510D	BnaC06g42560D	XLOC_088025	BnaCnng16050D	XLOC_043242	BnaCnng16230D	BnaCnng14630D	BnaC02g28640D	BnaA03g59000D	BnaC02g28890D	BnaC02g26910D	BnaC06g41260D	BnaC06g41770D	BnaC02g27280D	BnaC02g26450D	BnaC02g29630D	BnaC02g29680D	BnaA02g35930D	BnaCnng66130D	BnaC02g28800D	BnaCnng16160D	BnaCnng15810D	BnaC08g14080D	XLOC_093010	BnaC03g52330D	BnaC06g41490D	BnaCnng57460D	BnaC04g54450D	BnaC02g25790D	BnaA10g29620D	BnaC08g09210D	BnaCnng40090D	BnaC08g40160D	BnaC02g19830D	BnaAnng36620D	BnaA03g60370D	BnaC06g42510D	BnaCnng16230D	BnaC06g39860D	BnaC06g41570D	BnaC06g41490D	XLOC_050332	BnaC02g27950D	BnaC03g53070D	BnaCnng09320D	BnaC02g28170D	BnaCnng09840D
BnaC02g30940D	BnaC03g57790D	BnaC06g42550D	BnaCnng00080D	BnaC02g28070D	BnaC01g20050D	BnaCnng16230D	BnaC06g40330D	BnaCnng16050D	BnaC06g42510D	XLOC_050347	BnaCnng63080D	BnaCnng14550D	BnaC06g41490D	BnaC02g27330D	BnaCnng15500D	BnaC02g29750D	BnaC02g29680D	BnaA01g18190D	BnaC06g41750D	BnaCnng15750D	BnaCnng16160D	BnaCnng15870D	BnaC08g14080D	XLOC_073366	BnaA03g56610D	BnaC06g41490D	BnaC02g25530D	BnaA10g28990D	BnaC08g10400D	BnaC03g50510D	XLOC_050426	XLOC_096764	BnaC08g39960D	BnaC08g42550D	XLOC_042463	BnaA03g60370D	BnaC08g17770D	BnaCnng16160D	BnaCnng14630D	BnaC06g41780D	BnaCnng13360D	XLOC_050332	BnaCnng14160D	BnaC03g53070D	BnaA07g14330D	BnaC02g28170D	BnaCnng55900D
BnaC06g42190D	BnaA07g16820D	BnaA07g16790D	BnaCnng00150D	BnaC06g41750D	BnaC02g28800D	BnaCnng16160D	BnaCnng15500D	XLOC_093274	BnaC06g42880D	BnaCnng16230D	BnaC08g14470D	BnaCnng14550D	XLOC_089763	BnaC06g41040D	BnaCnng62520D	BnaC02g29680D	BnaCnng18120D	BnaC02g29800D	BnaCnng18990D	XLOC_089769	BnaCnng16160D	BnaC02g28890D	BnaC08g14080D	BnaC06g34050D	BnaC03g52350D	XLOC_089427	BnaC02g25530D	BnaA10g28850D	BnaC06g30410D	BnaC03g50580D	BnaA07g13990D	BnaC08g39950D	BnaC08g39430D	BnaC08g42660D	BnaC04g39590D	BnaA01g16600D	BnaC06g37080D	BnaCnng16160D	BnaCnng14560D	BnaC06g42190D	BnaCnng13320D	BnaCnng13670D	BnaCnng14270D	BnaCnng08990D	BnaA07g14330D	BnaCnng09180D	BnaC04g56390D
BnaCnng21850D	BnaC03g57230D	BnaA07g16790D	BnaCnng00200D	BnaC02g28050D	BnaC02g28490D	BnaCnng16160D	BnaC06g39860D	BnaCnng16140D	BnaC06g42880D	BnaCnng16230D	BnaC08g14540D	BnaCnng14550D	BnaC06g42000D	BnaCnng14600D	BnaCnng62520D	BnaC02g29710D	BnaCnng18150D	BnaCnng18210D	BnaCnng18990D	BnaCnng15910D	BnaCnng16160D	BnaCnng15950D	XLOC_048047	BnaA07g13930D	BnaA03g56190D	BnaCnng09940D	BnaCnng57390D	BnaA10g28850D	BnaC06g30420D	BnaC03g50470D	BnaA07g13530D	BnaC08g39970D	BnaCnng39290D	BnaC08g42660D	XLOC_054399	BnaA01g16600D	BnaA07g14330D	BnaCnng16160D	BnaC02g26360D	BnaA07g14330D	BnaCnng13420D	BnaC02g28800D	BnaC04g55390D	BnaC02g28050D	BnaA07g14210D	BnaCnng09180D	BnaA08g29480D
BnaCnng21850D	BnaC08g21070D	BnaA07g16790D	BnaCnng00200D	BnaC06g41720D	BnaC06g36850D	BnaC02g28270D	BnaC06g39750D	BnaCnng16160D	BnaC06g42880D	XLOC_050352	BnaC08g14500D	BnaCnng14550D	BnaC06g42000D	BnaCnng14600D	BnaA03g55310D	BnaC02g29710D	BnaA02g34940D	BnaC02g29930D	BnaC02g29150D	BnaCnng15910D	BnaC06g42510D	BnaCnng15910D	BnaCnng13150D	BnaC02g27450D	BnaA03g56400D	BnaCnng09940D	BnaCnng07150D	BnaA10g28850D	BnaC06g30420D	BnaA10g29360D	BnaC02g24380D	BnaC08g39380D	BnaCnng39430D	BnaC08g42700D	XLOC_054399	BnaA01g16600D	BnaC06g42480D	BnaCnng16160D	BnaC02g26360D	BnaC06g34900D	BnaCnng13410D	BnaCnng13630D	BnaC04g55390D	BnaCnng08960D	BnaA07g14170D	BnaCnng08890D	BnaCnng06450D
XLOC_092604	BnaA07g17020D	BnaC06g42880D	BnaCnng19440D	BnaC06g41960D	BnaC06g36830D	BnaC02g28200D	BnaCnng15070D	BnaCnng16160D	BnaC06g42820D	XLOC_093274	XLOC_095381	BnaC06g34610D	BnaA07g13650D	BnaCnng14720D	BnaA03g55110D	BnaC02g29710D	BnaC06g42510D	BnaCnng18270D	BnaC02g28640D	BnaC02g28640D	BnaC06g42480D	BnaCnng15910D	BnaCnng13770D	BnaC02g27450D	BnaC06g41490D	BnaCnng10010D	BnaCnng07040D	BnaA10g29620D	BnaC06g30370D	BnaC03g50360D	BnaC08g07800D	BnaC08g39380D	BnaC02g19290D	BnaCnng40450D	BnaC05g07320D	BnaC02g28100D	BnaC08g17670D	BnaCnng16160D	BnaC02g25640D	XLOC_073091	BnaCnng13480D	BnaCnng13330D	BnaC04g55390D	BnaCnng09140D	BnaC06g41750D	BnaC02g27950D	BnaCnng06170D
BnaCnng22480D	BnaC08g21150D	BnaA07g16700D	BnaCnng19360D	BnaCnng16630D	BnaA01g18410D	BnaC02g28200D	BnaCnng62520D	BnaC06g35940D	BnaC08g17260D	XLOC_093274	BnaC02g26450D	BnaC06g41450D	BnaC08g15070D	BnaCnng14710D	XLOC_012458	BnaC06g42190D	BnaC06g42480D	BnaCnng18280D	BnaC02g28640D	BnaC02g28640D	BnaC06g36400D	BnaCnng15910D	BnaC06g38340D	BnaC02g27450D	BnaC02g26510D	XLOC_073335	BnaA08g00600D	BnaC03g50550D	BnaC06g30340D	BnaC03g50170D	BnaCnng55890D	BnaC02g19130D	XLOC_096723	BnaC02g20430D	BnaC04g40790D	BnaC02g28070D	BnaA07g14210D	BnaCnng16160D	BnaC02g25530D	BnaA07g14300D	BnaC06g34460D	BnaC02g28640D	BnaC04g55490D	BnaCnng09140D	BnaC06g41750D	XLOC_048048	BnaC06g35950D
BnaCnng22450D	BnaC08g21180D	BnaC08g22610D	BnaCnng19290D	BnaCnng16630D	BnaA01g18280D	BnaC02g28200D	BnaC08g13440D	BnaCnng16630D	BnaA07g15410D	XLOC_093274	BnaC03g53330D	BnaC06g34600D	BnaC02g27870D	BnaCnng14790D	BnaA08g31640D	BnaC06g38360D	BnaC06g38500D	BnaC06g42330D	BnaC02g28490D	BnaC02g28640D	BnaC06g42600D	BnaCnng15910D	BnaC06g38570D	BnaC02g27480D	BnaCnng09670D	BnaC06g41770D	BnaCnng07660D	BnaC03g50230D	BnaCnng08240D	BnaA10g29420D	BnaC08g07670D	BnaC02g18880D	BnaC02g19330D	BnaCnng40620D	BnaC04g40790D	BnaCnng16720D	BnaC06g36680D	BnaCnng16180D	BnaC02g25530D	BnaA07g14290D	BnaC06g34510D	BnaCnng13410D	BnaC04g55480D	BnaCnng09140D	BnaC08g13970D	BnaCnng08930D	BnaC02g25790D
BnaCnng22450D	BnaCnng03310D	BnaC08g22700D	BnaCnng19880D	BnaC06g35930D	BnaC08g15250D	XLOC_047955	BnaC08g20550D	BnaCnng16630D	BnaA07g15410D	BnaC06g42080D	BnaC03g53360D	BnaC06g34600D	BnaA07g13470D	BnaCnng14790D	BnaA08g31300D	BnaC06g38390D	BnaC06g42820D	BnaC02g29750D	BnaC02g28560D	BnaC06g42000D	BnaA07g14930D	BnaCnng15910D	BnaC02g26910D	BnaA07g13790D	BnaCnng09720D	BnaC06g41770D	BnaCnng07460D	BnaC03g50280D	BnaC02g25530D	XLOC_048242	BnaCnng06870D	XLOC_050717	BnaC02g19330D	BnaCnng40660D	BnaC05g08040D	BnaC02g28050D	BnaC08g17570D	BnaA01g16750D	BnaC02g25790D	BnaA07g14310D	BnaC06g34600D	BnaCnng13410D	XLOC_048059	BnaC02g28100D	BnaC08g13950D	BnaC02g27940D	BnaC02g26450D
BnaCnng22200D	BnaCnng03510D	BnaA07g16500D	BnaCnng19760D	BnaC06g35920D	BnaC08g15250D	BnaCnng15950D	BnaC08g21250D	BnaC06g42380D	BnaA07g15410D	BnaC02g28800D	BnaC03g53370D	BnaC06g34630D	BnaC06g34720D	BnaCnng14770D	BnaC06g36640D	BnaC06g38430D	BnaC08g18840D	BnaC02g29750D	BnaC02g28560D	BnaC06g41970D	BnaC02g29360D	BnaCnng15910D	BnaC02g26910D	BnaCnng09450D	BnaC06g42090D	BnaCnng09660D	XLOC_050173	XLOC_048242	BnaC02g25530D	XLOC_048242	BnaCnng06450D	XLOC_050717	BnaC02g19330D	BnaCnng40900D	BnaC05g08040D	BnaCnng16780D	BnaC06g36830D	BnaA03g60250D	BnaC02g25790D	BnaC08g14810D	BnaC06g34600D	BnaC06g41380D	BnaCnng11410D	BnaC02g28100D	BnaC06g33850D	BnaCnng08900D	BnaC06g36640D
BnaCnng22220D	BnaCnng03510D	BnaC08g22550D	BnaCnng19550D	BnaC06g35940D	BnaC08g15250D	XLOC_073056	BnaC08g21290D	BnaC06g42190D	BnaC06g36140D	BnaCnng16160D	BnaC03g53370D	BnaC06g41300D	BnaC08g14810D	BnaC02g27110D	BnaC06g43880D	BnaC06g38430D	BnaC08g18840D	BnaC02g29750D	XLOC_012819	BnaC06g35940D	BnaC06g36140D	BnaC02g28640D	BnaC02g27060D	BnaCnng09320D	BnaA03g55550D	BnaCnng09690D	BnaCnng56800D	XLOC_048242	BnaC02g25530D	BnaCnng08610D	BnaC08g08360D	BnaCnng39380D	BnaCnng39220D	BnaCnng40950D	BnaC05g08090D	BnaC06g41960D	BnaC06g36830D	BnaA03g60250D	XLOC_012857	BnaC06g35080D	BnaC08g14810D	BnaC06g41450D	BnaCnng11410D	BnaCnng09150D	BnaC06g33800D	BnaCnng08900D	BnaC06g36280D
BnaC02g31730D	BnaCnng03510D	BnaC08g22560D	BnaCnng19550D	BnaC06g42300D	BnaA01g17780D	XLOC_073056	BnaC08g21130D	BnaCnng16480D	BnaC08g17010D	BnaC06g35940D	BnaC03g53620D	BnaCnng14970D	BnaA07g13350D	BnaC02g27110D	BnaC02g25240D	BnaC06g42540D	BnaC08g18840D	BnaC02g29680D	BnaCnng15500D	BnaCnng16140D	BnaC06g36140D	BnaCnng15550D	BnaC02g27060D	BnaC02g27320D	BnaC06g42060D	BnaCnng09690D	BnaC02g24620D	XLOC_048242	BnaC06g30880D	XLOC_048240	BnaC06g32970D	BnaC02g19290D	BnaCnng39180D	BnaC02g20120D	BnaC05g08550D	BnaCnng16630D	BnaC06g36850D	BnaA03g60270D	BnaA03g58920D	BnaC06g42070D	BnaC08g14840D	BnaC06g41450D	BnaCnng11150D	BnaCnng09180D	BnaC08g13810D	BnaC06g41040D	BnaC08g11590D
BnaA07g16550D	BnaCnng03520D	XLOC_078820	BnaC02g29260D	BnaC06g36280D	BnaA01g17830D	BnaC02g28040D	BnaC02g24140D	BnaC06g42430D	BnaC08g17010D	BnaC06g35940D	BnaC03g53560D	BnaCnng14970D	BnaC02g27970D	BnaC06g41200D	BnaC02g25240D	BnaA02g34940D	BnaC06g42870D	BnaCnng18070D	BnaC09g00560D	BnaCnng16230D	BnaC06g36140D	BnaC06g42000D	BnaC08g14500D	BnaCnng09470D	BnaC06g33630D	BnaCnng09720D	BnaC06g36280D	BnaC02g25270D	BnaC06g30890D	BnaCnng08580D	BnaC02g23380D	BnaCnng39240D	XLOC_050678	BnaC02g20120D	BnaC03g45790D	BnaCnng16630D	BnaC02g28670D	BnaA03g60370D	BnaA03g58970D	BnaC02g29300D	BnaC06g42090D	BnaCnng13450D	BnaC06g36640D	BnaCnng09180D	BnaC08g13890D	BnaCnng09420D	BnaC02g25530D
BnaA07g16500D	BnaC03g58010D	BnaA07g16440D	BnaC02g29240D	BnaC01g20330D	BnaA01g18030D	BnaC06g42080D	BnaCnng61390D	BnaC06g42430D	BnaC06g36830D	BnaC06g35950D	BnaC03g53900D	BnaCnng14970D	BnaC02g27970D	BnaC06g41260D	XLOC_050227	BnaC06g38420D	BnaC06g42870D	BnaCnng18080D	BnaCnng15880D	BnaCnng16160D	BnaC06g42820D	BnaC06g41840D	BnaC08g14470D	BnaC06g34510D	BnaCnng10160D	BnaCnng09760D	BnaA03g55310D	XLOC_050450	BnaC02g25630D	BnaCnng08580D	BnaC02g23380D	BnaCnng39180D	BnaC02g18580D	BnaC02g20260D	BnaC03g46120D	XLOC_048067	BnaC02g28490D	BnaC02g28040D	BnaCnng15070D	BnaC06g34820D	BnaA07g14210D	BnaC06g41770D	BnaCnng60210D	BnaCnng09180D	BnaA07g13930D	BnaC06g33610D	BnaC02g25530D
BnaA07g16420D	BnaC03g57860D	BnaA07g16420D	BnaC02g29150D	BnaC01g20330D	BnaC01g20800D	BnaC06g42080D	BnaC02g23380D	BnaC06g36400D	BnaC06g36850D	BnaCnng16670D	BnaC03g53900D	BnaCnng14990D	BnaA07g13270D	BnaC02g27200D	BnaC08g12900D	BnaA02g35050D	BnaC06g42880D	BnaC02g29720D	BnaA08g00560D	BnaCnng16160D	BnaC06g36870D	BnaC06g35940D	BnaC02g27110D	BnaC02g27000D	BnaC08g14250D	BnaC06g33610D	BnaC03g50000D	BnaC02g25220D	BnaC02g25640D	BnaC02g25200D	BnaC04g52250D	BnaC02g18610D	BnaCnng38760D	BnaCnng40340D	BnaC03g46120D	BnaC06g41780D	BnaC02g28490D	BnaCnng16780D	BnaCnng15880D	BnaC02g29290D	BnaC08g14660D	BnaA03g55750D	BnaC06g37730D	BnaC02g27950D	BnaA07g13970D	BnaC06g33610D	BnaC02g25640D
BnaC02g31570D	BnaCnng22970D	BnaA07g16420D	BnaC08g20550D	BnaC01g20330D	BnaC01g20800D	BnaA03g58820D	BnaC02g23380D	BnaA07g15410D	BnaC02g29180D	BnaCnng16630D	BnaC03g54040D	BnaC06g42000D	BnaC06g42060D	BnaC02g27200D	BnaC02g25790D	XLOC_073073	BnaC06g38690D	BnaCnng18120D	BnaA08g00560D	BnaCnng16190D	BnaC06g36830D	BnaC06g35940D	BnaCnng62620D	BnaC06g34160D	BnaC08g14220D	BnaC06g34010D	BnaC03g50000D	XLOC_050439	BnaC02g25640D	BnaC02g25210D	BnaA10g28560D	BnaC02g18560D	BnaC02g18560D	BnaCnng40340D	XLOC_048711	BnaCnng16690D	BnaC06g37280D	BnaC02g27950D	BnaCnng15940D	BnaC06g34720D	BnaC02g29260D	BnaA03g55750D	BnaC06g37730D	BnaCnng08930D	BnaC06g34510D	BnaA03g54820D	BnaC03g51470D
BnaC03g57660D	BnaCnng23120D	BnaC02g31510D	BnaC09g04180D	BnaC06g36400D	BnaA03g60370D	BnaC06g35920D	BnaC08g19900D	BnaC06g36510D	BnaCnng15790D	BnaCnng16630D	BnaCnng14630D	BnaC06g41970D	BnaC06g34770D	BnaCnng14550D	BnaC02g25640D	BnaC06g38500D	BnaC06g38690D	BnaCnng18090D	BnaCnng15940D	BnaC06g42190D	BnaC06g36830D	BnaC06g35950D	BnaC08g14140D	BnaC06g34370D	BnaA07g13970D	BnaC08g14250D	BnaC03g50360D	BnaCnng08420D	BnaC06g30740D	BnaCnng08460D	BnaA10g28550D	BnaC02g18560D	BnaC02g18520D	BnaCnng40340D	BnaC02g24380D	BnaC02g27970D	BnaC06g37230D	BnaC02g27940D	BnaCnng15500D	BnaC06g34690D	BnaC06g34720D	BnaA03g55760D	BnaC02g27060D	BnaCnng08900D	BnaC02g28490D	BnaCnng09450D	BnaC03g51470D
BnaC03g57850D	BnaCnng23120D	BnaC02g31570D	BnaC08g20250D	BnaC06g42380D	BnaA01g18580D	BnaC06g35940D	BnaC08g19900D	BnaA07g15320D	BnaC02g29260D	BnaC06g42380D	BnaCnng14560D	BnaC06g34900D	BnaC06g34770D	BnaCnng14560D	BnaC02g25530D	BnaC06g42380D	BnaC02g30470D	BnaC06g38360D	BnaC02g27950D	XLOC_073438	BnaC02g29150D	BnaA03g58540D	BnaCnng62520D	BnaC06g34300D	BnaC08g14140D	BnaC06g42330D	BnaC03g50310D	BnaCnng08460D	BnaC06g30720D	BnaCnng08460D	BnaC03g48800D	BnaC02g18560D	BnaC02g18520D	BnaCnng40160D	BnaC05g05210D	BnaCnng17160D	BnaC02g28200D	BnaC02g27990D	BnaC08g14470D	BnaC02g29350D	BnaC02g29360D	BnaA03g55790D	BnaC02g27060D	BnaC06g33610D	BnaC02g28490D	BnaCnng09450D	BnaC06g37730D
BnaC03g57790D	BnaC02g30000D	BnaC02g31570D	BnaCnng01640D	BnaC08g17200D	BnaA02g34940D	BnaC06g35940D	BnaC06g32970D	BnaC08g17210D	BnaC02g29360D	BnaC06g42190D	BnaC06g43880D	BnaC06g34960D	BnaCnng14270D	BnaC06g41450D	BnaC02g25530D	BnaC06g42380D	BnaA07g14930D	BnaC06g38390D	BnaC02g27950D	BnaCnng16050D	BnaC02g29180D	BnaCnng16230D	BnaC02g26450D	BnaC06g34260D	BnaC06g33800D	BnaC08g14160D	BnaC03g50810D	BnaCnng08470D	BnaC02g25410D	BnaC06g41450D	BnaC03g48750D	BnaC02g18560D	BnaCnng38960D	BnaCnng40030D	BnaC05g05170D	BnaCnng17160D	BnaA07g14930D	BnaCnng16630D	BnaC08g14500D	BnaC08g14630D	BnaA07g13970D	BnaA03g55790D	BnaA01g16060D	BnaA08g31760D	BnaC06g34580D	BnaC06g33780D	BnaCnng07660D
BnaC03g57790D	BnaCnng23440D	BnaCnng21600D	BnaC03g55210D	BnaC01g20100D	BnaA02g34940D	BnaC06g42540D	BnaC07g37530D	BnaC08g17200D	BnaC02g29100D	BnaC06g42550D	BnaC06g40330D	BnaA07g13590D	XLOC_093287	BnaC06g41450D	BnaC06g37390D	BnaCnng18390D	BnaC02g30150D	BnaC06g38390D	XLOC_047836	XLOC_093375	BnaC06g36850D	BnaCnng16230D	BnaA01g16060D	BnaC06g34260D	BnaA07g13860D	BnaC06g33780D	BnaA03g55110D	BnaC02g25080D	BnaC04g55490D	XLOC_073783	BnaC03g48940D	BnaC02g18520D	BnaC08g40580D	BnaCnng39930D	BnaC05g05130D	BnaCnng17160D	BnaA01g17760D	BnaCnng16630D	BnaCnng62520D	BnaC08g14630D	BnaC06g34770D	BnaC06g34600D	BnaA01g16060D	BnaCnng09470D	BnaC06g34600D	BnaCnng09280D	BnaC06g42600D
BnaC08g20820D	BnaC06g41220D	BnaC02g31320D	BnaC03g55210D	BnaC01g20100D	BnaA02g35030D	BnaC08g17260D	BnaCnng13150D	BnaA07g15230D	BnaC02g29100D	XLOC_073408	BnaCnng15500D	XLOC_073441	BnaC06g35480D	BnaC06g34600D	BnaC06g37390D	BnaCnng18390D	BnaC02g30150D	BnaC06g42540D	BnaA01g16710D	BnaC06g42380D	BnaC06g36990D	BnaCnng16230D	BnaA01g16060D	XLOC_023874	BnaA07g13930D	BnaC02g27450D	BnaA08g31330D	XLOC_048238	BnaC04g55490D	BnaC06g30120D	BnaA05g37220D	BnaC02g18770D	BnaCnng38110D	BnaC08g40120D	BnaC05g05920D	BnaCnng17160D	BnaA01g17140D	BnaC06g41840D	BnaC02g25240D	BnaC06g34770D	BnaC02g29100D	BnaC06g34600D	BnaC04g56660D	BnaC06g33590D	BnaC06g34340D	BnaCnng09320D	BnaC06g42600D
BnaC03g57190D	BnaCnng03080D	BnaC03g57570D	BnaC03g55210D	BnaC01g20100D	BnaA02g35030D	BnaC08g17260D	BnaC01g25010D	BnaC02g29450D	BnaC06g36680D	BnaC06g42600D	BnaC06g39750D	BnaC06g41790D	BnaC06g35450D	BnaCnng15040D	BnaCnng61390D	BnaCnng18390D	BnaC02g30140D	BnaC06g42550D	BnaCnng16630D	BnaC06g42300D	BnaC02g29260D	XLOC_073427	BnaCnng14160D	XLOC_023874	BnaC02g27450D	BnaC02g27450D	BnaA08g31640D	BnaC06g41570D	BnaC04g55490D	XLOC_038368	BnaCnng07150D	BnaC02g18740D	XLOC_048390	BnaC08g39950D	BnaC05g06100D	BnaA03g59630D	BnaA01g17140D	XLOC_048067	BnaC02g25240D	BnaC02g29100D	BnaC02g29100D	BnaC06g34600D	BnaA01g16010D	BnaCnng09450D	BnaC06g34340D	BnaC06g34010D	BnaC06g42600D
BnaC03g57200D	BnaCnng03110D	BnaC03g57610D	BnaC03g55210D	BnaC02g28670D	BnaA02g35030D	BnaC06g42380D	BnaC01g25010D	BnaC02g29450D	BnaC02g29150D	BnaC06g42560D	BnaC06g39860D	BnaC02g27870D	BnaC06g35450D	BnaC06g42000D	BnaCnng61390D	BnaC06g39010D	BnaC02g30140D	BnaC06g38420D	BnaC06g43880D	BnaC06g42300D	BnaCnng15360D	BnaCnng16160D	BnaCnng14270D	XLOC_023874	BnaC02g27450D	BnaC08g14080D	BnaC06g36630D	BnaC06g41570D	BnaA07g13270D	BnaCnng08900D	BnaCnng07660D	BnaC02g18740D	XLOC_048390	BnaC08g39510D	BnaC05g06260D	BnaC06g42190D	BnaA01g17140D	XLOC_048067	BnaCnng62740D	BnaC02g29100D	BnaC02g29180D	BnaC06g41900D	BnaC04g56390D	XLOC_072915	BnaC06g34370D	XLOC_073391	BnaC08g11060D
BnaA07g16810D	BnaA07g17660D	BnaC03g57610D	BnaC09g04770D	BnaC08g17010D	BnaCnng17250D	BnaC06g42380D	BnaC01g25010D	BnaC08g16980D	BnaA07g15980D	BnaC06g42880D	BnaC08g14140D	BnaC08g14910D	BnaC06g35450D	BnaC06g34960D	BnaA01g14510D	BnaA07g15230D	BnaC02g30140D	BnaC06g42620D	BnaCnng64180D	BnaC06g42300D	BnaCnng15360D	BnaCnng16160D	BnaC06g43880D	BnaC03g53370D	BnaC06g33880D	BnaC08g14080D	BnaCnng55890D	BnaCnng09140D	XLOC_057766	BnaC06g42190D	BnaC06g33220D	BnaCnng38960D	BnaCnng38590D	BnaC02g19100D	BnaC05g05550D	BnaA03g59660D	BnaC08g16020D	BnaCnng16670D	BnaC06g43880D	BnaC02g29150D	BnaCnng13210D	XLOC_073512	BnaA03g55110D	BnaCnng09240D	BnaC06g34370D	XLOC_073391	BnaC06g37800D
BnaCnng03510D	BnaA07g17630D	BnaC03g57790D	BnaC09g04770D	BnaC06g42620D	BnaCnng17410D	BnaC01g20190D	BnaC09g45620D	BnaC08g16980D	BnaA07g15950D	BnaC08g17260D	BnaCnng15070D	BnaC06g34820D	BnaC06g35400D	XLOC_073031	BnaA03g55810D	BnaC06g42980D	BnaC02g30140D	BnaC06g42620D	BnaCnng64180D	XLOC_073442	BnaCnng15360D	BnaC06g42480D	BnaCnng15070D	BnaC03g53330D	BnaC06g42560D	BnaC08g14080D	BnaCnng08610D	BnaC06g30120D	BnaC03g51540D	BnaC06g42190D	BnaC06g42560D	BnaC08g41300D	BnaC02g18290D	BnaC02g19100D	BnaC05g05550D	BnaC06g36660D	XLOC_023778	BnaCnng16670D	BnaC08g21130D	BnaC02g29150D	BnaCnng13150D	XLOC_073512	BnaA01g16710D	XLOC_089471	BnaC06g34300D	XLOC_073391	BnaCnng53590D
BnaCnng03580D	BnaC08g21410D	BnaC03g57750D	BnaC09g04770D	BnaCnng15830D	BnaC02g27000D	BnaC08g17200D	BnaC08g18400D	BnaC08g17010D	BnaC03g55680D	BnaC08g17260D	BnaC08g14080D	BnaCnng14270D	BnaC06g35160D	BnaC08g15070D	BnaA01g14750D	BnaC06g42860D	BnaC02g30140D	BnaC06g42560D	BnaC02g26910D	BnaC08g16880D	BnaCnng15370D	XLOC_093375	BnaC06g39750D	BnaC03g53330D	BnaC06g42510D	BnaC08g14090D	BnaC08g11060D	BnaC06g30120D	BnaC03g51470D	BnaC02g25740D	BnaCnng53590D	BnaC08g40790D	BnaC02g18290D	BnaCnng39750D	BnaC05g05770D	BnaC06g37020D	XLOC_023778	BnaCnng16680D	BnaCnng11150D	BnaC02g29150D	BnaC02g29150D	BnaC06g42190D	BnaA08g31640D	BnaCnng09320D	BnaC03g54010D	BnaC08g14050D	BnaCnng03840D
BnaCnng03720D	BnaCnng70010D	BnaC03g57680D	BnaC09g04850D	BnaC02g28490D	BnaC06g37050D	BnaC08g17200D	BnaA08g04250D	BnaC08g17010D	BnaC03g55680D	BnaC06g42650D	BnaC08g14080D	BnaC06g35450D	BnaC06g35180D	BnaC06g41840D	BnaCnng13150D	BnaC08g18770D	BnaC02g30140D	BnaC06g42560D	BnaC02g26910D	BnaA07g14990D	BnaCnng15370D	XLOC_093375	BnaC06g39860D	BnaC03g52660D	BnaA07g13790D	BnaC06g42560D	BnaC06g37800D	BnaC06g30120D	BnaC03g50790D	BnaA07g12500D	XLOC_095527	BnaCnng38270D	BnaC02g18290D	BnaC02g19180D	BnaC05g05770D	BnaC08g17770D	XLOC_023778	BnaCnng16690D	XLOC_050110	XLOC_071159	BnaC02g29150D	BnaC06g42190D	BnaC06g38570D	BnaC06g41570D	BnaC03g54010D	BnaC08g14050D	BnaC08g17300D
BnaCnng03780D	BnaC08g21330D	BnaA07g16800D	BnaC09g04850D	BnaC02g28490D	BnaC06g36980D	BnaC01g20100D	BnaC08g19050D	BnaC06g42980D	BnaC03g55630D	BnaC08g17120D	BnaC02g25790D	BnaC06g35100D	BnaC02g27510D	BnaA07g13580D	BnaCnng13770D	BnaC02g30340D	BnaC02g30140D	BnaC06g38500D	BnaC02g27060D	BnaC06g36560D	BnaCnng15370D	BnaC06g42380D	BnaCnng14630D	BnaC03g52660D	BnaC06g34470D	BnaC06g42560D	BnaCnng05210D	BnaC06g30080D	BnaC08g08880D	BnaC06g30260D	BnaC08g06880D	BnaCnng38370D	XLOC_092884	BnaC02g19180D	BnaC05g02120D	BnaC08g17820D	BnaA02g35630D	BnaCnng17160D	XLOC_050110	XLOC_050335	BnaC02g29150D	XLOC_073091	BnaC06g37800D	BnaA07g14310D	BnaA07g14460D	BnaC08g14080D	BnaC02g24380D
BnaCnng03760D	BnaC06g41490D	BnaC03g57230D	BnaC06g43880D	BnaC02g28490D	BnaC06g37270D	BnaC08g16970D	BnaC06g33220D	BnaC02g29180D	BnaC03g55570D	BnaC06g36170D	BnaC02g25790D	BnaC02g27480D	BnaC02g27480D	XLOC_073441	BnaC06g42560D	BnaC06g38690D	BnaC02g30140D	BnaC06g38530D	BnaC02g27110D	BnaA07g14940D	XLOC_050315	BnaC06g42380D	BnaCnng14560D	BnaA07g14310D	BnaCnng09320D	BnaC06g42560D	BnaC09g40310D	BnaC06g41790D	BnaA07g12930D	XLOC_048264	BnaC02g22180D	BnaCnng38570D	BnaC02g18250D	XLOC_092950	BnaC05g02120D	BnaC08g17820D	BnaA02g35670D	BnaCnng17240D	BnaC08g21630D	XLOC_050335	BnaC06g35450D	BnaC08g14810D	BnaCnng59240D	BnaA07g14330D	BnaA07g14470D	BnaC08g14080D	BnaCnng52400D
BnaC03g57910D	BnaC06g41450D	BnaC03g57230D	BnaC02g28070D	BnaC02g28490D	BnaA03g60140D	BnaC02g28800D	BnaC08g18730D	BnaC02g29180D	XLOC_054203	BnaC06g36170D	XLOC_047953	BnaC02g27520D	BnaC06g35260D	XLOC_073441	BnaC06g37730D	BnaC08g18730D	BnaCnng17720D	BnaC06g42380D	BnaCnng13150D	BnaC06g36510D	BnaC02g29080D	BnaC06g42600D	BnaC08g13440D	BnaC08g12670D	BnaC02g27280D	BnaC06g42560D	BnaC08g18400D	XLOC_038368	BnaC08g08940D	BnaC02g25860D	BnaCnng53220D	BnaCnng37640D	BnaCnng37990D	BnaCnng39290D	BnaC05g02020D	BnaA07g14300D	BnaA01g17780D	BnaA03g59630D	BnaC02g24380D	XLOC_050335	BnaC06g35450D	BnaC08g14840D	BnaC06g42560D	BnaA07g14330D	BnaA07g14510D	BnaA07g14170D	BnaC09g40730D
BnaC03g57920D	BnaC08g21630D	BnaA07g16860D	BnaC08g19670D	BnaC06g36870D	BnaC06g37370D	BnaC06g42560D	BnaC08g18730D	BnaC02g29180D	BnaC08g15250D	BnaC08g17200D	BnaCnng62520D	BnaC02g27570D	BnaA07g14170D	BnaC02g27870D	BnaC06g37800D	BnaC02g30410D	BnaC02g30250D	BnaC06g42380D	BnaC08g22070D	BnaA07g14860D	BnaC02g29100D	BnaC08g16880D	BnaC02g25790D	BnaA07g14410D	BnaC02g27280D	BnaC06g42550D	BnaC08g18400D	XLOC_038368	BnaC04g55770D	BnaC06g42380D	BnaC08g07050D	BnaCnng37800D	BnaCnng37900D	BnaCnng39290D	BnaC02g23380D	BnaA07g14300D	BnaA01g17870D	BnaA03g59650D	BnaC02g24200D	BnaC06g35280D	BnaC06g35450D	BnaC06g35080D	BnaC06g42620D	XLOC_073391	BnaC08g12560D	BnaA07g14170D	BnaA08g02230D
BnaC03g57920D	XLOC_091099	BnaC03g57000D	BnaC08g19050D	BnaCnng15910D	BnaC01g21410D	BnaC02g28490D	BnaC06g34390D	BnaC02g29180D	BnaC08g15250D	BnaC08g16980D	BnaC08g13440D	BnaA07g14170D	BnaA07g14210D	BnaC02g27860D	BnaCnng13460D	BnaC02g30470D	BnaCnng17870D	BnaCnng18390D	BnaC08g22070D	BnaC08g16750D	BnaC02g29100D	BnaC06g42560D	BnaC02g25790D	BnaC08g12760D	BnaC06g34340D	BnaA07g13790D	BnaC08g18180D	XLOC_038368	BnaA07g13090D	BnaC02g25570D	XLOC_081989	BnaCnng37800D	BnaCnng37900D	BnaCnng39430D	BnaC05g01860D	BnaA07g14300D	BnaCnng17720D	XLOC_093269	BnaC02g24150D	BnaC06g35220D	BnaC06g35160D	BnaC08g14660D	BnaC06g42510D	BnaC06g41770D	XLOC_023845	BnaA07g14170D	BnaA08g02230D
BnaC03g57920D	BnaC03g58160D	BnaC03g57000D	BnaC02g28510D	BnaCnng15910D	BnaC01g21410D	BnaCnng15760D	BnaC01g22750D	BnaC02g29300D	BnaC08g15250D	BnaC08g17050D	BnaC08g20550D	BnaA07g14170D	BnaA07g14190D	BnaC02g27860D	BnaCnng60780D	BnaA07g14990D	BnaCnng17840D	BnaCnng18490D	BnaC08g22070D	BnaC08g16750D	BnaA07g15630D	BnaC06g42550D	BnaC08g19900D	BnaC08g12760D	BnaC02g27370D	BnaA07g13790D	BnaCnng53590D	BnaC06g41720D	BnaC08g09090D	BnaC02g25530D	BnaC09g36760D	BnaCnng37800D	BnaCnng37900D	BnaCnng39410D	BnaC05g01840D	BnaA07g14330D	BnaCnng17840D	BnaC06g42380D	BnaCnng61390D	XLOC_073106	BnaC06g35180D	BnaC08g14660D	BnaC08g11590D	BnaC08g14080D	BnaC08g12670D	BnaC06g41750D	BnaCnng53220D
BnaC03g57900D	BnaC02g30140D	BnaA07g17020D	BnaC02g28490D	BnaC02g28640D	BnaC01g21410D	BnaCnng15810D	BnaCnng59240D	BnaCnng15910D	BnaC08g15250D	XLOC_073419	BnaCnng11350D	BnaA07g14170D	BnaA01g17140D	BnaC08g14800D	BnaCnng60300D	BnaC02g30150D	BnaC02g30320D	BnaC06g42650D	BnaC08g22020D	BnaC08g16750D	XLOC_000862	BnaA07g14930D	BnaA08g02230D	BnaC08g12760D	BnaC06g34510D	BnaC02g27200D	BnaC06g29270D	BnaCnng08960D	XLOC_057738	BnaC02g25530D	BnaA08g02230D	XLOC_048397	BnaCnng37910D	XLOC_092939	BnaC05g01840D	BnaA07g14310D	BnaCnng17870D	BnaC06g36900D	BnaCnng61390D	BnaA07g14820D	BnaC06g35260D	BnaC02g29260D	BnaC08g11590D	BnaC06g34150D	BnaC03g53730D	BnaC08g14040D	BnaC09g40470D
BnaC03g57900D	BnaC02g30140D	BnaA07g17020D	BnaC08g19170D	BnaC02g28640D	BnaC01g21410D	BnaCnng15920D	XLOC_088989	BnaCnng15910D	BnaC08g15250D	BnaC06g42930D	BnaCnng11350D	BnaA07g14170D	XLOC_079349	BnaA07g13350D	BnaCnng60210D	BnaC02g30150D	BnaC02g30320D	BnaC06g38900D	BnaC08g21990D	BnaA07g14840D	XLOC_000862	BnaC06g36510D	BnaA08g02230D	BnaC03g52680D	BnaC02g27000D	BnaCnng09320D	BnaC06g29270D	BnaCnng08960D	BnaA10g30300D	BnaC06g30880D	BnaA08g02230D	BnaC02g18440D	BnaCnng37910D	BnaCnng39220D	BnaC05g01620D	XLOC_073330	BnaC02g27000D	BnaC06g42560D	BnaA07g19200D	BnaA01g18470D	XLOC_050339	BnaC02g29100D	BnaC08g11590D	BnaA07g14190D	BnaA03g56360D	BnaC02g28640D	BnaCnng05100D
BnaC03g57900D	BnaC02g30140D	BnaC08g21130D	BnaC08g26120D	BnaC06g36560D	BnaC06g37680D	BnaCnng15910D	BnaCnng09680D	BnaC02g29100D	BnaC08g15250D	BnaCnng15870D	BnaC08g21290D	BnaA07g14170D	BnaA07g13800D	BnaA07g13350D	BnaC02g24380D	BnaC02g30150D	BnaC02g30320D	XLOC_073088	BnaCnng13630D	BnaC08g16600D	BnaA07g15750D	BnaA07g14860D	BnaA08g02260D	BnaC08g12820D	BnaC06g34370D	BnaCnng09320D	BnaCnng05600D	BnaCnng08960D	BnaA10g30300D	BnaC06g30890D	BnaCnng03890D	BnaCnng37900D	BnaCnng37910D	BnaCnng39220D	BnaC05g01620D	BnaC02g28640D	BnaCnng18120D	BnaC06g42560D	BnaA07g18950D	BnaA07g14940D	BnaA07g14930D	BnaC02g29100D	BnaC02g25790D	BnaC06g41750D	BnaA03g56400D	BnaC08g13940D	BnaCnng05210D
BnaCnng03800D	BnaC02g30140D	BnaCnng03230D	BnaC02g27950D	BnaC02g28310D	BnaC06g41220D	BnaCnng15910D	BnaCnng09680D	BnaC02g29100D	BnaC08g15250D	BnaCnng15810D	BnaC02g25530D	BnaA07g14170D	BnaA07g13790D	BnaC02g27940D	BnaC08g18400D	BnaC02g30150D	BnaC02g30000D	BnaC06g42880D	BnaC08g22490D	BnaC06g42860D	XLOC_000858	BnaA07g14900D	BnaA08g02260D	BnaC08g12900D	BnaC06g34370D	BnaCnng09320D	BnaCnng05600D	BnaCnng08990D	BnaA10g30300D	BnaC06g30890D	BnaCnng51930D	BnaCnng37970D	BnaCnng37970D	BnaC02g18580D	BnaC05g02340D	BnaC06g36810D	BnaCnng18150D	BnaC06g42650D	BnaC09g43910D	BnaA07g14860D	BnaA01g18690D	BnaC02g29100D	BnaC02g25790D	BnaC06g34120D	BnaA03g56410D	BnaC08g13810D	BnaCnng05360D
BnaCnng03890D	BnaC02g30140D	BnaCnng03230D	BnaC02g27950D	BnaA01g18070D	BnaC01g21260D	BnaCnng15870D	BnaCnng09840D	BnaC06g36560D	BnaC03g55280D	BnaCnng15950D	BnaC02g25530D	BnaA01g16870D	BnaA07g13860D	BnaC02g27950D	BnaCnng08880D	BnaC02g30150D	BnaC06g39080D	BnaA07g14930D	BnaCnng13770D	BnaC02g29450D	BnaA01g17830D	XLOC_048138	BnaC08g20550D	BnaC08g12900D	BnaC06g34300D	BnaC02g27280D	BnaCnng05570D	BnaC06g42190D	BnaA10g30490D	BnaC02g25610D	BnaC02g21000D	BnaC02g18460D	BnaCnng38000D	BnaC02g18580D	BnaC02g22730D	BnaA07g14170D	XLOC_093325	BnaC08g17770D	XLOC_085619	BnaA01g18690D	BnaC08g12900D	BnaC02g29090D	BnaCnng58240D	BnaC08g13980D	XLOC_054093	BnaC08g13840D	BnaC06g29830D
BnaCnng22960D	BnaC08g21790D	BnaCnng03510D	BnaC09g49320D	BnaA01g18070D	BnaC01g21260D	BnaC06g36510D	BnaC08g17300D	BnaCnng15750D	BnaC03g55250D	BnaC02g29350D	BnaC08g21130D	BnaA01g16870D	BnaA01g16750D	BnaC02g27970D	BnaC09g41040D	BnaC02g30150D	BnaC06g39350D	BnaC02g30150D	BnaC08g22420D	BnaC02g29450D	BnaA01g17780D	XLOC_048138	BnaC08g20420D	BnaA03g57270D	BnaC03g53050D	BnaCnng09490D	BnaC08g16990D	BnaC06g30620D	BnaA08g29240D	BnaC02g25610D	BnaCnng52400D	BnaC02g18380D	BnaC02g17640D	BnaC02g18580D	BnaC02g22480D	BnaA07g14170D	BnaC06g37810D	BnaC08g17770D	XLOC_085619	BnaC08g12900D	BnaC08g13040D	BnaC02g29180D	BnaCnng58240D	BnaC02g28640D	BnaC03g54400D	BnaC06g42090D	BnaC06g30120D
BnaCnng22960D	BnaC09g03210D	BnaCnng03510D	BnaC09g49320D	BnaC08g15250D	BnaC06g37810D	BnaC02g28360D	BnaA08g03250D	BnaC02g29150D	BnaC03g55150D	BnaCnng15910D	BnaC02g25640D	BnaA01g16870D	BnaA07g13920D	BnaC02g27970D	BnaC08g19170D	BnaC02g30150D	BnaA07g15870D	BnaC02g30150D	BnaC02g26450D	BnaC02g29450D	BnaA07g15410D	BnaC02g29350D	BnaC02g25530D	BnaA03g57590D	XLOC_023874	BnaC03g53050D	BnaC06g29830D	BnaA07g12580D	XLOC_029788	BnaC02g25630D	BnaC09g37030D	BnaC02g18420D	BnaCnng36770D	BnaC02g18580D	BnaC05g03270D	BnaA07g14170D	BnaC06g37800D	BnaC06g42530D	BnaCnng13150D	BnaC08g12900D	BnaC08g13040D	BnaCnng13180D	BnaC08g11060D	BnaC06g33800D	BnaA03g56780D	BnaCnng08570D	BnaC06g30260D
BnaCnng22960D	BnaC02g30320D	BnaCnng03510D	BnaCnng67360D	BnaA01g17780D	BnaC01g21570D	XLOC_000861	BnaC06g34460D	BnaC02g29150D	BnaC03g55210D	BnaCnng15910D	BnaC02g24910D	XLOC_079349	BnaA07g13970D	BnaA07g13280D	BnaC08g19050D	BnaC06g39610D	BnaA07g15980D	BnaC02g30140D	BnaC02g25790D	BnaC06g36870D	BnaA07g15410D	BnaC08g16750D	BnaC02g25530D	BnaA03g57740D	XLOC_023873	XLOC_023874	BnaC06g30740D	XLOC_071249	XLOC_029788	BnaC02g25630D	BnaC08g14470D	BnaC02g17590D	BnaCnng36770D	BnaCnng38760D	BnaC05g03270D	BnaA07g14170D	BnaC06g37790D	BnaC06g42530D	BnaC08g20550D	BnaC08g12900D	BnaC08g13040D	BnaCnng13210D	BnaCnng07750D	BnaC06g33790D	XLOC_057529	BnaCnng08610D	BnaCnng51090D
BnaCnng22960D	BnaC02g30320D	BnaCnng03560D	BnaCnng17840D	BnaA01g17780D	BnaC08g16060D	BnaC01g20420D	BnaCnng10240D	BnaC02g29150D	BnaC03g55210D	BnaCnng15910D	BnaCnng61390D	BnaC08g13160D	BnaC08g13450D	BnaC06g34770D	BnaCnng59080D	BnaC02g30280D	BnaA07g15950D	BnaCnng17870D	BnaC02g25790D	BnaC02g29150D	BnaA07g15410D	BnaC08g16750D	BnaC02g25640D	BnaA03g57940D	BnaC03g53370D	XLOC_023874	BnaC06g30730D	BnaC02g25790D	XLOC_029788	BnaCnng08330D	BnaCnng05110D	BnaCnng36770D	BnaC02g17300D	BnaCnng38760D	XLOC_065985	BnaA07g14230D	BnaC06g37910D	BnaC08g17820D	BnaC06g32970D	BnaA01g18070D	BnaA01g18030D	BnaCnng13210D	BnaC08g18400D	BnaC06g33790D	BnaA03g56950D	BnaC02g28270D	BnaCnng51090D
BnaCnng22960D	BnaC02g30320D	BnaCnng03580D	BnaCnng17840D	BnaC01g20400D	BnaA01g18750D	BnaA01g17780D	BnaCnng10240D	BnaC03g55570D	BnaC03g55550D	BnaC02g29090D	BnaA08g02930D	BnaA07g13730D	BnaA03g58520D	BnaC06g34770D	BnaA07g17790D	BnaCnng17860D	BnaA01g18930D	BnaCnng17870D	BnaCnng62740D	BnaC02g29150D	BnaA01g18030D	BnaC08g16750D	XLOC_047902	BnaC03g53450D	BnaC03g53260D	BnaC03g53370D	BnaA07g19770D	BnaC08g10400D	BnaC03g51700D	BnaC06g30740D	BnaCnng05120D	BnaCnng36770D	BnaCnng36620D	BnaCnng38780D	BnaC07g24130D	BnaC06g42790D	BnaA02g35030D	BnaC08g17820D	BnaC06g33220D	BnaA07g14410D	BnaA07g14460D	BnaC02g29150D	BnaC09g41040D	BnaC08g13890D	BnaA03g56920D	BnaC02g28290D	BnaC06g30740D
BnaCnng23120D	BnaCnng22660D	BnaCnng03690D	BnaC06g37800D	BnaC01g20470D	BnaA01g18730D	BnaA01g17990D	BnaC05g27810D	BnaC03g55810D	BnaC03g55350D	BnaC02g29100D	BnaC08g19670D	BnaA07g13730D	BnaA03g58520D	BnaC06g34820D	BnaC09g41450D	BnaCnng17840D	BnaA01g19340D	BnaCnng17800D	BnaC02g25640D	BnaCnng15230D	BnaC08g15270D	BnaC06g36170D	XLOC_047902	BnaA03g57920D	BnaC03g52610D	BnaC03g53370D	BnaC07g35060D	BnaC08g10400D	BnaC03g51700D	BnaC06g30740D	BnaC08g12900D	BnaCnng36760D	BnaCnng37390D	BnaCnng38840D	BnaC05g15300D	BnaC02g28670D	BnaA02g35030D	BnaC08g17820D	BnaC07g37530D	BnaC08g13110D	BnaA07g14470D	BnaC02g29150D	BnaCnng08470D	BnaC08g13900D	BnaA09g50790D	BnaC06g34370D	BnaC07g35060D
BnaCnng23140D	BnaC02g30470D	BnaCnng03760D	BnaC02g26360D	BnaC01g20440D	BnaC06g37910D	BnaC08g15660D	BnaC01g28200D	BnaC08g15240D	BnaA03g60370D	BnaC02g29100D	BnaC08g19900D	XLOC_079356	BnaA03g58520D	XLOC_048163	BnaCnng59830D	BnaC02g30320D	BnaA01g19270D	BnaC06g39080D	BnaA07g19770D	BnaC02g29180D	BnaC08g15250D	BnaA07g14840D	BnaA07g19680D	BnaCnng10960D	BnaA07g14210D	BnaC03g53370D	BnaC07g35090D	BnaA07g12510D	BnaC03g51700D	BnaC06g30740D	BnaC02g20430D	BnaCnng36700D	BnaCnng37390D	BnaC02g18560D	BnaA09g56260D	BnaC06g37560D	BnaA02g35030D	BnaC06g37130D	BnaC07g37550D	BnaC08g13160D	BnaC08g13110D	XLOC_071159	BnaC08g18730D	BnaC08g13900D	BnaCnng10030D	BnaC06g34370D	BnaCnng51530D
BnaCnng23270D	BnaCnng69700D	BnaC03g57900D	BnaC02g26360D	BnaA01g17660D	BnaC06g38000D	BnaC01g20800D	BnaC01g28200D	BnaC08g15250D	XLOC_013034	BnaCnng15760D	BnaC06g32300D	XLOC_081565	BnaA03g58520D	BnaCnng14270D	XLOC_089521	BnaC06g39080D	BnaA01g18690D	BnaC06g39350D	BnaA07g19200D	BnaC02g29180D	BnaA01g18580D	BnaC08g16600D	BnaCnng61390D	BnaCnng11410D	BnaC08g12560D	BnaC03g53370D	BnaA07g19200D	BnaA07g12510D	BnaC03g51870D	BnaC06g30720D	BnaC06g26610D	BnaCnng37040D	BnaCnng37240D	BnaC02g18520D	BnaA09g56060D	BnaC06g37560D	BnaC06g38010D	BnaC06g37080D	BnaCnng13460D	XLOC_079459	XLOC_079450	BnaC06g35140D	BnaC08g18730D	BnaC08g13900D	BnaCnng10160D	BnaA07g14900D	BnaCnng51930D
BnaCnng23270D	BnaCnng69700D	BnaC03g57900D	BnaC02g26360D	BnaC01g20550D	XLOC_095042	BnaC01g20800D	BnaA10g17280D	BnaC03g55330D	BnaC03g56040D	BnaC02g29150D	BnaC02g24380D	BnaC08g13440D	BnaA03g58520D	BnaCnng14270D	BnaCnng09720D	BnaC06g39080D	BnaC08g17010D	BnaC06g39350D	BnaCnng13910D	BnaC02g29180D	XLOC_012931	BnaA07g14690D	BnaCnng61390D	BnaCnng11410D	BnaC08g12670D	BnaC03g53370D	BnaA08g01380D	BnaA07g12540D	BnaC04g55100D	BnaC06g30850D	BnaC02g20260D	BnaCnng36950D	BnaCnng37240D	BnaC02g18520D	BnaA06g32320D	BnaC06g37560D	BnaA02g34940D	BnaC06g42480D	BnaCnng13770D	BnaA01g18190D	XLOC_023835	BnaC02g28890D	BnaC02g25530D	BnaC06g34510D	BnaCnng10240D	BnaA07g14930D	BnaCnng51760D
BnaCnng23270D	BnaC02g29900D	BnaCnng03810D	BnaC02g26450D	BnaC01g20550D	BnaC08g16020D	BnaC01g20800D	BnaA10g17280D	BnaA07g15590D	BnaA02g34940D	XLOC_057614	BnaC02g24140D	BnaA01g16600D	BnaA03g58880D	BnaCnng14270D	BnaCnng09720D	BnaC06g39360D	BnaA07g15410D	BnaC06g39350D	BnaCnng14160D	BnaC02g29180D	XLOC_012682	BnaC06g36820D	BnaC08g19050D	BnaC02g25610D	BnaA07g14330D	BnaC03g53330D	BnaCnng53220D	BnaA07g12430D	BnaA08g29520D	BnaC02g25410D	BnaCnng50600D	BnaCnng36850D	BnaC02g16500D	BnaC02g18740D	BnaC05g13940D	BnaC06g37500D	BnaA02g34940D	BnaC02g28640D	BnaC07g38240D	BnaA01g18190D	XLOC_079459	XLOC_050335	BnaC02g25530D	BnaC06g34630D	BnaA09g51200D	BnaC03g54250D	BnaCnng05600D
BnaCnng23270D	BnaCnng00700D	BnaCnng22960D	BnaCnng66130D	BnaC01g20610D	BnaC06g38220D	BnaC01g20800D	BnaC05g26360D	BnaA07g15580D	BnaA02g34940D	BnaC03g55710D	BnaC06g32970D	BnaA01g16600D	BnaA03g58880D	BnaCnng14270D	BnaC09g41610D	BnaC06g39350D	BnaA01g18580D	BnaC06g39350D	BnaCnng14270D	BnaC06g36990D	BnaCnng16960D	BnaC06g36830D	BnaC06g32300D	BnaC02g25610D	BnaC03g52880D	BnaA07g14230D	BnaCnng06570D	BnaC02g25840D	BnaC03g51770D	BnaC02g25410D	BnaCnng50600D	XLOC_096649	BnaC02g16500D	BnaCnng38940D	BnaA04g06860D	BnaC06g37470D	BnaC06g38470D	BnaA07g14170D	BnaC08g19170D	BnaA01g18190D	XLOC_079459	BnaC06g35220D	BnaCnng08580D	BnaC02g28490D	BnaC06g34720D	BnaC03g53560D	BnaA07g19200D
BnaCnng23270D	BnaCnng00670D	BnaCnng22960D	BnaC07g43050D	BnaC08g15530D	BnaC02g27280D	BnaA03g60270D	BnaC05g26430D	BnaC08g15530D	BnaA02g35030D	BnaC03g55600D	BnaCnng60210D	BnaA01g16600D	BnaA03g58880D	BnaC06g35450D	BnaC09g41610D	XLOC_050141	BnaA01g18880D	BnaC06g39330D	BnaC08g21130D	BnaC06g36990D	BnaA03g59950D	BnaC06g36830D	BnaC02g24380D	BnaC02g25610D	BnaC08g12760D	BnaC08g12560D	BnaCnng06450D	BnaC06g42380D	BnaCnng09720D	BnaC06g30770D	BnaCnng50600D	BnaCnng37390D	BnaCnng35560D	BnaC08g41390D	BnaC05g14520D	BnaC06g37470D	BnaC06g38500D	BnaA07g14170D	BnaC09g46240D	XLOC_023836	XLOC_023836	BnaA07g14930D	BnaC02g25640D	BnaC02g28490D	BnaCnng10360D	BnaA07g14460D	BnaA08g04350D
BnaCnng23380D	BnaCnng00770D	BnaCnng22960D	BnaC07g43050D	BnaA03g60230D	BnaC02g27280D	BnaA03g60230D	BnaC05g26430D	BnaC03g55420D	BnaA02g35030D	BnaA07g16060D	BnaC07g37530D	BnaA01g16640D	BnaA09g50790D	BnaCnng14320D	BnaC09g41600D	BnaC06g39320D	BnaA01g18800D	BnaA01g19300D	BnaCnng14560D	BnaC06g36980D	BnaC06g37240D	BnaC06g36830D	BnaC08g19670D	BnaCnng11540D	BnaC08g12760D	BnaC03g52470D	BnaCnng06470D	BnaC06g30410D	BnaCnng10030D	BnaC04g55390D	BnaC06g27120D	BnaCnng37410D	BnaC02g16070D	BnaC08g41500D	BnaC05g14520D	BnaC02g28490D	BnaA07g15410D	BnaA07g14170D	BnaC08g19050D	XLOC_023836	XLOC_000861	BnaA01g18340D	XLOC_047922	BnaC02g28490D	BnaC06g34670D	BnaA07g14510D	BnaA08g04350D
BnaCnng23440D	XLOC_088022	BnaCnng22960D	BnaC07g43050D	BnaA03g60370D	BnaC02g27370D	BnaA02g34940D	BnaC05g26540D	BnaA03g60370D	BnaA02g35030D	BnaC03g55330D	BnaCnng13210D	BnaC08g13510D	BnaA09g50760D	BnaCnng14290D	BnaCnng09840D	BnaA01g19150D	BnaA01g18750D	BnaA01g19230D	BnaCnng14560D	BnaC02g29300D	BnaC06g37270D	BnaC02g29150D	BnaC02g24140D	BnaC06g34620D	XLOC_081449	BnaC08g12650D	BnaA08g04250D	BnaC02g25910D	BnaCnng10010D	BnaC04g55490D	BnaCnng50850D	BnaCnng37410D	BnaC02g16050D	BnaC08g41470D	BnaA04g07500D	BnaC02g28490D	BnaC08g16340D	BnaA07g14170D	BnaC02g22730D	XLOC_000861	BnaA03g57250D	XLOC_000889	BnaA07g19200D	BnaC02g28490D	BnaA09g51060D	BnaA07g14510D	BnaA08g04250D
BnaC06g41260D	XLOC_091533	BnaCnng22950D	BnaA07g21850D	BnaA03g60370D	BnaC02g27330D	BnaA02g34940D	BnaC05g26620D	BnaA03g60370D	BnaCnng17250D	BnaC03g55250D	BnaCnng13150D	BnaA03g58480D	BnaCnng15600D	BnaC06g35100D	BnaC06g30740D	BnaA01g19090D	BnaA02g36520D	BnaC08g16850D	BnaC06g34390D	BnaC06g36650D	BnaC06g37280D	BnaC02g29150D	BnaC06g32970D	BnaA03g56890D	BnaA07g14460D	BnaA07g14330D	BnaA03g58920D	XLOC_093492	BnaA10g30240D	BnaC04g55490D	BnaCnng51090D	BnaCnng37240D	BnaC07g23280D	BnaC08g41490D	BnaC07g25450D	BnaC02g28490D	BnaC06g41220D	BnaA07g14170D	BnaA08g04350D	BnaA03g57280D	BnaA03g57280D	BnaC08g12900D	XLOC_050133	BnaC06g34560D	BnaC06g34770D	BnaC03g53900D	BnaC09g42350D
BnaCnng03200D	BnaA08g00260D	BnaCnng23120D	BnaC08g00500D	BnaA01g18430D	BnaC01g21050D	BnaCnng17160D	BnaC05g26620D	BnaA02g34940D	BnaCnng17410D	BnaC08g15430D	BnaC07g38130D	BnaA03g58880D	BnaCnng15660D	BnaC02g27510D	BnaC06g30730D	BnaA01g19080D	BnaA02g36520D	BnaC08g16900D	BnaC08g21720D	BnaC06g36650D	BnaC06g37360D	BnaC02g29150D	BnaC06g33220D	BnaA03g56790D	BnaA07g14470D	BnaC03g52880D	BnaA08g04410D	BnaC02g25610D	BnaA10g30270D	BnaA07g13350D	BnaC06g27360D	BnaCnng37190D	BnaCnng35940D	BnaC08g41080D	BnaC07g25450D	BnaC02g28560D	BnaCnng64870D	BnaC08g17550D	BnaA08g04250D	BnaA03g57740D	BnaA03g57590D	BnaC08g12900D	BnaCnng57460D	BnaC02g28250D	BnaA09g50950D	BnaC08g12560D	BnaC09g42350D
BnaCnng03200D	BnaCnng00390D	XLOC_049967	BnaA08g04250D	BnaA02g34950D	BnaC02g27510D	BnaCnng17240D	BnaC01g28840D	BnaCnng17160D	BnaCnng17410D	BnaC08g15430D	BnaC09g45620D	BnaA03g58880D	BnaCnng15700D	BnaC06g35100D	BnaC02g22180D	BnaA01g19330D	XLOC_007107	BnaA01g18730D	BnaC02g25530D	BnaC06g36660D	BnaCnng63790D	BnaC02g29180D	BnaC07g37530D	BnaC06g34600D	BnaC03g52770D	BnaC03g52880D	BnaC02g20430D	BnaC02g25610D	BnaA10g30140D	BnaC03g51560D	BnaC06g27310D	BnaC02g16850D	BnaCnng35940D	BnaC08g40620D	BnaC07g24890D	BnaC06g37270D	BnaC06g41260D	BnaC08g17600D	BnaC09g45620D	BnaA03g57830D	BnaA03g57860D	BnaC08g13040D	BnaCnng57390D	BnaC02g28250D	BnaA09g50980D	XLOC_023845	BnaC09g42350D
BnaCnng03200D	BnaA08g00410D	BnaCnng02920D	BnaC06g39750D	BnaA02g34940D	BnaCnng64180D	BnaC06g36900D	BnaA10g18720D	BnaCnng17300D	BnaCnng17410D	BnaC03g55420D	BnaC08g18400D	BnaA03g58880D	BnaCnng15940D	BnaC06g35220D	BnaC02g22180D	BnaA01g19350D	BnaA02g36960D	BnaC08g16970D	BnaC02g25530D	XLOC_050315	BnaC06g37560D	BnaC02g29180D	BnaCnng60210D	BnaCnng11470D	BnaC08g12900D	BnaC03g52880D	BnaC06g31310D	BnaC02g25640D	BnaC06g31450D	BnaC04g55360D	BnaC06g27290D	BnaC02g16960D	BnaCnng35890D	BnaCnng38120D	BnaA06g33910D	BnaC02g28250D	BnaC02g27730D	BnaC06g36830D	BnaC08g19900D	BnaA03g57940D	BnaA01g18800D	BnaC08g13040D	BnaC09g41450D	BnaC02g28200D	BnaA03g56190D	XLOC_023845	BnaC09g42270D
BnaC06g41060D	BnaCnng00090D	BnaCnng02940D	BnaA08g04410D	BnaCnng17160D	BnaCnng64040D	BnaC06g40840D	BnaC01g26160D	XLOC_093363	BnaC02g27870D	BnaC03g55350D	BnaC02g23380D	BnaCnng15750D	BnaA09g51200D	BnaC02g27570D	BnaC02g22380D	BnaC08g16880D	BnaCnng00010D	BnaC08g16970D	BnaC08g21600D	BnaC02g29100D	BnaA07g16240D	BnaC06g36810D	BnaC07g38240D	BnaC06g34740D	BnaA03g57270D	BnaC08g12760D	BnaC02g21000D	BnaC02g25640D	BnaA09g51200D	BnaC04g55360D	XLOC_091856	BnaC02g16300D	BnaCnng35890D	XLOC_092901	BnaC04g34190D	BnaC02g28250D	BnaA01g18030D	BnaC06g36830D	BnaC06g34270D	BnaA03g57970D	BnaA03g57940D	BnaC08g13040D	BnaC09g41600D	BnaC03g54070D	BnaC08g12900D	BnaC08g12650D	BnaCnng50050D
BnaCnng03080D	BnaCnng00130D	BnaCnng02940D	BnaC06g39860D	BnaCnng17160D	BnaCnng64040D	BnaC06g37130D	BnaA02g00220D	BnaC06g41260D	BnaC02g27870D	BnaC03g56040D	BnaC02g23380D	BnaCnng15830D	BnaCnng16060D	XLOC_002467	BnaC02g22380D	BnaC08g16960D	BnaCnng00200D	BnaA01g18860D	XLOC_047706	BnaC02g29100D	BnaA07g16240D	BnaC06g36990D	BnaC08g18030D	BnaC06g34690D	BnaA03g57860D	BnaC08g12760D	BnaC02g21000D	XLOC_050477	BnaA10g30100D	BnaC03g50710D	BnaCnng51530D	BnaC02g16370D	BnaCnng35900D	BnaCnng38370D	BnaC04g33610D	BnaC02g28250D	BnaC06g38690D	BnaC06g36830D	BnaC08g19670D	BnaA03g57930D	BnaA03g57940D	BnaA07g14390D	BnaCnng57820D	BnaA07g14940D	BnaC06g35180D	XLOC_025429	BnaA07g16670D
BnaCnng03080D	BnaCnng19380D	BnaC06g41220D	BnaC08g24440D	BnaCnng17160D	BnaCnng64040D	BnaC06g37370D	BnaA02g00870D	BnaC06g37010D	BnaC06g41220D	BnaA03g60620D	BnaA08g04740D	BnaCnng15910D	BnaA09g51060D	BnaA07g14170D	BnaCnng57820D	BnaC08g17010D	BnaCnng00130D	BnaC08g17200D	XLOC_072637	BnaA07g15630D	BnaA07g16470D	BnaC06g36990D	BnaC02g23380D	BnaA03g57140D	BnaC03g53510D	XLOC_081449	BnaA07g16500D	BnaC06g30960D	BnaCnng56050D	BnaC08g08880D	BnaCnng05210D	BnaC02g16480D	BnaCnng36180D	BnaCnng38570D	BnaC07g25730D	BnaC02g28270D	BnaC06g38690D	BnaC06g37530D	BnaA07g15750D	BnaCnng14550D	BnaA01g18750D	BnaA07g14390D	BnaCnng57820D	BnaC03g54010D	BnaC06g35160D	BnaA03g56470D	BnaCnng50850D
BnaCnng03080D	BnaCnng19380D	BnaCnng03200D	BnaC02g25530D	BnaCnng17250D	BnaC08g14250D	BnaC06g37370D	BnaA02g00700D	BnaC06g36990D	BnaCnng17630D	BnaA02g34940D	BnaA08g04250D	BnaCnng16050D	BnaA03g58240D	BnaA07g14170D	BnaA07g19200D	BnaC08g17010D	BnaCnng00090D	BnaA01g18800D	XLOC_072637	XLOC_000858	BnaC02g28490D	BnaC02g29260D	BnaC02g23380D	BnaC06g34820D	BnaA03g57940D	BnaC03g52720D	BnaCnng51930D	BnaC06g30970D	BnaCnng56050D	BnaC08g08910D	BnaCnng05600D	BnaC02g16160D	BnaCnng36280D	BnaC02g18250D	BnaC07g25730D	BnaC02g28360D	BnaC06g38690D	BnaCnng16430D	BnaC02g22480D	BnaCnng14550D	BnaA03g58010D	BnaA07g14510D	XLOC_093234	BnaC03g54010D	BnaC08g12760D	BnaA03g57120D	BnaCnng50600D
BnaCnng03080D	BnaA02g37140D	BnaCnng03080D	BnaC02g25530D	BnaCnng17300D	BnaA03g57280D	BnaA03g60050D	BnaA03g22930D	BnaC06g37390D	BnaC06g36980D	BnaA02g34940D	BnaC08g19050D	BnaA03g58010D	BnaA09g50980D	BnaA07g14170D	BnaC07g36200D	BnaC08g16980D	BnaCnng19380D	BnaA01g18800D	XLOC_047691	BnaA01g18470D	BnaC02g28490D	BnaCnng15360D	BnaA07g16670D	BnaA03g57120D	BnaA03g57940D	BnaC08g12900D	BnaCnng51530D	BnaC06g30740D	BnaCnng55990D	BnaC08g08940D	BnaCnng05570D	BnaC02g16050D	BnaC02g15910D	BnaCnng37820D	BnaC04g33850D	BnaA01g17470D	BnaC06g38780D	BnaC02g28560D	BnaC02g22180D	BnaCnng14550D	BnaA09g51060D	BnaA07g14510D	BnaC08g17300D	BnaA07g14860D	BnaC08g12760D	BnaA03g57020D	BnaCnng50600D
BnaA07g17660D	BnaCnng19290D	BnaCnng70010D	BnaC02g25640D	BnaC02g27060D	BnaA03g56920D	BnaA03g60050D	BnaC05g24790D	BnaC06g37370D	BnaA03g60250D	BnaCnng17240D	BnaC02g22920D	BnaA09g51090D	BnaC06g35720D	BnaA07g14170D	BnaA08g04250D	BnaC08g16970D	BnaCnng19380D	BnaA01g18800D	BnaC06g35080D	BnaA01g18360D	BnaA01g18750D	BnaCnng15360D	BnaA08g04250D	BnaA03g57120D	XLOC_057511	BnaC08g12900D	BnaC09g41610D	BnaC06g30740D	BnaC06g31500D	BnaC08g08940D	BnaCnng05520D	BnaCnng35660D	BnaC08g44440D	BnaC02g18380D	XLOC_021184	BnaA01g17480D	BnaA07g15540D	BnaC02g28560D	BnaC02g22180D	BnaCnng14550D	BnaCnng14480D	BnaA01g17990D	BnaC02g24380D	BnaC08g12300D	BnaC08g12760D	BnaCnng09940D	BnaCnng50130D
BnaC06g41780D	BnaC09g03660D	BnaC09g02730D	BnaC06g40330D	BnaC06g37020D	BnaCnng13720D	BnaA03g60050D	BnaC05g24950D	BnaCnng64040D	BnaC06g37270D	BnaCnng17330D	BnaC06g33220D	BnaA09g51090D	BnaA09g50950D	BnaA07g14170D	BnaA08g04250D	BnaA07g15570D	XLOC_050080	BnaA01g18800D	BnaCnng62520D	BnaA01g17780D	BnaCnng64040D	BnaCnng15360D	BnaA08g04350D	BnaA03g57120D	BnaA03g57920D	BnaC08g12900D	BnaC09g41610D	BnaC06g30700D	BnaCnng56020D	BnaC08g08940D	BnaC04g56390D	BnaCnng35780D	BnaC02g15550D	BnaCnng36710D	BnaA06g33320D	BnaA07g14990D	BnaCnng64980D	BnaC06g37650D	XLOC_072907	BnaCnng14610D	BnaCnng14630D	BnaC08g13110D	BnaC06g30740D	BnaC08g12430D	BnaC08g13110D	BnaA09g50770D	BnaC09g41610D
BnaC08g21630D	BnaC09g03810D	BnaCnng70140D	BnaA07g18550D	BnaC06g36980D	BnaA03g56440D	BnaCnng64390D	BnaC05g24950D	BnaCnng64040D	BnaC06g37230D	BnaC02g27870D	BnaC08g18730D	BnaC06g35630D	BnaC06g35800D	BnaA07g14230D	BnaA08g03820D	BnaC08g17100D	BnaC06g39770D	BnaC08g17260D	BnaCnng62520D	BnaA07g15230D	BnaCnng64040D	BnaCnng15360D	BnaC08g18400D	BnaA03g57120D	BnaCnng11180D	BnaC03g53560D	XLOC_089124	BnaC06g30720D	BnaCnng55960D	BnaA07g13030D	BnaC04g56390D	BnaCnng35670D	BnaC08g44010D	BnaCnng36710D	BnaA04g07870D	BnaA01g17660D	BnaC06g39080D	BnaC02g28250D	XLOC_072907	BnaCnng14690D	BnaCnng14700D	BnaC08g13110D	BnaC06g30740D	BnaA07g14410D	BnaC08g13040D	BnaCnng10030D	BnaC09g41610D
BnaC03g58000D	BnaA08g01030D	BnaC06g41490D	BnaC06g40280D	BnaC06g36990D	BnaCnng13480D	BnaC06g37430D	BnaC08g12460D	BnaCnng64040D	BnaA03g60140D	BnaC02g27870D	BnaC08g18730D	BnaC06g35590D	XLOC_095468	BnaA07g14190D	BnaC02g21000D	BnaA01g18880D	BnaC06g41220D	BnaC08g17300D	BnaCnng15070D	BnaC08g15170D	BnaC06g37950D	BnaCnng15430D	BnaC08g18400D	XLOC_072976	BnaC02g25630D	BnaC03g53450D	BnaC09g41450D	BnaC06g30720D	BnaC06g31720D	BnaC08g09010D	BnaA08g04250D	BnaC07g23210D	BnaC08g43740D	BnaCnng36770D	BnaA04g07870D	BnaA01g17090D	BnaCnng17410D	BnaC02g28250D	BnaCnng60210D	BnaCnng14790D	BnaCnng14790D	BnaC08g13110D	BnaC06g30960D	BnaC08g12400D	BnaCnng56570D	BnaCnng10030D	BnaC08g14540D
BnaA07g17900D	BnaCnng20150D	BnaC06g41490D	BnaCnng65280D	BnaC06g37370D	BnaCnng13420D	BnaC01g21410D	BnaC03g51470D	BnaC06g37560D	BnaCnng64040D	BnaCnng17490D	BnaCnng59240D	BnaA09g51060D	BnaC08g13600D	BnaA01g17140D	BnaC06g32300D	BnaC08g17200D	BnaA02g36400D	XLOC_007107	BnaC07g40440D	BnaC08g15140D	BnaA07g16300D	BnaC06g36900D	BnaC06g34460D	BnaC06g34900D	BnaC02g25640D	BnaA03g57960D	BnaC08g14500D	BnaC02g25410D	BnaC06g31740D	BnaC03g50980D	BnaC08g11590D	BnaCnng35900D	BnaC08g43840D	BnaCnng36700D	BnaA04g07870D	BnaA01g17140D	BnaCnng17410D	BnaC02g28270D	BnaA02g36110D	BnaA03g56890D	BnaCnng14800D	BnaC08g13120D	BnaCnng55890D	BnaA07g14390D	BnaA07g15410D	BnaCnng10030D	BnaC08g14500D
BnaC08g21620D	BnaCnng19950D	BnaC08g21720D	BnaCnng65280D	BnaC01g21350D	BnaCnng13360D	BnaC02g27570D	BnaC05g23780D	BnaC06g37540D	BnaA07g16470D	BnaC06g41260D	BnaCnng59080D	BnaC06g35750D	BnaC02g26510D	BnaA01g17140D	BnaC02g21390D	BnaA07g15750D	BnaC08g17570D	XLOC_007107	BnaC08g19900D	BnaA07g15410D	BnaC06g41220D	BnaC06g36570D	BnaA07g17030D	BnaC08g13120D	BnaC02g25640D	BnaA03g58010D	BnaC08g14460D	BnaC02g25410D	BnaC06g31680D	BnaC03g51040D	BnaA08g04480D	BnaCnng35900D	BnaCnng35140D	BnaC02g17300D	BnaA06g33640D	BnaC08g16100D	BnaCnng17410D	BnaC02g28270D	BnaCnng59830D	BnaA03g56890D	BnaCnng14770D	BnaC08g13120D	BnaC07g36200D	BnaC03g53560D	BnaA07g15410D	BnaCnng10160D	BnaC08g14470D
BnaC08g21560D	BnaC09g03600D	BnaC08g21630D	BnaCnng15910D	BnaC01g21300D	BnaC06g39080D	BnaC08g15870D	BnaC08g12900D	BnaC02g28270D	BnaC02g28280D	BnaC06g37020D	BnaCnng09680D	BnaA09g50980D	XLOC_081572	BnaA01g17020D	BnaC06g32960D	BnaA02g36520D	BnaC08g17570D	BnaA02g36830D	BnaC09g46800D	BnaA01g18070D	BnaA01g18800D	XLOC_089747	BnaA07g17030D	BnaCnng57820D	BnaCnng11330D	XLOC_050221	BnaC06g32970D	BnaC02g25410D	BnaA07g13970D	BnaC08g09050D	BnaC04g56020D	BnaCnng35900D	BnaCnng35140D	BnaC02g17280D	BnaC05g13500D	XLOC_023778	BnaC02g27280D	BnaC06g37430D	BnaCnng59080D	BnaA03g56890D	BnaA03g56920D	BnaA07g14520D	BnaCnng56800D	BnaA07g14460D	BnaA07g15410D	BnaC06g34670D	BnaC06g32970D
BnaC02g30140D	BnaCnng19980D	BnaA07g17930D	BnaCnng15880D	BnaC06g37770D	BnaA08g00900D	BnaC06g41220D	BnaC05g23660D	BnaC06g41720D	BnaC06g41490D	BnaC06g41220D	BnaCnng09680D	BnaA09g50860D	BnaC06g36140D	XLOC_079349	BnaCnng56800D	BnaA02g36520D	BnaCnng65970D	BnaCnng00080D	BnaC09g46670D	BnaA01g18070D	BnaA01g18800D	BnaC02g29090D	BnaC06g34380D	BnaCnng57820D	BnaCnng11490D	BnaC02g25630D	BnaC06g33220D	BnaC02g25410D	XLOC_081799	XLOC_057738	BnaA07g14390D	BnaCnng35900D	BnaCnng35090D	BnaCnng36680D	BnaC07g26390D	XLOC_023778	BnaC02g27370D	BnaC06g37430D	BnaA08g02930D	BnaA03g56890D	BnaA03g56950D	XLOC_023835	XLOC_091730	BnaC08g12500D	BnaC06g35450D	BnaA09g50990D	BnaC06g33220D
BnaC08g21790D	BnaA08g00560D	BnaC03g58240D	BnaCnng15940D	BnaC08g16100D	BnaC06g38500D	BnaC06g37650D	BnaC05g23660D	BnaC06g41750D	BnaC02g28360D	BnaC06g36980D	XLOC_089370	BnaC06g35800D	BnaC02g26810D	XLOC_079349	BnaA07g15350D	XLOC_007198	BnaC02g29260D	BnaCnng00080D	BnaC09g46540D	BnaA01g18070D	BnaC02g27970D	BnaC02g29100D	BnaC06g34340D	XLOC_071052	BnaC06g34670D	BnaC02g25630D	BnaCnng50600D	BnaA07g13250D	BnaA07g13920D	XLOC_057738	BnaA07g14330D	BnaC07g23530D	BnaCnng33990D	BnaCnng37390D	BnaC07g26390D	BnaA07g14670D	BnaC02g27450D	BnaC02g28290D	BnaC08g18400D	BnaA03g57160D	BnaC06g35720D	XLOC_079459	BnaCnng09840D	BnaC03g53900D	BnaC06g35450D	BnaA09g50860D	BnaA07g23270D
BnaC08g21790D	BnaA08g00900D	BnaCnng70260D	BnaC09g49700D	BnaC08g16060D	BnaC06g38470D	BnaC01g21560D	BnaA07g34930D	BnaC02g28310D	BnaCnng64200D	BnaC06g36900D	BnaC08g17300D	BnaCnng62650D	BnaC08g13950D	XLOC_079353	BnaCnng57460D	BnaA02g36860D	BnaA07g16240D	BnaCnng00080D	BnaA08g04250D	BnaA01g18070D	BnaC06g38330D	BnaA07g15680D	BnaC06g34340D	XLOC_071052	BnaC06g34600D	BnaC02g25630D	BnaCnng50600D	BnaC04g55390D	BnaCnng56430D	BnaA10g30640D	BnaC04g56720D	BnaC07g23380D	BnaCnng33870D	BnaCnng37390D	BnaA04g05540D	BnaC08g16260D	BnaCnng17630D	BnaC02g28360D	BnaC08g18400D	BnaA03g57120D	BnaA09g51200D	XLOC_079459	BnaCnng09720D	XLOC_023845	BnaC06g35450D	BnaA03g56170D	BnaC03g11350D
BnaC08g21790D	BnaC02g29260D	BnaC02g30140D	BnaA08g03250D	XLOC_095042	BnaA08g00560D	BnaC08g16060D	BnaA03g20660D	BnaA07g16360D	BnaCnng64200D	BnaC06g37080D	BnaCnng09840D	BnaC06g35940D	BnaC08g13950D	BnaA01g16470D	BnaCnng57460D	BnaA02g36850D	BnaA07g16240D	BnaCnng00080D	BnaC06g35800D	BnaC08g15240D	BnaC06g38290D	BnaA01g18190D	BnaCnng58240D	XLOC_071052	BnaC06g34720D	BnaC02g25640D	BnaCnng50850D	BnaC04g55390D	BnaC08g09390D	BnaA10g30640D	BnaCnng50130D	BnaCnng36280D	BnaCnng34230D	BnaCnng37390D	BnaA04g05540D	BnaC08g16260D	BnaC02g27480D	BnaA01g17470D	BnaC08g18730D	BnaA03g57120D	BnaC06g35800D	BnaA01g18190D	BnaCnng09720D	BnaC08g12660D	BnaCnng09520D	BnaA03g56170D	BnaC03g11670D
BnaC02g30280D	BnaC02g29360D	BnaC02g30140D	BnaA08g03250D	XLOC_095042	BnaCnng63570D	BnaC08g16010D	BnaC05g22600D	BnaA07g16370D	BnaA07g16710D	BnaC06g37080D	BnaCnng09940D	BnaC06g35920D	BnaC08g13890D	XLOC_081565	XLOC_012875	BnaA01g19540D	BnaA07g16300D	BnaCnng00080D	BnaC06g35800D	BnaC08g15250D	BnaC02g28010D	BnaA01g18420D	BnaCnng58240D	BnaC08g12980D	BnaA03g56950D	BnaC02g25640D	BnaCnng50890D	BnaC04g55390D	BnaA07g13860D	BnaA08g29200D	BnaCnng50050D	BnaC08g44440D	BnaCnng34280D	BnaC02g16910D	BnaA04g05540D	BnaA07g14870D	BnaCnng64520D	BnaA07g14930D	BnaC08g18730D	BnaA03g57120D	BnaA07g15410D	BnaA01g18190D	BnaCnng09720D	BnaC08g12720D	BnaC02g27000D	BnaC02g27480D	BnaC03g11830D
BnaC02g30320D	BnaC02g29100D	BnaC08g21790D	BnaC09g00110D	BnaCnng16780D	BnaC08g14810D	BnaCnng64660D	BnaC05g22600D	BnaCnng64110D	BnaA07g16670D	BnaC06g37130D	BnaCnng57400D	XLOC_023818	BnaC02g27000D	BnaA01g16750D	BnaCnng57390D	BnaA01g19540D	BnaC06g41750D	BnaA01g19450D	BnaC08g20550D	BnaA03g60050D	BnaC02g28060D	BnaA01g17820D	BnaCnng58240D	BnaC08g12980D	BnaA03g56920D	BnaC02g25570D	BnaC09g42020D	BnaC04g55390D	BnaCnng09250D	BnaA08g29240D	XLOC_091785	BnaC08g44400D	BnaCnng33420D	BnaC02g16930D	BnaA04g05540D	BnaA07g14860D	BnaC08g15070D	BnaA07g14900D	BnaCnng58240D	BnaA03g57120D	BnaA07g15410D	BnaA01g18180D	BnaA08g04250D	BnaA03g56710D	BnaC06g35630D	BnaC02g27480D	XLOC_055504
BnaC02g30340D	BnaC02g29100D	BnaC08g21790D	BnaA07g19770D	BnaCnng16760D	BnaC08g14850D	BnaC06g41060D	BnaC05g22600D	BnaC02g28360D	BnaC02g28490D	BnaC06g37290D	BnaCnng58240D	XLOC_023818	BnaC08g13770D	BnaA01g16750D	BnaC09g42380D	BnaCnng00080D	BnaC08g17410D	BnaA01g19450D	BnaC08g20250D	XLOC_012662	BnaA07g15980D	BnaA01g17820D	BnaCnng59240D	BnaC08g12980D	BnaA03g56910D	BnaCnng11300D	BnaCnng50130D	BnaC04g55390D	BnaCnng09180D	BnaA08g29240D	BnaA07g15350D	BnaC08g44220D	BnaCnng33440D	BnaC02g16960D	BnaA04g05540D	BnaA02g35270D	BnaC08g15070D	BnaA01g17480D	BnaCnng58240D	BnaC06g35750D	BnaA07g15410D	XLOC_025399	BnaC02g23380D	BnaA03g56710D	BnaC02g27280D	BnaC08g12900D	BnaA10g12560D
BnaA07g17560D	BnaCnng69150D	BnaC08g21790D	BnaA07g25500D	BnaCnng16720D	BnaC08g14840D	BnaC06g41040D	BnaC03g52440D	BnaC02g28490D	BnaC08g16110D	BnaA03g60250D	BnaCnng58240D	XLOC_081573	BnaC08g13960D	BnaA01g16750D	BnaC09g42350D	BnaCnng00080D	BnaC02g29360D	BnaA02g37170D	BnaC06g36330D	BnaA03g60370D	BnaA07g15950D	BnaA01g17780D	BnaCnng59080D	BnaC06g41100D	BnaC08g13110D	BnaC02g25740D	BnaCnng50050D	BnaC04g55390D	BnaC02g24200D	BnaA08g29240D	BnaC08g11060D	BnaC08g44060D	BnaAnng36390D	XLOC_050578	BnaA04g05540D	BnaA02g35440D	BnaCnng64400D	BnaC08g15870D	XLOC_095097	BnaC06g35860D	BnaC08g13450D	BnaA03g57240D	BnaA08g04350D	XLOC_054093	BnaC02g27280D	BnaC08g12900D	BnaC03g13200D
BnaC02g30410D	BnaC02g29150D	BnaC06g41840D	BnaC05g31170D	BnaC02g27300D	BnaCnng63440D	BnaA01g18860D	BnaC02g30980D	BnaC02g28490D	BnaC08g16060D	BnaA03g60270D	BnaCnng58240D	BnaC02g26750D	BnaC08g13970D	BnaA01g16640D	BnaC09g42270D	BnaCnng00080D	BnaC06g41490D	BnaCnng00200D	BnaC06g36280D	BnaA03g60370D	BnaC02g28200D	BnaC08g15070D	BnaC09g45620D	BnaC02g26360D	BnaCnng57820D	BnaCnng11410D	BnaC03g10610D	BnaC04g55490D	BnaCnng09240D	BnaC03g51700D	BnaC06g28950D	BnaC08g44070D	BnaC03g41130D	BnaC02g16300D	BnaA09g52940D	BnaA01g17830D	BnaA03g58520D	BnaA01g17090D	BnaA07g23270D	BnaA03g57020D	BnaC02g28280D	BnaA03g57250D	BnaA07g15750D	BnaA03g56890D	BnaCnng09720D	BnaC08g12900D	BnaC05g13940D
BnaA07g17400D	BnaC02g29150D	BnaC02g30470D	BnaC03g15690D	BnaC02g27320D	BnaC08g14660D	BnaA01g18800D	BnaA03g22250D	BnaC08g16060D	BnaA07g16610D	BnaC06g41000D	BnaCnng58240D	XLOC_081572	BnaCnng15360D	BnaC08g13550D	BnaCnng08120D	BnaCnng00080D	BnaC08g17670D	BnaCnng00120D	BnaCnng00670D	BnaA03g60380D	BnaC08g13970D	BnaC08g15170D	XLOC_085760	BnaC02g26360D	BnaC06g35160D	BnaCnng11410D	BnaA03g25680D	BnaC04g55490D	BnaC06g31970D	BnaC03g51860D	BnaA07g15750D	BnaC02g15840D	BnaC03g41180D	BnaC02g16270D	BnaC05g11650D	BnaA01g17830D	BnaA03g58520D	BnaA01g17140D	BnaA03g28190D	BnaC06g35940D	BnaC06g36140D	BnaA03g57620D	BnaC06g32300D	BnaA03g56890D	BnaC02g27370D	BnaC08g12900D	BnaA07g20740D
BnaC02g30470D	BnaC02g29180D	BnaCnng69740D	BnaC03g15670D	BnaC01g21110D	BnaC06g39200D	BnaCnng16780D	BnaA03g21730D	BnaC06g37770D	BnaC03g56130D	BnaC06g41000D	BnaCnng57460D	XLOC_091821	XLOC_050292	BnaA03g58540D	BnaA08g02860D	BnaCnng00040D	BnaCnng66340D	BnaCnng00180D	BnaCnng61390D	BnaCnng16720D	BnaC08g13950D	BnaC08g15170D	BnaCnng09720D	BnaCnng58240D	BnaA07g15070D	BnaCnng11410D	BnaA10g14530D	BnaC04g55490D	BnaCnng09300D	BnaA08g29500D	BnaCnng48170D	BnaC02g15620D	BnaC03g41180D	BnaC02g16610D	XLOC_022778	BnaA02g35710D	BnaA03g58520D	BnaA01g17140D	BnaA03g28080D	BnaC06g35960D	BnaC06g36140D	BnaA01g18800D	BnaC06g32970D	BnaA03g56890D	BnaC02g27470D	BnaC02g27510D	BnaA03g25680D
BnaCnng69700D	BnaC08g20540D	BnaC08g20010D	BnaC03g15670D	BnaC02g27480D	XLOC_050100	BnaCnng16670D	BnaC05g22090D	BnaC06g37950D	BnaC06g37770D	BnaC06g40800D	BnaCnng57820D	BnaA07g14870D	BnaA07g14460D	BnaA03g58970D	BnaCnng07660D	BnaA01g19450D	BnaC08g17630D	BnaCnng00130D	BnaC09g47440D	BnaCnng16780D	BnaC08g13950D	BnaC08g15250D	BnaCnng09840D	BnaC02g26520D	BnaC06g35180D	BnaC02g25610D	BnaC03g11670D	BnaA07g13380D	BnaC02g24310D	BnaC04g54780D	BnaC06g29270D	BnaC02g15600D	BnaC03g41180D	BnaC02g16160D	BnaAnng30890D	BnaA02g35710D	BnaA03g58520D	BnaA01g17020D	BnaC03g46120D	BnaC06g35920D	BnaC06g36140D	BnaA01g18800D	BnaCnng54820D	BnaA03g57120D	BnaC02g27470D	XLOC_071056	BnaC04g51420D
BnaCnng69700D	BnaC09g04060D	BnaCnng69700D	BnaA07g24910D	BnaC08g14450D	BnaC06g39350D	BnaC02g27200D	BnaC03g53370D	BnaA07g16550D	BnaC06g37810D	BnaC06g37330D	BnaCnng57820D	BnaC08g13950D	BnaC08g12460D	BnaA03g58930D	BnaC06g33220D	BnaA01g19450D	BnaCnng66410D	BnaCnng19190D	BnaC09g45620D	BnaCnng17160D	BnaCnng63570D	BnaA01g17990D	BnaC08g17300D	BnaC08g13160D	BnaA07g15410D	BnaCnng11490D	BnaA10g14730D	BnaC04g55240D	BnaCnng09320D	BnaA08g29620D	BnaCnng48780D	BnaC02g15600D	BnaC03g42420D	BnaC02g16070D	BnaC03g48800D	BnaA02g35900D	BnaA03g58520D	BnaC08g16010D	BnaA10g14730D	BnaC08g13440D	BnaA01g18880D	BnaA01g18800D	BnaCnng54820D	BnaCnng09990D	BnaCnng56050D	BnaCnng56240D	BnaC05g14430D
BnaC02g29900D	BnaC08g20220D	BnaCnng69700D	BnaA07g24980D	BnaCnng64110D	BnaCnng63220D	BnaC06g38220D	BnaC05g21780D	BnaC02g28560D	BnaC06g38000D	BnaC06g37370D	BnaA03g29360D	BnaC08g13900D	BnaC02g25990D	BnaCnng15550D	BnaC06g34270D	BnaA01g19500D	BnaC06g40580D	BnaCnng19380D	BnaC08g19670D	BnaC06g37080D	BnaC08g14090D	BnaC08g15310D	BnaC06g35080D	BnaC06g35310D	BnaCnng58100D	BnaCnng11540D	BnaA07g23360D	BnaA07g12820D	BnaA07g13460D	BnaA08g29620D	BnaCnng48780D	BnaC02g15600D	BnaC03g42180D	BnaC02g16070D	BnaC03g48750D	BnaCnng17860D	BnaC08g14810D	BnaA01g17340D	BnaA10g14830D	BnaC02g28250D	BnaA07g15540D	BnaA01g18860D	BnaCnng07040D	BnaCnng10030D	BnaCnng55960D	BnaC02g27570D	BnaC05g14840D
XLOC_091555	BnaC02g28670D	BnaCnng69650D	BnaC03g15180D	BnaC02g26820D	XLOC_050061	BnaC06g38220D	BnaC05g21730D	BnaC03g56240D	BnaC08g16020D	BnaC06g37370D	BnaA03g29460D	BnaC08g13900D	BnaA03g55290D	BnaA09g50770D	BnaCnng55890D	BnaCnng19380D	BnaCnng18740D	BnaCnng19380D	BnaC06g36640D	BnaA03g59950D	BnaC08g13890D	BnaA03g60050D	BnaC08g17900D	BnaC06g35450D	XLOC_079258	BnaCnng11540D	BnaA07g23390D	BnaC08g08870D	BnaA07g13470D	XLOC_029802	BnaC03g08860D	BnaC02g15600D	BnaC03g42180D	BnaCnng36030D	BnaAnng31280D	BnaCnng17840D	BnaC02g26510D	BnaA07g14720D	BnaC03g46600D	BnaC02g28250D	BnaA01g18930D	BnaA01g18730D	BnaC09g42380D	BnaC02g26940D	XLOC_081446	BnaC08g12760D	BnaC05g14840D
BnaC02g29930D	XLOC_049919	XLOC_091555	BnaA07g26110D	BnaCnng64040D	BnaC02g25640D	BnaC06g38200D	BnaC02g29940D	BnaCnng16780D	BnaC03g56300D	BnaA03g60050D	BnaC03g13860D	BnaC08g13900D	BnaC08g12230D	BnaC02g26080D	BnaCnng08610D	BnaCnng19400D	BnaCnng18740D	XLOC_050080	BnaC08g19050D	BnaC06g37470D	BnaC08g13770D	BnaA03g60050D	XLOC_072988	BnaC06g35400D	BnaC02g26360D	BnaC06g40840D	BnaA07g23270D	BnaC08g08870D	BnaCnng09520D	BnaA08g29450D	BnaA10g07880D	BnaC02g15600D	BnaC03g42180D	BnaCnng36030D	BnaC03g48090D	BnaC02g26940D	BnaCnng64200D	BnaC08g16190D	BnaA03g27140D	BnaA07g15230D	BnaC02g28490D	BnaA03g57960D	BnaC09g42380D	BnaC06g34740D	BnaCnng55870D	BnaC08g12760D	BnaC03g09440D
BnaC02g29910D	XLOC_053662	BnaC02g29930D	BnaA10g24120D	BnaCnng64040D	BnaC02g25640D	BnaC02g27280D	BnaC02g30140D	BnaCnng16720D	BnaC03g56300D	BnaC06g37430D	BnaA03g28670D	BnaC02g26940D	BnaA03g55140D	BnaCnng15760D	BnaC09g42630D	BnaCnng19450D	BnaCnng18770D	XLOC_050080	BnaC06g37730D	BnaA03g59840D	BnaC08g13770D	BnaA03g60050D	XLOC_072988	BnaC02g25790D	XLOC_079250	BnaA03g56790D	BnaA10g14260D	BnaC08g08870D	BnaC08g07800D	BnaA08g29480D	BnaC03g09720D	BnaC02g15600D	BnaC03g42190D	BnaCnng35920D	BnaC03g48090D	BnaC02g27060D	BnaCnng64200D	BnaA07g14870D	BnaA07g23390D	BnaC02g28360D	BnaC02g28490D	BnaCnng14550D	BnaC09g42350D	BnaC06g34900D	BnaC04g56630D	BnaC08g12760D	BnaC03g09600D
BnaC08g19910D	BnaC03g55280D	BnaC08g19850D	BnaA10g24120D	BnaCnng64040D	BnaCnng62920D	BnaC02g27330D	BnaC02g30140D	BnaC02g27950D	BnaC03g56300D	BnaA07g16420D	BnaA03g28040D	BnaC02g27000D	BnaA03g55110D	BnaCnng15870D	BnaA08g03250D	XLOC_050080	BnaC08g17770D	BnaC02g28800D	BnaC06g37790D	BnaC06g41570D	BnaC08g13770D	BnaA03g60270D	BnaCnng57820D	BnaCnng10450D	BnaC06g35450D	BnaC06g34600D	BnaA10g14420D	BnaA07g12980D	BnaC08g07800D	BnaA09g51110D	BnaC03g09770D	BnaC08g43660D	XLOC_042465	BnaCnng35890D	BnaAnng31130D	BnaC02g27000D	BnaCnng64180D	BnaA02g35270D	BnaA02g00700D	XLOC_081678	BnaC08g13600D	BnaCnng14550D	BnaA08g02930D	BnaA09g50930D	BnaC04g56640D	BnaC02g27640D	BnaC03g09720D
BnaC08g19860D	BnaC03g55350D	BnaCnng69530D	BnaA07g23400D	BnaA03g57160D	BnaC02g25530D	BnaC02g27330D	BnaC03g48800D	BnaC02g27950D	BnaCnng64390D	BnaA07g16420D	BnaA03g28040D	BnaA01g17470D	XLOC_012453	BnaCnng15810D	BnaA07g21850D	BnaA02g36270D	XLOC_072909	BnaCnng19610D	BnaA07g18710D	BnaC06g41570D	BnaC08g13810D	BnaA03g60370D	BnaCnng57820D	XLOC_081478	BnaC06g35450D	BnaC06g34600D	BnaA07g20740D	BnaA07g12930D	BnaC08g07800D	BnaCnng09720D	BnaA07g20740D	BnaC08g43770D	BnaAnng36620D	BnaCnng35890D	BnaAnng31030D	BnaCnng18120D	BnaA03g58240D	BnaA02g35270D	BnaC05g15440D	BnaA01g18880D	BnaC06g36330D	BnaCnng14550D	BnaC08g15530D	BnaA03g56130D	BnaC02g26510D	BnaC06g35220D	BnaC05g15300D
BnaCnng69530D	BnaC03g55210D	XLOC_088022	BnaA07g23270D	BnaA03g57280D	BnaC02g25530D	BnaC06g41450D	BnaC03g48750D	BnaC02g27950D	BnaC06g38300D	BnaC06g37560D	BnaA07g24810D	BnaC06g36360D	BnaA03g55240D	BnaCnng15950D	BnaC03g45790D	BnaC06g39750D	BnaA07g16160D	BnaC06g39660D	BnaCnng60210D	BnaA07g16210D	BnaA03g56950D	BnaA03g60380D	BnaCnng57460D	XLOC_081478	BnaC06g35400D	BnaC06g34600D	BnaC05g13500D	BnaA07g13010D	BnaC08g07800D	BnaCnng09720D	BnaC03g09440D	BnaCnng35110D	BnaAnng36620D	BnaCnng35890D	BnaC07g27560D	BnaCnng18120D	BnaA03g57830D	BnaA02g35440D	BnaC05g16310D	BnaA01g18970D	BnaC02g27970D	BnaCnng14550D	BnaC08g15530D	BnaC06g35080D	BnaCnng55540D	BnaCnng56430D	BnaC03g10250D
BnaCnng00710D	BnaC03g55210D	BnaA08g00260D	BnaA02g05240D	BnaA03g57120D	BnaC02g25840D	BnaC02g27480D	BnaC03g48940D	BnaC02g27950D	BnaC06g38220D	BnaC02g28270D	BnaA10g17280D	XLOC_095484	BnaA08g31320D	BnaCnng15910D	BnaA10g13380D	BnaA02g36220D	BnaC02g29100D	BnaC06g39900D	BnaA03g30650D	BnaC02g28270D	BnaA03g56910D	BnaCnng16780D	BnaCnng57460D	XLOC_081478	BnaCnng10360D	BnaC06g34600D	BnaC03g08470D	BnaA07g13070D	BnaCnng55890D	BnaCnng09720D	BnaC03g09440D	BnaCnng35140D	BnaC03g42850D	BnaCnng35900D	XLOC_079080	BnaC06g37770D	BnaA03g57860D	BnaA02g35440D	BnaC05g16230D	BnaC02g28490D	BnaC02g28010D	BnaCnng14560D	BnaCnng07400D	BnaC06g35080D	BnaC04g56810D	BnaCnng56430D	BnaC03g10250D
XLOC_088022	BnaC03g55210D	BnaCnng00080D	BnaC05g27960D	BnaA03g57120D	BnaC02g25740D	BnaC02g27480D	BnaC03g50000D	BnaC08g16260D	BnaCnng16770D	BnaC06g37630D	BnaC05g16230D	XLOC_095484	BnaA08g31420D	BnaC06g35530D	BnaA10g13380D	BnaA02g36220D	BnaC02g29100D	BnaC06g41040D	BnaA03g30700D	BnaC08g15530D	BnaA03g56930D	BnaC02g27870D	BnaCnng57400D	BnaC02g25840D	BnaC02g25910D	BnaC06g34600D	BnaC03g08470D	BnaA07g13070D	BnaC03g78230D	BnaCnng09720D	BnaC03g09600D	BnaCnng35140D	XLOC_042483	BnaC07g23560D	BnaC05g10700D	BnaA02g34940D	BnaA08g00040D	BnaA02g35400D	BnaC05g16330D	BnaC02g28490D	XLOC_093446	BnaCnng14600D	XLOC_093122	BnaC06g35080D	BnaA08g30290D	BnaC08g13110D	BnaA07g21850D
XLOC_088022	BnaC03g55250D	BnaCnng00080D	BnaC05g28220D	BnaA03g56890D	XLOC_078911	BnaC02g27480D	BnaC03g50000D	BnaC08g16260D	BnaC02g28000D	BnaC02g28290D	BnaA07g21850D	BnaC02g26360D	BnaCnng12030D	BnaA03g58010D	BnaC03g46120D	BnaC06g39640D	BnaCnng18990D	BnaC06g40000D	BnaA03g30700D	BnaC02g28310D	BnaA03g56400D	BnaC02g27870D	BnaA03g29460D	BnaCnng10510D	BnaA07g14930D	BnaCnng11470D	BnaC03g08860D	BnaC04g55720D	BnaC08g07900D	BnaCnng09690D	BnaA03g23480D	BnaC08g43610D	BnaAnng37030D	BnaCnng36280D	BnaC05g10710D	BnaA02g34940D	BnaA03g57940D	BnaA01g17950D	BnaA07g21850D	BnaC02g28490D	BnaC02g28060D	BnaCnng14720D	BnaCnng07660D	XLOC_091556	BnaA08g30220D	BnaC08g13110D	BnaC05g15640D
BnaCnng00560D	BnaC03g55570D	BnaCnng00080D	BnaC03g13860D	BnaA03g56890D	BnaA03g58520D	BnaCnng17050D	BnaA03g18800D	BnaC02g28050D	BnaC02g28060D	BnaC06g41750D	BnaA02g00700D	BnaCnng15230D	BnaCnng11970D	BnaCnng15990D	BnaA07g23390D	BnaC06g39990D	BnaCnng18990D	BnaA02g36400D	BnaA03g30130D	BnaC02g28360D	BnaA03g56410D	BnaC06g37130D	BnaA03g29360D	BnaC02g25910D	BnaCnng10670D	BnaCnng11470D	BnaA07g21850D	BnaC08g09010D	BnaC08g07900D	BnaCnng09760D	BnaA03g23740D	BnaCnng34760D	BnaC05g06330D	BnaCnng36280D	BnaC05g10710D	BnaC06g38150D	BnaA03g57940D	BnaA01g17990D	BnaA02g02220D	BnaA01g19150D	BnaC04g55390D	BnaCnng14700D	BnaC06g33220D	BnaCnng56140D	BnaA08g30210D	BnaC08g13040D	BnaA02g00620D
BnaCnng00560D	BnaCnng01200D	BnaCnng00080D	BnaA02g06460D	BnaA03g56890D	BnaA03g58520D	BnaC08g14420D	BnaC02g29260D	BnaA07g16240D	BnaA07g16300D	XLOC_091774	BnaC03g10850D	XLOC_089779	BnaA08g31230D	BnaA09g51110D	BnaA07g23270D	BnaA02g36450D	BnaCnng18990D	BnaA02g36400D	BnaA07g23270D	BnaC06g37770D	XLOC_012491	BnaA03g59950D	BnaA10g14260D	BnaA07g14990D	BnaA07g14880D	BnaCnng11470D	BnaA03g23610D	BnaC08g09010D	BnaC02g23860D	XLOC_089986	BnaA03g23740D	BnaCnng33360D	BnaC05g06470D	BnaC02g15920D	XLOC_042139	BnaC06g38150D	BnaA03g57590D	BnaA02g35840D	BnaC03g45000D	BnaA01g19090D	BnaC04g55490D	BnaCnng14790D	BnaCnng53590D	BnaCnng56140D	BnaA08g30210D	BnaC08g13040D	BnaA02g00700D
BnaCnng00560D	BnaC03g55550D	BnaCnng00130D	BnaA03g28190D	BnaA03g56890D	BnaA03g58520D	BnaC08g14450D	BnaC02g29150D	BnaA07g16210D	BnaA07g16240D	BnaA07g16380D	BnaC03g10850D	XLOC_089779	BnaCnng11490D	BnaC06g35600D	BnaC03g46600D	XLOC_007190	BnaCnng18980D	BnaC06g39960D	BnaA07g23390D	BnaCnng63890D	BnaA03g56360D	BnaA03g59950D	BnaA10g14410D	BnaA07g14860D	BnaC08g11660D	BnaC06g40730D	BnaA03g23740D	BnaC03g50980D	BnaC04g51860D	XLOC_089986	BnaC03g10070D	BnaCnng33870D	BnaC04g39590D	BnaC02g16000D	BnaA06g31180D	BnaC06g38150D	BnaC06g39770D	BnaA01g17820D	BnaA02g02640D	BnaC06g36400D	BnaC04g55490D	BnaCnng14790D	BnaCnng53590D	BnaCnng56140D	BnaC04g56020D	BnaC03g54490D	BnaC03g10610D
BnaCnng00420D	BnaC06g43150D	BnaA08g00450D	BnaC08g18400D	BnaA08g00070D	BnaA03g58520D	BnaCnng64100D	BnaA03g19480D	BnaA07g16210D	BnaA07g16240D	BnaC02g28360D	BnaC03g11660D	XLOC_089779	BnaCnng11490D	BnaA09g50990D	BnaC03g47230D	BnaC06g40040D	BnaCnng18980D	BnaC06g39990D	BnaA03g29360D	BnaC02g28490D	BnaCnng13350D	BnaA03g59950D	BnaA03g28940D	BnaCnng10680D	BnaCnng57600D	BnaC06g40730D	BnaA02g00220D	BnaC03g51010D	BnaC04g51860D	XLOC_089986	BnaA07g21850D	BnaCnng34230D	BnaC04g40250D	BnaC08g44330D	BnaC05g10870D	BnaC06g38120D	XLOC_026737	BnaA01g17820D	BnaC03g45790D	BnaCnng61470D	BnaC08g12170D	BnaC06g35650D	BnaA07g23270D	BnaCnng56140D	BnaC04g56030D	BnaA07g15470D	BnaC03g15690D
BnaCnng00400D	BnaC03g55680D	BnaCnng00120D	BnaC08g18400D	BnaA08g00090D	BnaA03g58520D	BnaCnng64040D	BnaC03g50580D	BnaA07g16210D	BnaCnng16960D	BnaC02g28360D	BnaC03g11670D	BnaCnng15210D	BnaCnng11490D	BnaC06g35750D	BnaA10g14260D	BnaC06g40080D	BnaCnng18980D	BnaC06g40090D	BnaA07g24840D	BnaC02g28490D	BnaA03g56190D	BnaA03g59840D	BnaA03g28870D	BnaC06g41300D	BnaCnng57490D	BnaA03g57240D	BnaC03g09470D	BnaA07g13090D	BnaC04g51860D	BnaCnng10030D	BnaC03g10610D	BnaCnng34250D	BnaC05g06720D	BnaCnng34610D	BnaAnng29640D	BnaC06g38390D	BnaC06g39410D	BnaA02g35710D	BnaC03g50310D	BnaC02g27950D	BnaA08g31320D	BnaA03g57130D	BnaA03g28870D	BnaCnng56140D	BnaC04g56280D	XLOC_054106	BnaC03g15690D
BnaCnng00390D	BnaC03g55680D	BnaCnng00180D	BnaC05g26620D	BnaA08g00110D	BnaA01g15930D	BnaCnng64040D	BnaC03g50580D	BnaC02g28100D	BnaC02g28200D	BnaC02g28360D	BnaA07g23270D	BnaC02g26450D	BnaCnng11470D	BnaA09g50860D	BnaA10g14410D	BnaA07g16360D	BnaC02g29090D	BnaC06g40090D	BnaA03g29460D	BnaA07g16370D	BnaA08g00900D	BnaC06g37360D	BnaA03g28670D	BnaA07g14820D	BnaC02g25530D	BnaA03g57020D	BnaC05g14520D	BnaA07g13150D	BnaC04g51900D	BnaCnng10030D	BnaC04g48140D	BnaCnng34280D	BnaC05g06720D	BnaCnng34710D	BnaA04g06250D	BnaC06g38500D	BnaCnng14600D	BnaA02g35710D	BnaC03g50580D	BnaC02g27950D	BnaCnng60680D	BnaC06g35750D	BnaA03g28670D	BnaCnng56140D	BnaC06g43480D	BnaC03g54580D	BnaA03g23740D
BnaCnng00080D	BnaC03g55690D	BnaA08g00430D	BnaC05g26620D	BnaA03g56710D	BnaA01g16240D	BnaC08g14250D	BnaC03g50310D	BnaC06g41770D	BnaCnng63790D	BnaC02g28360D	BnaA02g02640D	BnaA07g14410D	BnaCnng11330D	BnaC06g35940D	BnaA03g25230D	BnaC06g41790D	BnaC02g29150D	BnaA07g16360D	BnaA10g19400D	BnaCnng64040D	BnaC06g39080D	BnaC06g37370D	BnaA07g23270D	BnaC08g11670D	BnaC02g25530D	BnaC06g34980D	BnaC03g09600D	BnaC08g09040D	BnaC08g07670D	BnaC06g31150D	BnaC04g47700D	BnaCnng34200D	BnaC05g06670D	BnaCnng34540D	BnaC05g11490D	BnaC06g38420D	BnaCnng14770D	BnaA02g35740D	BnaC08g12900D	BnaC02g27950D	BnaC04g55720D	BnaA03g57020D	BnaA03g28080D	BnaC02g27480D	BnaA08g29860D	BnaC03g54580D	BnaC05g11650D
BnaCnng00130D	BnaC03g55630D	BnaCnng19380D	BnaC05g26620D	BnaA03g56710D	BnaA01g16620D	BnaA03g57120D	BnaC03g50790D	BnaC06g41780D	BnaC08g14250D	BnaC08g15800D	BnaC05g17900D	XLOC_089789	BnaCnng11330D	BnaC06g35940D	BnaA02g00220D	BnaA07g16370D	BnaC06g42010D	BnaCnng65970D	BnaC03g48940D	BnaCnng64040D	BnaA08g00800D	BnaC06g37430D	BnaA03g28190D	BnaCnng57600D	BnaA08g31270D	BnaC06g34910D	BnaC03g09720D	BnaC08g09050D	BnaCnng55440D	BnaC06g31190D	BnaC05g11650D	BnaCnng34200D	BnaC04g39820D	BnaC08g43710D	XLOC_042103	BnaC06g38430D	BnaCnng14790D	BnaCnng17800D	BnaC03g50810D	BnaC02g27950D	BnaC04g55770D	BnaA03g57020D	BnaA03g28080D	BnaC08g12900D	BnaA08g29860D	BnaC03g54540D	BnaC05g11410D
BnaCnng00130D	XLOC_053700	BnaCnng19360D	BnaC05g26540D	BnaA03g56760D	BnaA01g16620D	BnaA03g57240D	BnaC07g38240D	XLOC_073374	BnaC08g14210D	BnaC06g37650D	BnaC08g12460D	BnaA07g14330D	BnaC06g36980D	BnaC06g35960D	BnaC05g14520D	BnaC08g17530D	BnaC06g42010D	XLOC_073044	BnaC03g48750D	BnaCnng64040D	BnaCnng13630D	BnaC06g37430D	BnaA07g24840D	BnaCnng57600D	BnaA08g31230D	BnaC08g13040D	BnaC05g15440D	BnaC08g09090D	BnaA05g36840D	BnaC06g31410D	BnaC03g06980D	BnaCnng34200D	BnaC05g07170D	BnaCnng35120D	BnaA04g06220D	BnaC06g38430D	BnaA08g00900D	BnaCnng17870D	BnaA03g23740D	BnaC02g27950D	BnaC04g55780D	BnaA09g51110D	BnaA03g28190D	BnaC08g12900D	BnaA08g29520D	BnaC03g54540D	BnaA03g22250D
BnaCnng00130D	BnaCnng01040D	BnaA02g37170D	BnaC05g26430D	BnaCnng13470D	BnaA01g16620D	BnaA03g56980D	BnaA09g56470D	BnaCnng17020D	XLOC_048054	BnaCnng64100D	BnaC08g12900D	BnaA07g14330D	BnaC06g36850D	BnaA07g14520D	BnaC05g14430D	BnaC02g29290D	BnaC06g42000D	BnaC08g17500D	BnaC03g48800D	BnaA07g16360D	BnaCnng13720D	BnaA07g16160D	BnaC03g48940D	BnaCnng57600D	BnaC08g11510D	XLOC_071052	BnaA03g22850D	BnaC08g09090D	BnaA05g36840D	BnaC08g09300D	BnaC03g06880D	BnaCnng34080D	BnaC03g38830D	BnaCnng35110D	BnaC04g39270D	BnaCnng64710D	BnaA08g00410D	BnaCnng17870D	BnaA03g23740D	BnaC02g27950D	BnaC04g55780D	BnaC06g35800D	BnaA03g28190D	BnaC08g12900D	BnaA08g29520D	BnaC06g35450D	BnaC02g31070D
BnaCnng00130D	BnaCnng01050D	BnaA02g37150D	BnaC05g26360D	BnaCnng13320D	BnaCnng14610D	BnaA03g57020D	BnaA10g09860D	BnaA03g57740D	BnaC02g27510D	BnaCnng64090D	BnaC08g12900D	BnaA07g14330D	BnaC06g36830D	BnaA07g14900D	BnaC05g14840D	BnaC02g29300D	BnaCnng19120D	BnaC02g29260D	BnaA03g28940D	BnaC02g28560D	BnaC06g38690D	BnaCnng63790D	BnaC03g48750D	BnaCnng57600D	BnaC08g11450D	BnaCnng58100D	BnaC05g10870D	XLOC_038317	BnaA05g36720D	BnaC06g31510D	BnaC03g07110D	BnaCnng34160D	BnaC03g38860D	BnaCnng34990D	BnaC07g50900D	BnaC08g16330D	BnaC06g39350D	BnaC02g26910D	BnaA03g23610D	BnaC02g27950D	BnaCnng60590D	BnaC06g35950D	BnaA07g24260D	BnaC08g12900D	BnaC06g43550D	BnaC02g27040D	BnaC02g30980D
BnaA08g00360D	BnaCnng20510D	BnaCnng19950D	BnaA03g25680D	BnaA08g00730D	BnaCnng14600D	BnaCnng13630D	BnaA10g09860D	BnaC02g27570D	BnaCnng63570D	BnaCnng64200D	BnaA03g24620D	BnaA07g14330D	BnaC06g36680D	BnaA07g14870D	BnaC05g15440D	BnaC06g41770D	BnaCnng19130D	BnaC08g17440D	BnaA10g18720D	BnaC06g37980D	BnaC06g38690D	BnaC06g37560D	BnaC03g48750D	BnaCnng57600D	BnaC08g11450D	BnaC06g35220D	BnaC05g10710D	BnaA10g30330D	BnaA05g36580D	BnaA07g13830D	BnaC03g07630D	BnaCnng33790D	BnaC05g07120D	BnaCnng34760D	BnaC07g50130D	BnaC06g38360D	BnaCnng14480D	BnaCnng18080D	BnaC08g13440D	BnaC06g36510D	BnaC04g55090D	BnaC06g35940D	BnaA10g12660D	XLOC_071056	BnaCnng06470D	BnaC02g27000D	BnaC02g30940D
BnaCnng00150D	BnaCnng20510D	BnaC09g03520D	BnaC01g32000D	BnaCnng14270D	BnaCnng14480D	BnaA03g56470D	BnaA04g09380D	BnaC02g27480D	BnaA03g57590D	BnaCnng64210D	BnaC05g14430D	BnaA07g14330D	BnaA08g00040D	BnaC08g13950D	BnaA02g00700D	BnaC06g41760D	BnaC02g29180D	BnaC02g29290D	BnaC05g17900D	BnaCnng64110D	BnaA08g01030D	BnaC02g28270D	BnaC03g48800D	BnaCnng57610D	BnaCnng57170D	XLOC_079258	BnaC05g10490D	BnaA10g30410D	BnaA05g36580D	BnaCnng55960D	BnaC04g48530D	BnaCnng33710D	BnaC03g38910D	BnaCnng33360D	BnaAnng32470D	XLOC_095413	BnaA08g00450D	BnaC02g27000D	BnaC01g32000D	XLOC_050278	BnaA08g31230D	BnaC06g35940D	BnaA10g12100D	BnaA07g15230D	BnaA08g29600D	BnaC08g13120D	BnaC05g13500D
BnaCnng19450D	BnaCnng20510D	BnaCnng19820D	BnaC05g24790D	BnaC06g38940D	BnaA03g57860D	BnaCnng13450D	BnaC09g42350D	BnaA03g57280D	BnaA03g57280D	BnaC06g41450D	BnaC05g14520D	BnaA07g14310D	BnaC06g43840D	BnaCnng62780D	BnaA02g00620D	BnaA07g16590D	BnaC08g16020D	BnaC06g41750D	BnaA03g28040D	BnaC02g27950D	BnaC06g38390D	BnaC02g28290D	BnaC05g16220D	BnaCnng57580D	BnaA08g31130D	BnaC02g26360D	BnaC05g11410D	BnaA10g30440D	BnaA05g36080D	BnaCnng56140D	BnaC04g48970D	BnaCnng33710D	BnaC05g07040D	BnaCnng33900D	BnaA09g52680D	BnaC06g41260D	BnaC08g15530D	BnaCnng18120D	BnaC01g31990D	BnaCnng14160D	BnaA08g31120D	BnaC06g35960D	BnaA07g23390D	BnaC08g12760D	XLOC_029580	BnaC08g13120D	XLOC_010798
BnaCnng19380D	BnaC09g04770D	BnaCnng19790D	BnaA03g22250D	BnaC06g38780D	BnaA03g57940D	BnaCnng13410D	BnaC07g03610D	BnaA03g57160D	BnaA03g57280D	BnaC06g37910D	BnaC03g18660D	BnaCnng62520D	BnaC02g25260D	BnaA07g14840D	BnaA03g24620D	BnaC02g29450D	BnaC08g16060D	BnaC06g41750D	BnaA03g28040D	BnaC02g27950D	BnaC06g38420D	BnaC06g37650D	BnaA07g21850D	BnaCnng57460D	BnaC06g43810D	BnaC03g53690D	BnaC05g11490D	BnaA10g30440D	BnaC06g43860D	BnaC06g41060D	BnaC03g08470D	BnaC03g41120D	XLOC_054399	BnaCnng34230D	BnaA09g52690D	BnaA01g18070D	BnaCnng64040D	BnaCnng18120D	BnaC01g31990D	BnaC02g28070D	BnaC06g43550D	BnaC06g35960D	BnaC03g48940D	BnaC08g12980D	BnaC06g43660D	BnaC08g13130D	BnaC02g30520D
BnaCnng19040D	BnaC09g04770D	BnaCnng19790D	BnaC05g24930D	BnaC06g39010D	BnaA03g57940D	BnaCnng13340D	BnaC04g45930D	BnaA03g57120D	BnaA03g56930D	BnaC08g16060D	BnaC03g18550D	BnaCnng62430D	BnaC02g25270D	XLOC_025410	BnaC05g16330D	BnaC02g29450D	BnaC08g16060D	BnaC06g41490D	BnaA03g28670D	XLOC_050255	BnaA08g00560D	BnaA07g16060D	BnaA07g21850D	BnaCnng57460D	XLOC_092864	BnaCnng58240D	BnaC03g15180D	BnaA10g30640D	BnaCnng05740D	BnaC06g41060D	BnaC08g06210D	BnaC03g41180D	BnaC05g06790D	BnaCnng34240D	BnaAnng32170D	BnaA01g18070D	BnaC06g40310D	BnaCnng18120D	BnaC01g31990D	BnaC02g28050D	BnaA08g30220D	BnaC08g13420D	BnaC03g48960D	BnaC03g54540D	BnaCnng06190D	BnaC02g27280D	BnaC05g09730D
BnaC09g03870D	BnaC09g04770D	BnaCnng19790D	BnaC05g24950D	BnaC06g39050D	XLOC_092778	BnaCnng13280D	BnaC04g45430D	BnaA03g57120D	BnaCnng13720D	BnaC03g56240D	BnaC05g14840D	BnaC08g12400D	XLOC_050227	BnaCnng62950D	BnaC05g16310D	BnaC02g29450D	BnaC02g28640D	BnaC06g41490D	BnaA07g21850D	BnaC06g38330D	BnaCnng13480D	BnaC06g37790D	BnaC03g45810D	BnaC08g11500D	BnaA08g30290D	BnaCnng58240D	BnaC03g15690D	BnaA08g29200D	BnaC06g32690D	XLOC_050426	BnaC08g06410D	BnaAnng36410D	BnaC05g07470D	BnaCnng34250D	BnaAnng32170D	BnaA01g18070D	BnaC08g15250D	BnaC06g41040D	BnaC03g51470D	BnaC02g28100D	BnaC06g43660D	BnaC08g13440D	BnaC03g48800D	BnaCnng56630D	BnaCnng06170D	BnaC02g27200D	BnaC02g30150D
BnaCnng19820D	BnaC09g04770D	BnaC09g03640D	BnaC02g32920D	BnaC06g39050D	BnaCnng14630D	BnaCnng14320D	BnaC04g45730D	BnaA08g00360D	BnaCnng13630D	BnaC03g56290D	XLOC_050511	BnaC08g12460D	BnaCnng62040D	BnaC08g13820D	BnaC03g45290D	BnaC02g29450D	BnaC02g28640D	BnaC02g29450D	BnaA02g02640D	BnaC02g28050D	BnaCnng13420D	BnaA07g16150D	BnaC03g45790D	BnaC08g11450D	BnaA08g00030D	BnaCnng58290D	BnaC05g11650D	BnaA08g29260D	BnaA08g00310D	BnaC06g40840D	BnaA03g20250D	BnaC03g41880D	BnaC03g39550D	BnaCnng34280D	BnaAnng32170D	BnaA01g18070D	BnaC08g15250D	BnaC06g37790D	BnaC03g52170D	BnaC02g28100D	BnaCnng10670D	BnaC02g28170D	BnaC03g48750D	BnaC06g35450D	BnaC06g36140D	BnaCnng09760D	BnaC03g13860D
BnaCnng19790D	BnaC09g04850D	BnaC09g03640D	BnaC02g33920D	BnaC06g39080D	BnaC06g40290D	BnaCnng14270D	BnaC03g00240D	BnaA03g56710D	BnaCnng13480D	BnaC03g56300D	BnaC05g15300D	BnaC08g12460D	BnaCnng62040D	BnaC08g13840D	BnaC03g49680D	BnaC06g41570D	BnaC02g28490D	BnaC08g17750D	BnaA03g28870D	BnaC02g28070D	BnaC06g38570D	BnaC02g28360D	BnaA02g02220D	BnaC08g11450D	BnaCnng06880D	BnaC02g25790D	BnaC02g29920D	BnaA08g29270D	BnaCnng06880D	XLOC_081799	BnaA03g20260D	BnaC03g41880D	BnaC03g39420D	BnaCnng34330D	BnaC05g08860D	BnaC06g38690D	BnaC08g15250D	BnaC06g37790D	BnaA03g22930D	BnaA07g14980D	BnaCnng10680D	BnaC02g28170D	BnaC03g48750D	BnaC02g27000D	BnaC06g36140D	BnaC02g27330D	BnaC03g14120D
BnaCnng19790D	BnaC09g04850D	BnaC09g03640D	BnaC02g33920D	BnaC06g39080D	BnaC06g40310D	BnaCnng14270D	BnaA03g29360D	BnaA03g56710D	BnaCnng13420D	BnaCnng64390D	BnaC05g15440D	BnaC08g12460D	BnaC08g13110D	BnaC08g13780D	BnaC03g49820D	BnaA01g19810D	BnaC02g28490D	BnaA07g16420D	BnaA02g02920D	BnaCnng16630D	BnaC06g38480D	BnaC02g28360D	BnaC05g17900D	BnaC08g11450D	BnaCnng06920D	BnaC02g25790D	BnaC05g12270D	BnaA08g29240D	BnaC06g32360D	BnaC02g24770D	BnaC03g13860D	BnaC03g41880D	BnaC05g07250D	BnaCnng34200D	XLOC_040318	BnaA07g15580D	BnaC08g15250D	BnaCnng18210D	BnaA03g22610D	BnaA07g14990D	BnaCnng10360D	BnaC02g28250D	BnaA10g12560D	BnaC02g27060D	BnaC06g36140D	BnaCnng09720D	BnaA03g20250D
BnaCnng19790D	BnaC06g43840D	BnaC09g03290D	BnaC05g23660D	BnaC06g39080D	BnaC06g43480D	BnaC06g38900D	BnaA04g10360D	BnaA03g56710D	BnaCnng13360D	BnaCnng64390D	BnaC05g15640D	BnaA03g55310D	XLOC_048012	XLOC_095484	BnaC03g50000D	XLOC_095180	BnaC02g28560D	BnaA07g16420D	BnaA02g02920D	BnaCnng16630D	BnaCnng63220D	BnaC02g28360D	BnaC05g17900D	BnaC02g25410D	BnaCnng07800D	BnaA07g14930D	BnaC03g16410D	XLOC_029788	BnaC06g32520D	BnaC06g31850D	BnaA03g19480D	BnaC03g41880D	BnaC05g07250D	BnaCnng34200D	BnaA09g14200D	BnaC06g41200D	BnaC08g15270D	BnaC06g40840D	BnaC05g13500D	BnaCnng61020D	BnaCnng10160D	BnaC02g28250D	XLOC_057329	BnaCnng09680D	BnaCnng06880D	BnaCnng09720D	BnaC05g10710D
BnaA08g01190D	BnaC06g43810D	BnaCnng19610D	BnaC05g23660D	BnaC06g39080D	BnaC06g43280D	BnaC06g39080D	BnaA03g29460D	BnaA03g56710D	BnaCnng13360D	BnaC06g38150D	XLOC_052502	BnaC08g12230D	BnaC08g13040D	XLOC_095484	BnaA03g23740D	BnaA07g16420D	BnaA03g59530D	BnaA07g16490D	BnaA02g02920D	BnaA07g15890D	BnaC02g26990D	BnaC06g41450D	BnaA02g02920D	BnaC02g25410D	BnaC06g36140D	BnaC02g26080D	BnaA03g20920D	BnaC03g51830D	BnaC06g32300D	BnaCnng56490D	BnaC02g28490D	BnaC03g41930D	XLOC_054428	BnaCnng34140D	BnaA09g14200D	BnaCnng65060D	BnaCnng63570D	BnaC06g40730D	BnaC05g13500D	BnaC04g55420D	BnaCnng11410D	BnaC02g28290D	BnaA02g00620D	BnaC08g13160D	XLOC_089347	BnaC02g27450D	BnaC02g29260D
BnaA08g00670D	BnaC06g43660D	BnaCnng19740D	BnaC05g23780D	BnaC06g39080D	BnaC06g43160D	BnaC06g39090D	BnaC07g04480D	BnaA08g00260D	BnaCnng13360D	BnaCnng16780D	BnaC05g11650D	BnaC02g25910D	XLOC_048017	BnaC06g36330D	BnaA03g23740D	BnaCnng66310D	BnaA03g59530D	BnaC08g17550D	BnaA02g02920D	BnaA07g15870D	BnaC02g27000D	BnaC06g41450D	BnaA02g02920D	BnaC02g25410D	BnaC06g35800D	BnaA07g14880D	BnaC02g29260D	BnaC04g55090D	BnaCnng06470D	BnaCnng56490D	BnaC05g10700D	BnaC03g41930D	BnaC04g40720D	BnaCnng33450D	BnaC07g48320D	BnaCnng64980D	XLOC_050206	BnaC06g38220D	BnaC02g30980D	BnaC04g55390D	BnaC06g37230D	BnaC06g36170D	BnaC05g16230D	BnaCnng09690D	BnaC06g43840D	BnaCnng55960D	BnaC02g29150D
BnaCnng19620D	BnaC06g43710D	BnaA08g00560D	BnaA03g23740D	BnaA08g00670D	BnaC06g42880D	BnaA08g00670D	BnaC07g01360D	BnaA03g56890D	BnaC06g38900D	BnaC02g27940D	BnaA03g22930D	BnaC02g25840D	BnaC08g12900D	BnaC08g14080D	BnaA03g23610D	BnaCnng66340D	BnaA03g59660D	BnaC08g17560D	BnaA02g02920D	BnaC08g13990D	BnaC08g14810D	BnaC06g37770D	BnaA02g02920D	BnaC02g25410D	BnaCnng07650D	BnaA07g14880D	BnaC02g28640D	BnaC04g55100D	BnaC06g32350D	BnaC06g40730D	BnaC05g10710D	XLOC_040361	XLOC_062323	BnaCnng33710D	BnaA09g14050D	BnaCnng17300D	BnaC02g26360D	BnaC06g38240D	BnaC05g14520D	BnaC04g55390D	BnaCnng11490D	BnaC02g28360D	BnaC05g16330D	BnaC02g27330D	BnaC06g35720D	BnaCnng55960D	BnaC02g29150D
BnaA08g00530D	BnaC09g04380D	BnaA08g00560D	BnaC03g18270D	BnaC06g38330D	BnaC06g42880D	BnaC06g38530D	BnaA03g28040D	BnaA03g56890D	BnaC06g39080D	BnaC02g27950D	BnaC05g10870D	BnaA03g55140D	BnaC08g12860D	BnaC08g14080D	BnaC03g50310D	BnaC08g17630D	XLOC_012819	BnaC08g17630D	BnaA02g02920D	BnaC08g13950D	BnaCnng63080D	BnaC06g37910D	BnaA02g02920D	BnaC02g25410D	BnaC06g35920D	BnaCnng57760D	BnaC02g28490D	BnaA08g29550D	BnaA08g00260D	BnaC08g09340D	BnaC05g10710D	BnaC03g41540D	BnaC04g40450D	BnaCnng33720D	BnaA09g14010D	BnaC06g39050D	XLOC_050167	BnaC06g38240D	BnaC05g14840D	BnaC04g55390D	BnaCnng11490D	BnaA07g15560D	BnaA02g00700D	BnaC02g27330D	BnaCnng06570D	BnaC04g56640D	BnaC02g29150D
BnaA08g00800D	BnaCnng20730D	BnaA08g00900D	BnaC03g18660D	BnaC06g38390D	BnaC06g42880D	BnaC06g38730D	BnaA03g28040D	BnaA03g56890D	BnaC06g39090D	BnaC08g16260D	BnaC05g10710D	XLOC_012453	XLOC_050252	BnaC08g14050D	BnaC08g10700D	XLOC_002585	BnaA03g59470D	BnaA01g19790D	BnaC03g45790D	BnaCnng63480D	BnaC08g14660D	BnaCnng63910D	BnaC03g46120D	BnaCnng57230D	BnaC06g35920D	BnaCnng57750D	BnaC05g08040D	BnaA08g29440D	BnaA08g00220D	BnaC03g52090D	BnaC05g10710D	BnaAnng35710D	BnaC04g41170D	BnaCnng33720D	BnaA06g34880D	BnaC06g39080D	BnaC02g25640D	BnaA02g34940D	BnaA03g22250D	BnaC04g55390D	BnaCnng11490D	BnaA01g18950D	BnaC03g45790D	BnaC02g27380D	BnaC06g35800D	BnaCnng55680D	BnaC05g10870D
BnaA08g00730D	BnaCnng20860D	BnaC02g29260D	BnaC03g18660D	BnaC06g38390D	BnaC08g13890D	BnaC06g38390D	BnaA06g34090D	BnaA03g56890D	BnaCnng14480D	BnaC06g38300D	BnaC05g10710D	XLOC_012453	XLOC_050252	BnaC02g26360D	BnaC08g11060D	BnaC02g28870D	XLOC_012573	BnaCnng18840D	BnaC05g19320D	BnaA03g57160D	BnaC02g26510D	BnaCnng63910D	BnaC08g12400D	BnaA08g31040D	BnaC06g35720D	BnaC08g11620D	BnaC02g29150D	BnaA08g29440D	BnaA08g00160D	BnaCnng56620D	BnaC05g10870D	BnaC03g41820D	BnaC05g07920D	BnaAnng36400D	BnaA06g34880D	BnaC06g39080D	BnaC02g25630D	BnaC06g38150D	BnaC05g09730D	BnaC04g55390D	BnaC06g36850D	BnaC02g28490D	BnaA03g25680D	BnaA07g14990D	BnaC06g35740D	BnaCnng55680D	BnaC03g15250D
BnaC02g29300D	BnaC09g04660D	BnaC02g29270D	BnaC07g44190D	BnaC06g38390D	BnaCnng62630D	BnaC06g38390D	BnaC03g55210D	BnaCnng13630D	BnaA08g00900D	BnaC06g38220D	BnaC02g30770D	BnaA03g55240D	BnaC02g25790D	BnaC08g14090D	BnaC05g11650D	BnaCnng18740D	BnaA03g58880D	XLOC_050083	BnaC03g46120D	BnaA03g57120D	BnaC02g27370D	XLOC_000886	BnaC08g12460D	BnaA08g31040D	BnaCnng07460D	BnaCnng57600D	BnaC02g29150D	BnaC04g54780D	BnaCnng06190D	BnaC06g31950D	BnaC01g28840D	BnaAnng37240D	BnaC05g07920D	BnaAnng36390D	BnaA06g34550D	BnaC06g39080D	BnaC02g25560D	BnaC06g38150D	BnaC03g48940D	BnaC04g55390D	BnaCnng11180D	BnaC02g28490D	BnaA07g21850D	BnaC02g27450D	BnaC02g25790D	BnaC04g56720D	XLOC_061259
BnaC02g29100D	BnaC08g19370D	BnaC02g29240D	BnaC07g07690D	BnaC06g38500D	BnaC08g13970D	BnaC06g38390D	BnaC03g55210D	BnaCnng13630D	BnaC06g38690D	BnaC06g38220D	BnaC05g11410D	BnaA03g55060D	XLOC_081536	BnaC08g13990D	BnaC05g11490D	BnaCnng18740D	BnaA03g59050D	XLOC_050083	BnaA02g03600D	BnaA03g57120D	BnaC08g14250D	BnaA01g18730D	BnaC05g13730D	BnaA08g31040D	BnaA08g00410D	BnaCnng57600D	BnaC02g29150D	BnaA08g29620D	BnaC08g08590D	BnaCnng09180D	BnaC01g28840D	BnaC03g42620D	BnaC05g07860D	BnaAnng36390D	BnaA06g34550D	BnaC06g39080D	BnaC02g25530D	BnaC06g38330D	BnaC05g10700D	BnaC04g55390D	BnaC06g36830D	BnaC08g13550D	BnaA07g21850D	BnaC02g27450D	BnaCnng55190D	BnaC04g56710D	BnaC07g36200D
BnaC02g29100D	BnaCnng68140D	BnaC02g29100D	BnaC07g07620D	BnaC06g38470D	BnaC08g13960D	BnaC06g38500D	BnaC03g55210D	BnaCnng13470D	BnaC06g38690D	BnaCnng16770D	BnaC03g15260D	BnaA03g54820D	BnaC08g12670D	BnaCnng15360D	BnaC03g50810D	XLOC_050083	BnaA03g59000D	BnaC02g28890D	BnaA02g03600D	BnaA03g57120D	BnaC02g27110D	BnaA01g18730D	BnaC08g12900D	BnaA08g31140D	BnaC02g24710D	BnaCnng57600D	BnaC03g12470D	BnaA08g29450D	BnaC08g08590D	BnaCnng09180D	BnaC01g28840D	BnaC03g42590D	BnaC05g07860D	BnaC03g41120D	BnaA06g34550D	BnaC06g39080D	BnaC02g25530D	BnaC06g41450D	BnaC05g10700D	BnaC04g55490D	BnaC06g36980D	BnaC06g40730D	BnaA03g26050D	BnaC02g27450D	BnaCnng55190D	BnaCnng55540D	BnaC09g38850D
BnaCnng69150D	BnaCnng68190D	BnaC08g20630D	BnaC07g43910D	BnaC06g38360D	BnaC08g13950D	BnaC06g38500D	BnaC03g55210D	BnaCnng13320D	BnaC06g38690D	XLOC_048084	BnaC03g15250D	BnaA08g31700D	BnaC08g12760D	BnaCnng15360D	BnaC03g51470D	BnaC08g17820D	BnaCnng15660D	BnaC08g17820D	BnaA02g03650D	BnaA03g57120D	BnaCnng62620D	BnaA07g16360D	BnaC05g13500D	BnaA08g30900D	BnaC02g24710D	BnaCnng57460D	BnaA03g19480D	BnaA08g29560D	BnaC08g08550D	BnaCnng09490D	BnaA03g18800D	BnaAnng37350D	BnaC03g40420D	BnaC03g41120D	BnaA06g34550D	BnaC06g39080D	BnaC02g25530D	BnaCnng64660D	BnaC05g10710D	BnaC08g12170D	BnaCnng11330D	BnaCnng61470D	BnaC05g17900D	BnaC02g27470D	XLOC_050175	BnaCnng55540D	BnaC07g01640D
BnaC02g29150D	BnaCnng68190D	BnaC02g29090D	BnaA02g00220D	XLOC_092740	BnaC08g13950D	BnaC06g38420D	BnaA03g28670D	BnaCnng13320D	BnaC06g38690D	BnaC02g28040D	BnaC03g15180D	BnaA08g31300D	BnaC08g12560D	BnaC02g26450D	BnaA03g22250D	BnaC08g17820D	BnaCnng15700D	BnaC08g17820D	BnaA02g03650D	BnaC08g13890D	BnaC02g27280D	BnaC08g15660D	BnaC05g14430D	BnaA08g30900D	BnaC02g24750D	BnaCnng57460D	BnaC02g28430D	BnaA09g51090D	BnaCnng55190D	BnaA07g13580D	BnaC02g27950D	BnaAnng37350D	BnaC05g07980D	BnaC03g41120D	BnaA09g13360D	BnaC06g38980D	BnaC02g25530D	BnaC06g38390D	BnaC05g10710D	BnaA08g31250D	BnaC06g36990D	BnaCnng61470D	BnaC05g17900D	BnaCnng55980D	BnaC08g11860D	BnaCnng55650D	BnaC07g01360D
BnaC02g29150D	BnaCnng68190D	BnaCnng69150D	BnaC01g28340D	BnaA08g00530D	BnaC02g25140D	BnaC06g38360D	BnaC07g40750D	BnaC06g38780D	XLOC_093173	XLOC_093326	BnaA03g22250D	BnaC06g43520D	BnaC02g25400D	BnaC02g26450D	BnaC05g12650D	BnaC08g17820D	BnaA08g01080D	BnaC08g17770D	BnaA02g04010D	BnaC08g13900D	BnaC02g27280D	BnaC06g41220D	BnaC05g14520D	BnaA08g30900D	XLOC_050173	BnaCnng57460D	BnaC02g28250D	BnaCnng09660D	BnaC08g08440D	BnaCnng09400D	BnaC02g27870D	BnaC03g42210D	BnaC05g08190D	BnaC03g41120D	BnaC04g36160D	BnaC02g27300D	BnaC02g25790D	BnaC06g38390D	BnaC05g10710D	BnaC04g55720D	BnaC06g43860D	BnaC02g27950D	BnaC03g46120D	XLOC_081446	BnaC08g11860D	BnaA08g30470D	BnaC04g45430D
BnaC02g29180D	BnaCnng68220D	BnaC08g20710D	BnaC01g28200D	BnaCnng13770D	BnaCnng62040D	BnaA08g00560D	BnaA09g55500D	BnaC06g39010D	XLOC_093173	BnaC02g28170D	BnaC03g15690D	BnaCnng12000D	BnaC02g25410D	XLOC_089789	BnaC02g29680D	BnaC08g17770D	BnaC09g00560D	BnaCnng18940D	BnaC05g19790D	BnaC08g13900D	BnaC08g14140D	BnaC06g37990D	BnaC01g32000D	BnaC06g43860D	XLOC_091488	BnaCnng57460D	BnaC02g28250D	BnaCnng09720D	BnaC02g22990D	BnaA07g13460D	BnaA03g18730D	BnaAnng36620D	BnaC03g45020D	BnaC03g41120D	XLOC_062076	BnaC02g27290D	BnaC02g25790D	BnaC02g27570D	BnaC05g10710D	BnaC04g55780D	BnaC06g36680D	BnaC08g13780D	BnaA03g24620D	BnaCnng55900D	BnaC08g11830D	BnaC04g56840D	BnaC01g26200D
BnaC02g29630D	BnaC08g19670D	BnaC02g29150D	BnaA09g56470D	BnaC08g15130D	BnaCnng62040D	BnaA08g00450D	BnaC07g01640D	BnaC06g39050D	XLOC_093173	BnaA07g16160D	BnaC02g30150D	BnaA08g31510D	BnaC06g37270D	BnaCnng15500D	BnaC02g29680D	BnaA07g16210D	BnaC09g00370D	BnaCnng18880D	BnaC05g19790D	BnaC08g13900D	BnaC08g14160D	BnaA01g18800D	BnaC03g53360D	XLOC_029631	BnaC08g12230D	BnaCnng57460D	BnaC05g09430D	BnaCnng09720D	BnaC02g22990D	BnaA07g13460D	BnaC05g06260D	BnaAnng36620D	BnaC03g45040D	BnaC03g41180D	XLOC_062076	BnaC02g27330D	XLOC_012857	BnaC06g38500D	BnaC03g48800D	BnaA08g31040D	BnaC02g27000D	BnaC02g27940D	BnaC05g13550D	BnaCnng55900D	BnaC08g11810D	BnaC04g56020D	BnaA09g56260D
BnaCnng69050D	BnaC08g19600D	BnaC02g29150D	BnaA03g34100D	BnaC02g25910D	BnaC06g40580D	BnaA08g00430D	BnaC07g42780D	BnaC06g39080D	BnaC06g38500D	XLOC_073374	BnaC02g30150D	BnaCnng11710D	BnaC06g37270D	BnaCnng15410D	BnaC02g29100D	BnaCnng19040D	BnaCnng16160D	BnaCnng18880D	BnaC05g19720D	BnaA03g56710D	BnaC08g14160D	BnaA01g18800D	BnaC03g52720D	BnaA08g30590D	BnaC06g36560D	BnaC02g25530D	BnaC02g27950D	BnaCnng09790D	BnaC08g08360D	BnaA07g13460D	BnaC02g27000D	BnaAnng36690D	BnaC03g45100D	BnaAnng36580D	XLOC_062094	BnaA07g15260D	BnaA03g59340D	BnaC06g38420D	BnaA03g20660D	BnaA08g31040D	BnaC08g12670D	BnaCnng14270D	BnaC05g13500D	BnaCnng55900D	BnaC08g11810D	BnaC04g56280D	BnaC05g23780D
BnaC02g29710D	BnaCnng68440D	BnaC02g29180D	BnaC01g28840D	BnaC08g14810D	BnaC08g13450D	BnaC02g26080D	BnaC07g42600D	BnaC06g39080D	BnaA08g00560D	XLOC_073374	BnaC05g12360D	BnaCnng11710D	XLOC_095397	BnaCnng15430D	BnaC02g29260D	BnaC02g29100D	BnaCnng16160D	BnaA07g16160D	BnaC05g20140D	BnaA03g56710D	BnaC08g14160D	BnaA01g18800D	XLOC_050472	BnaA08g30200D	BnaC02g25270D	BnaCnng57390D	BnaC02g27950D	BnaCnng09790D	BnaC08g08320D	BnaA07g13470D	BnaC02g27040D	XLOC_042483	BnaC05g04180D	BnaC03g41880D	BnaC04g36250D	BnaC02g27450D	BnaA01g15060D	BnaCnng64710D	BnaA03g20690D	BnaA08g31040D	BnaCnng60170D	XLOC_093446	BnaC03g52330D	BnaA08g30490D	BnaC08g11810D	BnaC04g56280D	BnaC01g26160D
BnaC09g04210D	BnaC09g05190D	BnaC02g29180D	BnaC01g28840D	BnaC02g26520D	BnaC02g25260D	BnaC08g15130D	BnaA09g54800D	BnaCnng14450D	BnaC02g27000D	BnaC02g28200D	BnaC02g29940D	BnaCnng11470D	XLOC_095397	BnaC08g12460D	BnaC02g29150D	BnaC02g29100D	BnaCnng16160D	BnaA07g16160D	BnaC03g52360D	BnaA03g56890D	BnaC08g14220D	BnaA01g18800D	BnaC02g31650D	BnaA08g30200D	BnaC02g25270D	BnaCnng57360D	BnaC03g14120D	XLOC_093567	BnaCnng54820D	BnaC03g78100D	XLOC_048365	BnaC03g42760D	BnaC05g04770D	BnaC03g41930D	BnaC04g35500D	BnaC02g27450D	BnaA01g15070D	BnaCnng64710D	BnaC05g10870D	BnaC04g55090D	BnaC08g12760D	BnaC02g28040D	BnaC03g52440D	BnaC04g56810D	BnaC04g56890D	BnaC04g56280D	BnaA09g56060D
BnaC02g28670D	BnaC08g19110D	BnaC02g29180D	BnaC01g28840D	BnaC08g14630D	BnaC02g25270D	BnaC08g15070D	XLOC_021048	BnaCnng14160D	BnaC02g26990D	BnaC08g14350D	BnaC02g29800D	BnaC06g36990D	XLOC_095397	BnaC02g25990D	BnaC05g09730D	BnaCnng18990D	BnaCnng16160D	BnaA07g16150D	BnaC03g52440D	BnaA03g56890D	BnaC06g39350D	BnaA01g18800D	BnaC05g14840D	BnaA08g30250D	BnaC02g25270D	BnaA08g31230D	BnaC03g13860D	BnaCnng09990D	BnaCnng54820D	BnaCnng55890D	BnaC05g07170D	BnaC05g06330D	XLOC_068358	BnaC03g41930D	BnaC07g48710D	BnaC02g27450D	BnaA03g59470D	BnaCnng64870D	BnaC02g29260D	BnaC04g55090D	XLOC_081640	BnaA07g14990D	BnaC03g53330D	BnaCnng55480D	BnaC08g11660D	BnaC04g56200D	BnaC05g23660D
XLOC_049919	BnaC09g05210D	BnaC09g04060D	BnaC07g08240D	BnaC08g14660D	XLOC_047805	BnaC08g14810D	XLOC_021048	BnaCnng14270D	BnaCnng63220D	BnaC08g14420D	BnaC02g29800D	BnaC06g36990D	XLOC_095397	BnaA03g55310D	BnaC02g29920D	BnaC02g29150D	BnaA08g00560D	BnaCnng18990D	BnaC08g14140D	BnaA08g00110D	BnaC06g39340D	BnaC02g27940D	BnaC05g15300D	BnaA08g00090D	BnaC02g25260D	BnaC08g11500D	BnaC07g01640D	BnaA10g29900D	BnaCnng54820D	BnaCnng55890D	BnaA03g17760D	BnaC05g06330D	XLOC_068358	BnaC03g41490D	BnaC07g48710D	BnaC02g27450D	XLOC_012599	BnaC06g38530D	BnaC05g11410D	BnaC04g55090D	BnaCnng60300D	BnaCnng14320D	BnaC03g53360D	BnaA08g30300D	BnaC08g11670D	BnaC04g56370D	BnaC05g23660D
XLOC_053662	BnaC09g05250D	BnaC09g04060D	BnaA05g01280D	BnaC08g14540D	BnaC06g43810D	BnaC08g14810D	XLOC_021048	BnaC06g38360D	BnaC08g15070D	BnaC02g27570D	BnaC03g16410D	BnaA08g00110D	XLOC_095397	BnaA03g55290D	BnaA03g20660D	BnaC02g29150D	BnaA08g00900D	BnaCnng18990D	BnaC08g14470D	BnaA08g00090D	BnaC02g26520D	BnaC02g27950D	BnaC03g53620D	XLOC_092864	BnaC08g11840D	BnaC08g11500D	BnaC07g36200D	BnaC06g31150D	BnaC04g51910D	BnaCnng55890D	BnaA03g17760D	BnaC05g06330D	BnaC05g04840D	BnaC03g41470D	BnaC07g48600D	BnaC02g27450D	BnaA03g59530D	BnaC06g38730D	BnaC02g29150D	BnaC06g43550D	BnaC02g26510D	BnaCnng14300D	BnaC03g53360D	BnaA08g30300D	XLOC_091492	BnaA08g30100D	BnaC07g36620D
BnaC03g55520D	BnaC09g05300D	BnaC08g20510D	BnaA10g14830D	BnaC08g14540D	BnaC08g13600D	BnaC08g14810D	BnaA10g10310D	BnaA08g00600D	BnaC08g15070D	BnaCnng63660D	XLOC_073789	BnaA08g00090D	BnaC02g25630D	BnaA03g55290D	BnaC02g28490D	BnaCnng19150D	BnaC02g27950D	BnaC02g29090D	BnaC08g14540D	XLOC_012492	XLOC_050198	BnaC02g27970D	BnaC03g53370D	BnaA08g00050D	BnaC08g11860D	BnaC08g11500D	BnaC07g01360D	XLOC_093587	BnaCnng54530D	BnaCnng55890D	BnaC03g11670D	BnaC05g06470D	BnaC05g04630D	BnaC03g41610D	BnaA09g12640D	BnaC02g27480D	BnaA03g59530D	BnaC06g38690D	BnaC05g11490D	BnaC06g43550D	BnaC08g12560D	BnaC04g55340D	BnaC03g52720D	BnaA08g30250D	XLOC_091492	BnaA08g29730D	BnaA06g36870D
BnaC03g55520D	BnaC02g28490D	BnaC08g20380D	BnaC07g45050D	BnaC06g39350D	BnaC09g42740D	BnaC06g39350D	BnaC03g54040D	BnaC06g38390D	BnaC02g26760D	BnaC08g14250D	XLOC_073789	BnaA08g00260D	BnaC02g25640D	BnaA03g55290D	BnaC02g28560D	BnaC06g42010D	BnaC02g27970D	BnaC02g29090D	BnaA03g26050D	BnaA03g56360D	BnaA03g58240D	XLOC_048073	BnaC05g11480D	XLOC_092862	XLOC_047993	BnaC08g11500D	BnaC04g45430D	BnaC06g31260D	BnaCnng54520D	BnaC03g78110D	BnaC05g07700D	BnaC05g06500D	BnaC03g45790D	BnaC03g41540D	BnaA09g12780D	XLOC_093305	BnaA03g59530D	BnaC06g38690D	BnaC05g11650D	XLOC_029527	XLOC_091857	BnaC08g12140D	BnaA03g23740D	BnaA08g30210D	XLOC_091492	BnaC06g43440D	BnaA04g08400D
BnaC03g55420D	BnaC02g28640D	BnaC08g20340D	BnaA01g03680D	BnaC02g25610D	BnaA08g01930D	BnaC06g39350D	XLOC_035732	BnaC06g38420D	BnaC02g27370D	BnaC02g27510D	BnaC07g38690D	BnaC06g43550D	BnaC02g25640D	BnaC08g12230D	BnaC02g28560D	BnaC08g16060D	BnaC02g27970D	BnaCnng19170D	BnaC05g15300D	BnaA08g00310D	XLOC_012584	BnaC06g38330D	BnaC05g10870D	BnaCnng06870D	BnaC08g11810D	BnaC08g11510D	BnaA09g56470D	BnaC06g31450D	XLOC_095596	BnaC08g07930D	BnaC05g07800D	BnaC05g06540D	BnaC03g45450D	BnaC03g41540D	XLOC_021298	XLOC_093305	BnaA03g59550D	BnaC02g27870D	BnaC03g49250D	BnaA08g30680D	BnaC08g12520D	BnaC04g55360D	BnaA03g23740D	BnaC04g56300D	XLOC_091492	BnaC06g43440D	BnaC09g39920D
BnaCnng20430D	BnaC08g19170D	BnaC08g20330D	BnaA01g03320D	BnaC02g25610D	BnaC08g20540D	BnaC06g39350D	XLOC_035732	BnaC06g38430D	BnaC02g27330D	BnaC02g27510D	BnaC07g03610D	BnaC06g43550D	BnaC02g25640D	BnaCnng62190D	BnaC05g10700D	BnaC08g16060D	BnaCnng65520D	BnaC02g29150D	BnaC05g14840D	BnaA03g56130D	BnaA01g15940D	BnaC06g38300D	BnaC02g30520D	BnaCnng06870D	BnaC08g11810D	BnaC08g11450D	BnaA09g56260D	BnaA07g13730D	BnaC06g32810D	BnaC03g78230D	BnaC05g08040D	BnaC04g39660D	BnaC03g46120D	BnaAnng36620D	XLOC_021298	XLOC_093305	BnaC06g42880D	BnaC08g16550D	BnaC03g49250D	BnaC06g43670D	BnaC02g27280D	BnaC04g55360D	BnaC02g31690D	BnaA08g30200D	XLOC_091492	BnaA08g29820D	BnaA10g03470D
BnaC03g55810D	BnaA08g02260D	BnaC02g29720D	BnaA01g03320D	BnaC02g25610D	BnaCnng10360D	BnaC08g14590D	BnaC03g53900D	BnaA08g00670D	BnaC02g27330D	BnaA03g57620D	BnaC07g38240D	BnaC06g36650D	BnaC02g25530D	BnaA03g55130D	BnaC05g10710D	BnaCnng65770D	BnaCnng65450D	BnaA07g16060D	BnaC05g15640D	BnaC06g39010D	BnaA01g15930D	BnaC06g38220D	BnaC05g10700D	BnaCnng07830D	BnaCnng55960D	BnaC08g11450D	BnaC05g22090D	BnaC06g41200D	BnaC02g23380D	BnaCnng55660D	BnaC05g08040D	BnaC04g39660D	BnaC05g05210D	BnaAnng36850D	XLOC_021298	XLOC_093305	BnaC06g42880D	BnaC06g38900D	BnaC03g50000D	BnaA08g30210D	BnaC02g27280D	BnaC04g55390D	BnaC02g31650D	BnaC06g43440D	BnaCnng54710D	BnaC06g43570D	BnaC09g39190D
XLOC_091568	BnaA08g02230D	BnaC09g03960D	XLOC_000167	BnaC02g25610D	BnaC08g20420D	BnaC06g39330D	BnaC03g53900D	BnaA08g00530D	BnaC02g27330D	BnaA03g57280D	BnaC04g48140D	BnaC06g43570D	BnaC02g25530D	BnaCnng62100D	BnaC05g10710D	BnaA03g59840D	BnaC02g28010D	BnaC06g42000D	BnaC05g15440D	XLOC_093258	BnaA01g16070D	BnaC02g28040D	BnaC05g10710D	BnaC06g35920D	BnaCnng56050D	BnaC08g11450D	BnaC05g21780D	BnaA07g13590D	BnaCnng54710D	BnaCnng55650D	BnaC03g12380D	BnaC04g39580D	BnaC02g24310D	BnaAnng36870D	XLOC_021298	BnaCnng64580D	BnaC06g42880D	BnaC02g27200D	BnaC03g50000D	BnaA08g30200D	BnaCnng59940D	BnaC04g55390D	BnaC05g14520D	BnaA08g29800D	BnaCnng54710D	BnaA08g29500D	BnaC07g02830D
BnaCnng20510D	BnaCnng16960D	BnaC08g20130D	XLOC_000167	XLOC_050061	BnaCnng11330D	BnaC02g25610D	BnaC03g53620D	BnaC06g38500D	XLOC_081567	BnaA03g57240D	BnaC04g47700D	BnaC06g43660D	BnaC02g25530D	BnaA03g55140D	BnaC05g10710D	BnaA03g59840D	BnaC02g27870D	BnaC08g16060D	BnaC03g52720D	BnaC06g39080D	BnaA01g16040D	BnaCnng16670D	BnaC05g10710D	BnaC06g35940D	BnaC02g24310D	BnaC08g11450D	XLOC_021084	BnaCnng56140D	BnaCnng54710D	BnaC03g78280D	BnaC04g42560D	BnaC04g39450D	BnaC02g24310D	BnaC03g42920D	BnaA09g16090D	BnaCnng64520D	BnaC06g42910D	BnaCnng17460D	BnaC03g49680D	BnaA08g30200D	BnaCnng59970D	BnaC04g55400D	BnaC05g15640D	BnaA08g29480D	BnaCnng54820D	BnaA08g29480D	BnaC07g37530D
BnaCnng20510D	BnaA08g02510D	BnaC02g28800D	BnaC01g29860D	BnaC02g25640D	BnaC09g43070D	BnaC02g25610D	BnaC07g41960D	BnaA08g00560D	BnaC02g27280D	BnaA03g57250D	XLOC_061400	BnaC02g25270D	BnaC02g25560D	BnaA03g55140D	BnaC05g10870D	BnaC02g28640D	BnaCnng65340D	BnaCnng65770D	BnaC03g53620D	BnaC06g39080D	BnaC06g42880D	BnaCnng16630D	BnaC05g10710D	BnaA08g00730D	BnaA03g55240D	BnaC08g11460D	XLOC_021084	BnaCnng56140D	BnaCnng54710D	BnaCnng55600D	BnaC07g33530D	BnaC05g06630D	BnaC05g05880D	BnaC03g42780D	BnaCnng45490D	BnaCnng64400D	BnaC06g42820D	BnaCnng17460D	BnaC07g38690D	BnaA08g30200D	BnaC06g37730D	BnaC04g55490D	BnaC05g15900D	BnaA08g29550D	BnaC08g11590D	BnaA08g29520D	BnaC07g02440D
BnaCnng21070D	BnaC08g26470D	BnaC02g28890D	BnaA04g10820D	BnaC02g25640D	BnaC09g42950D	BnaC02g25610D	BnaA10g14830D	BnaA08g00730D	BnaC08g14810D	BnaA03g57290D	BnaA06g37240D	BnaC02g25240D	BnaC06g37280D	BnaA03g55140D	BnaC03g48940D	BnaA03g59760D	BnaC02g28360D	BnaCnng65770D	BnaC03g53360D	BnaCnng13630D	BnaC06g42880D	BnaA07g15930D	BnaC02g31070D	BnaC06g35930D	BnaC03g50340D	BnaC08g11460D	XLOC_021084	BnaCnng56140D	BnaCnng54710D	BnaC08g07750D	BnaC05g20940D	BnaC05g06600D	BnaC05g05920D	BnaC05g06340D	XLOC_026999	BnaA03g58510D	BnaCnng15200D	BnaC06g39080D	BnaC07g39000D	BnaA08g30250D	BnaC02g27450D	BnaC04g55490D	BnaC05g15300D	BnaA08g29560D	BnaC02g25530D	BnaA08g29550D	BnaC05g21780D
BnaA08g00110D	BnaC09g48590D	BnaC08g18840D	BnaA01g03110D	BnaC02g25640D	BnaC09g42890D	BnaC02g25610D	BnaA10g14420D	BnaCnng63480D	BnaC08g14810D	BnaA03g57020D	BnaA09g56060D	BnaCnng62140D	BnaC02g24750D	BnaA03g55080D	BnaC03g48800D	BnaC02g28490D	BnaC08g16340D	BnaC02g28640D	BnaC03g53370D	BnaCnng13630D	BnaC06g42880D	BnaC02g28170D	BnaC02g31070D	BnaCnng07780D	BnaC03g50310D	BnaC02g25410D	XLOC_021084	XLOC_092037	BnaCnng54720D	BnaC04g51860D	BnaC05g20140D	BnaC04g39950D	BnaC05g05920D	BnaC05g06310D	BnaC08g34330D	BnaA03g58480D	XLOC_089587	BnaC06g39080D	BnaC07g03660D	BnaA08g30250D	BnaC02g27370D	BnaC04g55490D	BnaC03g53900D	BnaC06g43550D	BnaC02g25530D	BnaA08g29550D	BnaC01g27790D
BnaA08g00080D	BnaC08g26300D	XLOC_049913	BnaA01g03080D	BnaC02g25640D	BnaC09g42900D	BnaC02g25610D	BnaA10g14260D	BnaC08g15120D	BnaC06g39490D	BnaA03g56760D	BnaA01g00030D	XLOC_050227	BnaCnng61390D	BnaA03g55060D	BnaC07g02130D	BnaC02g28490D	BnaC02g28100D	BnaC02g28640D	BnaC03g53370D	BnaC06g38690D	BnaA03g57860D	BnaA07g15870D	BnaC03g50000D	BnaA08g00110D	BnaC03g50580D	BnaC02g25410D	BnaA04g08480D	XLOC_048213	XLOC_091975	BnaC08g07670D	BnaC05g19790D	BnaC05g07150D	BnaC05g05970D	BnaC05g06420D	BnaA09g16250D	BnaCnng64200D	BnaC06g43840D	BnaC06g38940D	BnaC07g03610D	BnaCnng10680D	BnaC06g37270D	BnaC04g55490D	BnaC03g53900D	BnaC06g43670D	BnaC02g25530D	BnaC06g43550D	BnaA04g09380D
BnaC09g04770D	BnaC09g48570D	BnaC02g28850D	BnaC07g46140D	BnaC02g25640D	BnaC09g42910D	XLOC_050061	BnaC04g50150D	BnaC08g15140D	BnaCnng62920D	BnaA08g00430D	BnaC05g24440D	BnaC02g25220D	BnaC02g24870D	BnaA08g31650D	BnaA09g56470D	BnaC02g28490D	BnaCnng64870D	BnaC02g28640D	BnaC05g16330D	BnaA08g01000D	BnaA03g57940D	BnaC02g28200D	BnaC03g50000D	BnaA08g00360D	XLOC_012550	BnaC02g25410D	BnaC09g39920D	XLOC_050426	XLOC_091975	BnaC08g07670D	BnaC05g19790D	BnaC03g38880D	BnaC05g06100D	BnaC05g06470D	BnaA09g14990D	BnaA03g57830D	BnaCnng15790D	BnaC02g27280D	BnaA09g56470D	BnaCnng10450D	BnaC02g27110D	BnaC08g12230D	BnaC03g53620D	BnaCnng06470D	BnaC02g25410D	BnaCnng06430D	BnaC05g22090D
BnaCnng21190D	BnaC02g27970D	BnaC03g55310D	BnaC07g05610D	BnaC02g25530D	BnaC09g42870D	XLOC_050061	BnaC04g50390D	BnaC02g27000D	XLOC_079282	BnaA08g00450D	BnaA04g09380D	BnaC02g25220D	BnaA03g56400D	BnaA08g31610D	BnaC07g37530D	BnaC02g28560D	BnaC02g28200D	BnaC02g28640D	BnaC05g16310D	BnaCnng13500D	BnaA03g57940D	BnaC08g14080D	BnaC05g11650D	XLOC_092869	BnaA03g55070D	BnaC02g25410D	BnaC05g22600D	XLOC_050426	XLOC_091975	BnaCnng55440D	BnaC05g19790D	BnaC03g38790D	BnaC05g06090D	BnaC05g06520D	BnaC07g33530D	BnaA08g00040D	BnaC06g43710D	BnaC02g27330D	BnaA09g56260D	BnaCnng10450D	XLOC_095484	BnaC08g12170D	BnaC02g31070D	BnaA08g29600D	XLOC_095125	BnaA08g29600D	BnaC05g22260D
BnaC09g04850D	BnaCnng17410D	BnaC03g55280D	BnaC07g05610D	BnaC02g25560D	BnaA08g02510D	XLOC_050060	BnaC04g49710D	BnaC02g26940D	XLOC_050240	BnaCnng13630D	BnaC05g24790D	XLOC_050214	BnaA03g56410D	BnaC06g43280D	BnaC04g45930D	BnaA03g59530D	BnaC02g28200D	XLOC_091475	BnaC05g16230D	BnaCnng13500D	BnaA01g16250D	BnaC08g14080D	BnaA03g22250D	XLOC_050173	BnaA03g55070D	BnaCnng57230D	BnaC05g22600D	BnaC06g31680D	BnaC04g53480D	BnaCnng55440D	BnaA10g00320D	BnaC03g38790D	BnaC05g06250D	BnaC04g39660D	BnaA07g38440D	BnaA03g57930D	BnaC06g43660D	BnaCnng17490D	BnaC05g24440D	BnaCnng10450D	BnaC06g37330D	BnaC02g27570D	BnaC05g11410D	BnaA08g29430D	BnaCnng54550D	XLOC_029580	BnaC05g22600D
BnaC09g04850D	BnaCnng17410D	BnaC03g55350D	BnaC07g05610D	XLOC_047827	BnaC08g21330D	BnaC02g25630D	BnaC04g50000D	BnaC02g26820D	XLOC_012686	BnaCnng13450D	BnaC05g24950D	XLOC_048012	BnaA03g56440D	BnaC06g43280D	BnaA09g56060D	BnaA03g59090D	BnaC02g27510D	BnaC08g15870D	BnaC02g32770D	BnaC06g38360D	BnaA01g16240D	BnaA03g57240D	BnaC03g49700D	XLOC_050173	BnaA03g55140D	BnaA08g31040D	BnaA10g04830D	BnaC08g09390D	BnaCnng54240D	BnaA05g36860D	BnaA10g00320D	BnaC03g39210D	BnaC05g06250D	BnaC04g39630D	BnaA09g17990D	BnaA03g57940D	BnaCnng63220D	BnaC02g27450D	BnaA06g36870D	BnaCnng10510D	BnaC06g37280D	BnaA08g31250D	BnaC05g11410D	BnaA08g29440D	BnaCnng54520D	BnaA08g29620D	BnaC05g22600D
BnaC09g04850D	BnaCnng17410D	BnaC03g55210D	BnaA10g17980D	BnaA01g15720D	BnaC08g21330D	BnaC02g25630D	BnaC04g50000D	BnaC02g27380D	BnaC03g53360D	BnaCnng13410D	BnaC05g24930D	BnaC08g12900D	BnaA01g14250D	BnaC06g43290D	BnaC01g26160D	BnaA08g00260D	BnaC02g27480D	BnaC02g28560D	BnaA03g24620D	BnaCnng13470D	XLOC_093276	BnaC02g27620D	BnaC02g30150D	BnaC02g24840D	BnaA03g55110D	BnaA08g31130D	BnaA04g09380D	BnaCnng56630D	BnaC03g48660D	BnaC03g77900D	BnaA04g07870D	XLOC_054399	BnaC05g05550D	BnaC04g39580D	BnaCnng43370D	BnaA08g00090D	BnaCnng15410D	BnaCnng17680D	BnaA09g56060D	XLOC_093263	XLOC_095485	BnaA08g31270D	BnaA03g22890D	BnaA08g29440D	BnaC02g25630D	BnaCnng06170D	BnaC05g22600D
BnaC06g43860D	BnaC02g28010D	BnaC03g55250D	BnaC07g05560D	BnaCnng14550D	BnaC08g21330D	BnaC02g25630D	BnaA09g52690D	BnaC08g14850D	BnaC03g53370D	BnaCnng14320D	BnaA04g09200D	BnaC08g12900D	BnaA01g14350D	BnaC06g43290D	BnaA06g35160D	BnaA03g59260D	BnaC02g27370D	BnaC02g28560D	BnaC03g54040D	BnaC06g38390D	XLOC_093276	BnaA03g57250D	BnaC02g30150D	BnaC08g12230D	BnaA08g31330D	BnaA08g31130D	BnaA10g04800D	BnaCnng56630D	BnaC04g52420D	BnaC03g77900D	BnaA06g34090D	BnaC05g06790D	BnaC05g05770D	BnaC04g40260D	BnaA04g13760D	BnaA08g00110D	BnaCnng15370D	BnaCnng17680D	BnaC07g39350D	XLOC_093263	BnaC04g56260D	BnaC02g27480D	BnaC05g10870D	XLOC_092967	BnaC02g25640D	BnaCnng06090D	BnaC07g38240D
BnaC06g43860D	BnaC02g27370D	BnaCnng01200D	BnaC04g49710D	BnaA01g16630D	BnaC08g21410D	BnaC02g25630D	BnaA09g52690D	BnaC02g27280D	BnaC03g53370D	BnaC06g38900D	BnaA04g09200D	BnaC08g12900D	BnaA01g14590D	BnaA03g54820D	BnaC05g23780D	BnaA08g00530D	BnaC02g27330D	XLOC_012828	BnaC03g53900D	BnaA08g00530D	XLOC_093276	BnaA03g57130D	BnaC03g50310D	BnaCnng56540D	BnaA08g31300D	BnaA08g30620D	BnaA10g04800D	BnaCnng56630D	BnaA10g28550D	BnaC03g77900D	BnaC05g20780D	BnaC03g39110D	BnaC03g46600D	BnaC04g40260D	BnaA09g18500D	BnaCnng14270D	BnaCnng15370D	XLOC_093305	BnaC05g23660D	XLOC_093263	BnaCnng59870D	BnaC08g11990D	BnaC05g10700D	BnaCnng06870D	BnaC02g25640D	BnaCnng06880D	BnaA02g34030D
BnaC06g43780D	BnaC02g27330D	BnaC03g55520D	BnaA03g31890D	BnaCnng14610D	BnaC08g21290D	BnaC02g25640D	BnaA09g52720D	BnaC08g14810D	XLOC_054069	BnaC06g38900D	BnaA10g07880D	BnaC08g12860D	BnaA01g14590D	BnaC06g43200D	BnaC05g23660D	BnaA03g59050D	BnaC08g14810D	BnaA03g59530D	BnaC03g53900D	BnaC06g38420D	BnaA03g57280D	BnaC08g13840D	BnaC02g29800D	BnaC02g25220D	BnaCnng08120D	BnaA08g30800D	BnaA04g09200D	BnaCnng56700D	BnaA10g28550D	BnaC03g77780D	BnaA06g34550D	BnaC05g07560D	BnaC03g46410D	BnaC04g40290D	BnaCnng45030D	BnaA03g57740D	BnaCnng15360D	BnaC02g27510D	BnaC05g23660D	BnaCnng11410D	BnaC04g56280D	BnaC04g55780D	BnaC05g10710D	BnaCnng06870D	BnaC02g25640D	BnaCnng06880D	BnaA02g34030D
BnaCnng21250D	BnaC06g37240D	BnaC03g55420D	BnaA06g36870D	BnaA03g57740D	BnaC08g21180D	BnaC02g25640D	BnaA07g25500D	BnaC02g27320D	BnaA03g58880D	BnaC06g39080D	BnaC07g04030D	BnaC02g25610D	BnaA03g55870D	BnaA08g31440D	BnaC01g26200D	BnaCnng15500D	BnaA01g16620D	BnaA03g59530D	XLOC_050245	BnaCnng13450D	BnaA03g57590D	BnaC08g13820D	BnaC02g29680D	BnaC02g25190D	BnaA08g31420D	BnaA08g30900D	BnaC05g21290D	BnaCnng09150D	BnaC03g48680D	BnaC03g77780D	BnaA06g34550D	BnaC05g07560D	BnaC05g02120D	BnaC04g40070D	BnaCnng45030D	XLOC_089534	BnaC06g40580D	BnaCnng64520D	BnaC05g23780D	BnaCnng11410D	BnaC04g56880D	BnaCnng60460D	BnaC05g10710D	BnaC06g35940D	BnaC02g25640D	BnaC06g35940D	BnaA10g06550D
BnaC06g43660D	BnaC06g37270D	BnaC06g43210D	BnaC04g48530D	BnaA03g57940D	BnaC08g21150D	BnaC02g25640D	BnaA10g12560D	BnaC02g27060D	BnaC03g53620D	BnaC06g39080D	BnaC07g39840D	BnaC02g25610D	BnaA03g55810D	BnaCnng11980D	BnaC04g45430D	BnaCnng15500D	BnaA03g60250D	BnaA03g59530D	BnaC03g50810D	BnaC06g38480D	BnaCnng14790D	BnaC08g13810D	BnaC02g29680D	BnaC08g12110D	BnaA08g31580D	BnaC06g43810D	BnaA06g36870D	BnaCnng09180D	BnaA10g27780D	BnaC03g77780D	BnaC04g41570D	BnaC05g07560D	BnaC02g22990D	BnaC05g06630D	BnaA06g27860D	XLOC_089534	BnaC06g40610D	BnaC08g15070D	BnaC09g42270D	BnaA08g00240D	XLOC_050221	BnaA08g31040D	BnaC05g10710D	BnaA08g00400D	BnaA08g31420D	BnaC06g35940D	BnaA10g06550D
BnaC09g04260D	BnaCnng67200D	BnaC03g55710D	BnaA10g17280D	BnaCnng14670D	BnaC02g24310D	BnaC02g25570D	BnaA09g10190D	BnaC08g14580D	BnaC03g53510D	BnaC06g39080D	BnaC07g04480D	BnaC02g25610D	BnaA03g55810D	BnaA08g31270D	BnaC09g40470D	BnaC09g00480D	BnaA03g60370D	BnaA03g59530D	BnaC02g32510D	BnaA08g00730D	BnaC06g43840D	XLOC_048047	BnaC05g12690D	BnaC02g25270D	BnaCnng08240D	XLOC_029631	BnaC05g21520D	BnaCnng09180D	BnaA10g27840D	BnaC03g78020D	BnaC05g20450D	BnaC03g39470D	BnaC02g22990D	BnaC05g06670D	BnaC07g27930D	XLOC_093118	BnaCnng15660D	BnaC08g15070D	BnaC09g42270D	BnaC06g36980D	BnaA03g55290D	BnaA08g31230D	BnaC05g10710D	BnaC06g35750D	BnaC03g51700D	BnaC06g35950D	BnaA10g06640D
BnaC06g43570D	BnaC06g37280D	BnaC03g55600D	BnaA01g00030D	BnaCnng14690D	BnaC02g23860D	BnaC02g25530D	BnaA03g25230D	BnaC06g39200D	BnaA03g58240D	BnaC06g39080D	BnaC01g28200D	BnaC02g25610D	BnaA03g55810D	BnaA08g31230D	BnaC09g40470D	BnaC09g00490D	BnaA01g17140D	XLOC_012819	BnaC03g49680D	BnaCnng13320D	BnaCnng14930D	BnaC02g27570D	BnaC05g12690D	BnaCnng56630D	BnaCnng08240D	BnaA08g00050D	BnaC05g21730D	BnaCnng09180D	BnaC06g42510D	BnaA05g36640D	BnaA02g34030D	BnaC05g07470D	BnaC02g22930D	BnaC05g06670D	BnaC07g27930D	BnaC06g39610D	BnaC08g14160D	BnaCnng64400D	BnaC05g24100D	BnaC06g36990D	BnaC04g56760D	BnaA08g31120D	BnaC02g30520D	BnaCnng06630D	BnaC03g51700D	BnaA08g00430D	BnaC01g28280D
BnaC06g43550D	BnaCnng67220D	BnaCnng20360D	BnaA04g08480D	BnaA03g57930D	BnaC06g31760D	BnaCnng63080D	BnaA07g24910D	BnaC02g27300D	BnaC03g53730D	BnaCnng14160D	BnaC05g23660D	BnaC06g37470D	BnaA01g15060D	BnaCnng11700D	BnaC07g02440D	BnaA08g01080D	XLOC_092936	BnaA03g59470D	BnaC03g50000D	BnaA08g00670D	BnaCnng15040D	BnaA03g57020D	BnaC03g50810D	BnaCnng56630D	BnaA08g31720D	BnaA08g00050D	XLOC_076056	BnaCnng09180D	BnaA10g28020D	BnaC03g77940D	BnaA02g34030D	BnaC03g39320D	BnaC02g22930D	BnaC05g06670D	BnaC07g27930D	BnaC06g39640D	BnaC08g14190D	BnaCnng64400D	BnaA10g07100D	BnaC06g36560D	BnaA03g55550D	BnaA08g31130D	BnaC02g30520D	BnaCnng06600D	BnaC03g51700D	BnaC06g35750D	BnaA06g33910D
BnaC06g43550D	BnaCnng67220D	BnaCnng20510D	BnaA10g17120D	BnaCnng15230D	BnaC06g31680D	BnaC02g25800D	BnaC04g00630D	BnaC06g39350D	XLOC_054093	BnaC06g38690D	BnaC05g23660D	BnaC06g37470D	BnaA03g56190D	BnaCnng11700D	BnaC09g39920D	BnaA08g01080D	BnaCnng16630D	BnaA08g00430D	BnaC03g50000D	BnaC02g26940D	BnaC06g43710D	BnaA03g56470D	BnaC03g50580D	BnaCnng56630D	BnaCnng08960D	XLOC_092862	BnaC07g38240D	BnaCnng09180D	BnaA10g27980D	BnaA05g36580D	BnaAnng41760D	BnaC05g07390D	BnaC02g22930D	BnaC05g06670D	BnaA06g28290D	BnaC06g39660D	BnaC08g14250D	BnaA03g58520D	BnaA04g09380D	BnaA08g00050D	BnaA01g16020D	BnaA08g30780D	BnaC02g30940D	BnaC06g43780D	BnaC03g51470D	BnaCnng06600D	BnaC03g18660D
BnaCnng20610D	BnaA08g02930D	BnaCnng20510D	BnaA10g17120D	BnaCnng15210D	BnaC06g31720D	BnaC02g25740D	BnaC04g04630D	BnaCnng62850D	BnaC03g54010D	BnaC06g38730D	BnaC01g28720D	BnaC02g25790D	BnaA03g55370D	BnaCnng11700D	BnaA10g04830D	BnaA08g01080D	BnaA03g60140D	BnaA03g58930D	BnaC03g50360D	BnaC02g27060D	BnaCnng15100D	BnaA03g56470D	BnaC03g51470D	BnaC02g25240D	BnaC06g43560D	BnaCnng07140D	BnaA10g07880D	BnaCnng09240D	BnaA10g28210D	BnaA05g36580D	BnaA02g33940D	BnaC05g07390D	XLOC_068207	BnaC05g07170D	XLOC_013723	BnaA08g00670D	XLOC_093173	BnaA03g58520D	BnaA04g09200D	BnaCnng10740D	BnaA01g16040D	BnaA08g30820D	BnaC05g11110D	BnaC06g35800D	BnaC03g51540D	BnaCnng06550D	BnaC01g28840D
BnaCnng20610D	BnaC09g49180D	BnaA08g00110D	BnaA09g56060D	BnaC06g43660D	XLOC_094867	BnaC02g25740D	BnaC05g28560D	BnaC08g13160D	BnaC03g54010D	BnaCnng14270D	XLOC_061323	BnaC02g25790D	BnaA01g15070D	BnaCnng11710D	BnaC07g38240D	BnaA08g01080D	BnaC09g01610D	BnaA03g58930D	BnaC03g50310D	BnaC08g14750D	BnaCnng14370D	BnaCnng13330D	XLOC_061370	BnaCnng56340D	BnaC06g37280D	BnaA08g30100D	BnaA04g07440D	BnaCnng09320D	BnaC03g48950D	BnaA05g36580D	XLOC_040451	BnaC05g07390D	BnaC02g23380D	BnaC03g38830D	XLOC_013723	BnaCnng14990D	BnaC09g00550D	BnaCnng64390D	BnaA04g09200D	BnaC06g43860D	BnaC04g56640D	BnaA08g30470D	BnaC02g30980D	BnaCnng06670D	BnaC03g52000D	BnaCnng06570D	XLOC_043747
BnaCnng20790D	BnaC09g49200D	BnaC09g04770D	BnaC07g06220D	BnaC06g40200D	XLOC_094867	BnaCnng62950D	BnaA09g14050D	BnaC02g26520D	BnaA03g58520D	BnaCnng14270D	BnaC04g45930D	XLOC_048039	BnaA01g15070D	BnaCnng11470D	BnaC07g02830D	BnaA08g01000D	BnaCnng17410D	BnaA03g58880D	BnaC03g50580D	XLOC_095459	BnaCnng14480D	BnaCnng13210D	BnaC07g03990D	XLOC_047993	BnaC06g37230D	BnaCnng06880D	BnaA02g33940D	BnaCnng09470D	BnaCnng06920D	BnaC06g43710D	BnaA02g34520D	BnaC03g39550D	BnaC05g01870D	BnaC05g07140D	BnaA04g11310D	BnaCnng14990D	BnaC08g13890D	BnaA03g58540D	BnaA10g06660D	BnaC06g36660D	BnaA01g16250D	BnaC06g43570D	BnaC03g50310D	BnaCnng06740D	BnaA08g31120D	BnaCnng06570D	BnaA04g06850D
BnaCnng20790D	BnaC09g49260D	BnaCnng21020D	XLOC_043482	BnaC06g43550D	BnaC09g43530D	BnaA03g58520D	BnaA09g14050D	BnaC03g53420D	BnaA03g58520D	XLOC_093173	BnaC05g23780D	XLOC_048039	BnaCnng13720D	BnaCnng11470D	BnaC07g02830D	BnaCnng16050D	BnaCnng17410D	BnaCnng15760D	BnaC02g31070D	BnaC02g26820D	XLOC_093297	BnaCnng13210D	BnaC07g39000D	XLOC_050185	BnaC06g37270D	BnaCnng06880D	BnaC07g38690D	BnaCnng09450D	BnaC03g49220D	BnaCnng06170D	XLOC_021204	BnaC03g39550D	BnaC05g02260D	BnaC05g07040D	BnaC08g38560D	BnaCnng14990D	XLOC_047919	BnaC08g14810D	BnaC07g04030D	BnaC06g36660D	BnaA01g16250D	BnaC06g43550D	BnaC05g11650D	BnaA08g00110D	BnaC03g51820D	BnaCnng06780D	BnaA10g05580D
BnaCnng20790D	BnaC09g49320D	BnaC09g04850D	BnaC07g06570D	BnaC06g43550D	BnaC09g43430D	BnaA03g58520D	BnaC05g28220D	BnaC03g53330D	BnaA03g58520D	BnaC06g38360D	BnaC07g05560D	BnaC08g12670D	BnaC06g42910D	BnaCnng11470D	XLOC_061304	BnaC09g00380D	BnaCnng17410D	BnaA08g00450D	BnaA03g22930D	BnaC02g26820D	BnaC06g43200D	BnaA03g56170D	BnaC07g04030D	BnaC02g24140D	BnaCnng09180D	BnaCnng06880D	BnaA04g07220D	BnaA07g13470D	BnaC03g49110D	BnaCnng06090D	XLOC_021204	BnaC03g39550D	BnaC05g02260D	BnaC05g06860D	BnaC08g38500D	BnaA08g00720D	BnaC08g13810D	BnaCnng64200D	BnaC07g04030D	BnaC06g36650D	BnaA01g16250D	BnaC06g43550D	BnaC03g49700D	BnaA08g00050D	BnaA08g31230D	BnaCnng06700D	XLOC_055852
BnaCnng20730D	BnaC09g49320D	BnaC09g04850D	BnaC07g06720D	BnaC06g43440D	BnaCnng11970D	BnaA03g58520D	BnaC04g04730D	BnaC03g53360D	BnaA03g58520D	BnaC06g38390D	BnaC07g05530D	BnaC08g12760D	BnaC06g42880D	BnaCnng11330D	BnaC07g38690D	BnaCnng16160D	BnaC06g43810D	BnaCnng15810D	BnaC05g13500D	BnaC02g27380D	BnaC06g40020D	BnaA03g56170D	BnaC07g04030D	XLOC_047952	BnaC06g37560D	BnaCnng06920D	BnaA09g52940D	BnaC08g07800D	BnaC03g49110D	BnaA05g36000D	XLOC_021204	BnaC03g39550D	XLOC_058064	XLOC_054399	BnaC08g39030D	BnaCnng14970D	BnaC02g25260D	BnaCnng64200D	BnaA10g06550D	BnaA08g00110D	BnaA01g16240D	BnaA08g30620D	BnaC03g50000D	BnaCnng55310D	BnaA08g31130D	BnaC02g26130D	BnaA06g34330D
BnaCnng20980D	BnaC09g49320D	BnaC09g04850D	BnaC07g07060D	BnaC06g40390D	BnaCnng12030D	BnaA01g15630D	BnaC07g48320D	BnaC03g53360D	BnaA03g58520D	BnaC06g38390D	BnaC07g05530D	BnaC02g25400D	BnaC06g42880D	BnaCnng11410D	BnaC05g22090D	BnaCnng16160D	BnaCnng16790D	BnaCnng15550D	BnaC02g30940D	BnaC02g27300D	BnaCnng14770D	BnaA03g56190D	BnaC07g03610D	XLOC_091462	BnaCnng55870D	BnaA08g00560D	BnaA06g33320D	BnaC08g07800D	BnaC03g49110D	BnaA05g36000D	BnaC04g41340D	BnaC05g07250D	BnaC03g42970D	XLOC_054399	BnaC08g39030D	BnaA08g00730D	BnaC02g25270D	BnaA03g58010D	BnaA10g06550D	BnaA08g00080D	BnaA01g16240D	BnaC06g43660D	BnaC03g50000D	BnaC08g12230D	BnaA08g31320D	BnaC02g26130D	BnaC05g21390D
BnaC09g04680D	BnaC09g49300D	BnaC09g04850D	BnaC01g31470D	BnaCnng15500D	BnaC08g19370D	BnaA03g57960D	BnaA10g17120D	BnaC03g53370D	BnaCnng14600D	BnaC06g38420D	BnaC07g01360D	BnaC02g25400D	BnaC06g42880D	BnaC06g36900D	BnaA04g09200D	BnaCnng16160D	BnaCnng16960D	BnaA03g58790D	BnaC05g14170D	BnaC02g27320D	XLOC_091775	BnaCnng12970D	BnaC07g03660D	BnaCnng56140D	BnaCnng55870D	BnaC06g35800D	BnaA06g33340D	BnaC08g07800D	BnaA05g37220D	BnaA05g36000D	BnaC04g40760D	BnaC04g40670D	BnaC03g43270D	BnaC03g39110D	BnaC07g28650D	BnaCnng14600D	BnaC08g13970D	BnaA03g57960D	BnaC09g42380D	BnaA08g00080D	XLOC_064501	BnaCnng10450D	BnaC03g50000D	XLOC_047923	BnaC03g52360D	BnaC08g12270D	BnaC07g00300D
BnaCnng68200D	BnaA08g03140D	BnaC09g04850D	BnaA03g31270D	BnaC06g40500D	BnaC08g19670D	BnaA01g16070D	BnaC07g05610D	BnaA03g58880D	BnaA03g57860D	BnaC06g38420D	BnaC07g01640D	BnaC02g25400D	BnaC06g42820D	BnaC06g37130D	BnaA04g09200D	BnaCnng16190D	BnaC09g01290D	BnaCnng15500D	BnaC05g13940D	BnaCnng62850D	BnaC08g13450D	BnaCnng12800D	BnaC04g48140D	BnaCnng56140D	BnaC06g43120D	BnaC06g35800D	BnaC04g42230D	BnaCnng55890D	BnaA05g37270D	BnaCnng06780D	BnaC01g26160D	XLOC_062323	BnaC03g43470D	BnaC03g39110D	BnaC08g37130D	BnaCnng14610D	BnaC08g13960D	BnaA03g57990D	BnaC09g42630D	BnaC02g27000D	BnaA03g54910D	BnaA08g30100D	BnaC03g49820D	BnaC02g25790D	BnaC03g52260D	BnaC02g26080D	BnaC07g39800D
BnaCnng68220D	BnaA08g03170D	BnaC06g43810D	BnaC03g21550D	BnaCnng62850D	BnaC08g19600D	BnaA03g58260D	BnaC07g05560D	BnaC03g53900D	BnaA03g57940D	BnaC06g38310D	BnaC07g02130D	BnaC02g25400D	BnaCnng13900D	BnaA08g00280D	BnaC05g22600D	BnaC09g00450D	BnaC06g43480D	BnaCnng15500D	BnaC05g14430D	BnaC08g14540D	BnaCnng62040D	BnaCnng12800D	BnaA09g56860D	BnaCnng56140D	BnaCnng55890D	BnaC06g35920D	BnaC05g19790D	BnaCnng55660D	BnaA10g27730D	BnaA08g00430D	BnaC01g26200D	BnaC04g40790D	BnaC03g43370D	XLOC_068502	BnaC08g37140D	BnaC06g39220D	BnaC08g13950D	BnaA03g57620D	BnaC09g42600D	BnaC02g26940D	BnaA03g55140D	BnaCnng11410D	BnaC03g49820D	BnaC02g25790D	BnaC03g52330D	BnaC08g12230D	BnaC03g18550D
BnaC02g28100D	BnaC09g49030D	BnaC09g04260D	BnaA04g09380D	BnaCnng14840D	BnaC08g19870D	BnaA01g16310D	BnaC07g05850D	BnaC06g43120D	BnaA03g57940D	BnaC06g38330D	BnaC01g28840D	BnaC06g37270D	BnaC06g42810D	BnaC06g36830D	BnaC05g22600D	BnaC09g00050D	BnaC09g01420D	BnaCnng15500D	BnaC05g14520D	BnaC02g27470D	BnaCnng62040D	BnaC06g38900D	BnaC07g39350D	BnaA03g55200D	BnaC06g36830D	BnaC06g35920D	BnaC05g19790D	BnaC04g51720D	BnaC06g43480D	BnaA08g00450D	BnaA04g09200D	BnaC04g40790D	BnaC03g43370D	BnaC05g07460D	BnaC07g29200D	BnaC06g39350D	BnaC08g13950D	BnaCnng14270D	BnaC07g04450D	BnaC08g12670D	BnaA03g55110D	BnaA08g00280D	BnaC02g30150D	BnaCnng55200D	BnaCnng07490D	XLOC_047923	BnaC05g19790D
BnaC08g19590D	BnaA07g20650D	BnaC06g43570D	BnaA10g16060D	BnaC06g39660D	BnaC06g31800D	BnaA01g16310D	BnaC03g01380D	BnaC03g54070D	BnaCnng14770D	BnaC06g38570D	BnaA06g35160D	XLOC_095397	BnaC06g38470D	BnaC06g36830D	BnaC05g22600D	BnaA08g00730D	BnaC08g15530D	BnaCnng15430D	BnaC03g51580D	BnaC06g39610D	XLOC_081548	BnaCnng13630D	BnaC04g47700D	BnaC03g49960D	BnaC06g36850D	BnaC06g35940D	XLOC_020976	BnaC08g07750D	BnaC06g33630D	BnaCnng06880D	BnaC05g19320D	BnaC04g40790D	BnaC03g43750D	BnaC05g07470D	BnaA04g12570D	BnaCnng14550D	BnaCnng11330D	BnaCnng14270D	BnaC07g04350D	BnaCnng60200D	XLOC_012495	BnaCnng11530D	BnaC02g30140D	BnaC02g25910D	BnaC06g37280D	BnaC02g25790D	BnaC03g18270D
BnaC08g19500D	BnaCnng67390D	BnaC06g43550D	XLOC_052122	BnaC06g43280D	BnaC02g23380D	BnaCnng14610D	BnaC04g48530D	BnaC03g54010D	XLOC_089631	BnaC06g38480D	BnaC05g22710D	XLOC_095397	BnaC06g38500D	BnaC06g36830D	BnaA04g09380D	BnaA08g00560D	BnaCnng64200D	BnaCnng15350D	BnaC03g51470D	BnaCnng62650D	XLOC_081548	BnaCnng13630D	BnaA09g56470D	BnaC03g49960D	BnaCnng08610D	BnaC06g35940D	BnaC05g19320D	BnaC04g51810D	BnaCnng07800D	BnaCnng06880D	BnaA04g09380D	BnaC04g40790D	BnaC03g43540D	BnaC03g39320D	BnaCnng42800D	BnaCnng14550D	BnaC08g21070D	BnaCnng14320D	BnaC07g04480D	BnaCnng60160D	XLOC_012495	BnaC06g36830D	BnaC03g50580D	BnaC02g25880D	BnaC06g37270D	BnaC08g12140D	BnaC05g20450D
BnaCnng68440D	BnaCnng17630D	BnaC06g43550D	BnaA04g09200D	BnaC06g39750D	BnaC06g31900D	BnaCnng14600D	BnaC07g49170D	BnaA03g58480D	BnaC06g43840D	BnaC06g38500D	XLOC_035793	XLOC_095397	BnaCnng14010D	BnaCnng12510D	BnaC05g22710D	BnaA08g00600D	BnaCnng64180D	BnaCnng15360D	BnaC04g48970D	BnaC08g14320D	BnaC02g25790D	BnaCnng13630D	BnaC05g24950D	BnaC03g49960D	BnaC06g42880D	BnaC06g35950D	BnaC01g28840D	BnaC08g07670D	BnaCnng07790D	BnaC06g32360D	BnaC07g00160D	BnaC04g40790D	BnaC03g43600D	BnaC03g39540D	BnaA09g19610D	BnaCnng14550D	BnaCnng11300D	BnaC06g39640D	BnaC04g46570D	BnaCnng60160D	BnaA01g16620D	BnaA08g00430D	BnaC03g50810D	XLOC_081469	BnaC06g37230D	BnaCnng55190D	BnaC05g20490D
BnaCnng67650D	BnaCnng17720D	BnaCnng20610D	BnaA04g09200D	BnaC06g43160D	BnaC08g19900D	BnaCnng14560D	BnaC04g47700D	BnaC03g54250D	BnaC06g43860D	BnaC06g38500D	XLOC_035793	BnaC02g25640D	BnaC06g37790D	BnaC06g36560D	BnaC07g03610D	BnaA08g00670D	BnaCnng63790D	BnaC09g00480D	BnaC07g05610D	BnaC06g39200D	BnaC02g25790D	BnaC06g38730D	BnaC05g24830D	BnaC03g49970D	BnaC06g42880D	BnaA08g00260D	BnaC01g28840D	BnaCnng55440D	BnaC06g33800D	BnaC06g32360D	BnaC07g00160D	BnaC04g40450D	BnaC03g43600D	BnaC03g39550D	BnaA09g19610D	BnaCnng14550D	BnaCnng11490D	BnaC06g39660D	BnaC07g40730D	BnaCnng60160D	BnaA01g16620D	BnaC06g36900D	BnaC07g37530D	BnaC06g36510D	BnaC06g43160D	BnaC08g11970D	BnaA10g04800D
XLOC_090975	BnaC08g26930D	BnaCnng20650D	BnaC03g20960D	BnaC06g39990D	BnaC06g31970D	BnaA01g16470D	BnaC07g06570D	BnaCnng14670D	BnaC06g40310D	BnaA08g00560D	BnaC05g22600D	BnaC02g25560D	BnaC06g42560D	BnaC06g36560D	BnaC07g39350D	BnaC02g27950D	BnaC08g15070D	BnaA08g01080D	BnaC07g05610D	BnaC02g27280D	BnaC02g25790D	BnaC06g38690D	BnaC05g24790D	BnaA03g55310D	BnaC06g42880D	BnaCnng07460D	BnaA04g06850D	BnaCnng55480D	BnaCnng08060D	BnaCnng06600D	BnaC07g00300D	BnaC04g40430D	BnaC03g43990D	BnaC03g39550D	BnaA09g19540D	BnaA08g00600D	BnaCnng11490D	BnaC06g39750D	BnaC01g27990D	BnaCnng60160D	BnaA01g16620D	BnaA08g00450D	BnaC07g02840D	BnaC06g36560D	BnaC06g37370D	BnaC08g11990D	BnaA10g04800D
BnaC09g05250D	BnaC09g49420D	BnaC08g19800D	BnaA09g51610D	BnaCnng14990D	BnaC06g31980D	BnaA03g57620D	BnaA09g12780D	BnaCnng14550D	BnaCnng15360D	BnaA08g00560D	BnaC05g22600D	XLOC_050201	BnaC06g42560D	BnaCnng12350D	BnaC07g39350D	BnaC02g27950D	BnaC08g15070D	BnaC09g00560D	BnaC07g05610D	BnaC06g39350D	BnaC02g25740D	BnaC06g38690D	BnaC05g24930D	BnaC03g50230D	BnaC06g42910D	BnaCnng07460D	BnaA04g06860D	BnaA05g36720D	BnaC06g33880D	BnaCnng06550D	BnaA04g09740D	BnaC04g40430D	BnaC03g43920D	BnaC03g39550D	BnaA09g19590D	BnaA08g00560D	BnaCnng11490D	BnaC06g39890D	BnaC01g28130D	BnaC02g26820D	BnaA03g55240D	BnaCnng11210D	BnaC07g02440D	BnaC06g36560D	BnaCnng08280D	BnaC08g11980D	BnaA04g07870D
BnaC02g28490D	BnaCnng17840D	BnaC09g04490D	BnaC07g50900D	BnaCnng14990D	BnaC06g32010D	BnaA03g57630D	BnaC07g07060D	BnaCnng14550D	BnaC06g39770D	BnaC02g26910D	BnaC05g22600D	BnaCnng61400D	BnaCnng13350D	BnaC06g43550D	BnaA10g07880D	BnaC02g27950D	BnaC02g26510D	BnaA08g01130D	BnaC07g05610D	BnaC06g39360D	BnaCnng62190D	BnaC06g38690D	BnaA10g06550D	BnaC03g50280D	BnaC06g36990D	BnaA08g00450D	BnaA04g06860D	BnaA05g36720D	BnaCnng54080D	BnaC06g32510D	BnaA09g54220D	BnaC03g39900D	BnaC03g43940D	BnaC03g39550D	BnaC08g38060D	BnaA08g00530D	BnaCnng11180D	BnaC06g39900D	BnaA06g37240D	BnaCnng60300D	BnaA08g31420D	BnaCnng10740D	BnaC04g47700D	BnaC06g36560D	BnaCnng08240D	BnaC08g11860D	BnaA10g04830D
BnaC02g28490D	BnaCnng17870D	BnaC09g04500D	BnaA02g04030D	BnaC06g40040D	BnaC02g23590D	BnaA03g57940D	BnaC04g03780D	BnaCnng14550D	BnaC06g43440D	BnaC02g27000D	BnaC05g22390D	BnaCnng61360D	BnaC06g37730D	BnaC06g43550D	BnaA04g06860D	BnaC02g27950D	BnaC09g02040D	BnaCnng16430D	BnaC07g05610D	BnaC06g39320D	BnaC08g13160D	BnaC06g38690D	BnaA10g06550D	BnaA08g31760D	BnaCnng08740D	BnaA08g00430D	BnaC05g20450D	BnaC03g77900D	BnaCnng54080D	BnaC06g32180D	BnaC07g35070D	BnaC05g07700D	BnaC03g44060D	BnaC03g39420D	BnaC07g29660D	BnaCnng64110D	BnaC08g21600D	BnaCnng14600D	BnaC05g22600D	BnaCnng60260D	BnaA01g16830D	BnaCnng11040D	BnaA09g56260D	BnaC02g26520D	BnaC06g42820D	BnaC06g36560D	XLOC_021037
BnaC02g28640D	BnaCnng18150D	BnaCnng21010D	BnaA02g03650D	BnaC06g40040D	BnaC02g22990D	BnaA03g57940D	BnaA01g15130D	BnaCnng14550D	BnaC08g14090D	BnaC08g15070D	BnaC03g20960D	BnaA01g14410D	BnaC06g42510D	BnaC06g43570D	BnaA04g06850D	BnaCnng65460D	BnaC02g27000D	BnaC09g00370D	BnaC07g05610D	BnaC02g26520D	XLOC_095367	BnaCnng13770D	BnaC09g42020D	BnaC03g50640D	BnaC06g42810D	BnaA08g00360D	BnaA06g33670D	BnaC03g77900D	BnaC06g33200D	BnaCnng06430D	BnaA10g02470D	BnaC05g07860D	BnaC05g02440D	BnaC05g07250D	BnaC07g29740D	BnaC02g25900D	BnaCnng11970D	BnaCnng14790D	BnaC05g22600D	BnaCnng60260D	BnaC06g38500D	BnaC08g12810D	BnaC07g38020D	BnaCnng55010D	BnaC06g42880D	BnaC08g11810D	XLOC_021037
BnaC08g26120D	BnaC08g25080D	BnaC06g43290D	BnaA02g03600D	BnaC06g40040D	BnaC06g32350D	BnaA03g57940D	BnaA01g15070D	BnaA03g57830D	BnaC08g13770D	BnaC02g26760D	BnaC03g21170D	BnaA01g14410D	BnaC06g37810D	BnaC06g43880D	BnaA09g53800D	BnaC02g28060D	BnaC02g27280D	BnaC09g00370D	BnaC07g05450D	BnaC02g26450D	XLOC_095367	BnaCnng13770D	BnaC07g04480D	BnaA03g54860D	BnaC06g42820D	BnaC02g24770D	BnaA06g33910D	BnaC03g77900D	BnaC06g42910D	BnaA08g00050D	BnaA10g02400D	BnaC04g41330D	BnaC05g02560D	BnaC03g39610D	BnaC08g37470D	BnaC02g25910D	BnaA08g02230D	BnaCnng14790D	BnaC05g22600D	XLOC_081632	BnaC06g43280D	BnaC02g27000D	BnaA09g56060D	BnaC06g36660D	BnaC06g42880D	BnaC08g11810D	BnaC05g20230D
BnaA08g02240D	BnaCnng18320D	BnaC06g43290D	BnaA02g03600D	BnaC06g40080D	BnaC02g23240D	BnaCnng14630D	BnaC04g04280D	BnaA03g57940D	BnaCnng62190D	BnaC02g27380D	BnaA04g07220D	BnaA01g14450D	BnaC06g37910D	BnaCnng12060D	BnaC03g53370D	BnaC02g28050D	BnaC02g27280D	BnaC09g00380D	BnaC07g40750D	XLOC_050198	XLOC_095367	BnaC06g38390D	BnaA04g09380D	BnaA03g54920D	BnaC08g11060D	XLOC_047976	BnaC03g18100D	BnaA05g36500D	XLOC_093442	BnaA08g00040D	BnaC04g39270D	BnaC04g41340D	BnaC02g22400D	XLOC_054421	BnaC08g37440D	BnaC02g25910D	BnaA08g02260D	BnaA08g00900D	BnaA04g10360D	XLOC_091856	BnaC06g38570D	BnaCnng60250D	BnaC01g26340D	BnaC06g36660D	BnaC06g42880D	BnaC08g11810D	BnaC07g39350D
BnaA08g02260D	BnaCnng18390D	BnaC08g19460D	BnaC01g25010D	BnaC06g40080D	BnaC02g22680D	BnaCnng14630D	BnaA01g14590D	BnaA03g57930D	BnaC02g25740D	BnaC02g27330D	BnaA10g10320D	BnaA01g14590D	BnaC06g42480D	BnaC06g43840D	BnaC05g21390D	XLOC_091462	BnaC02g27300D	BnaCnng16180D	BnaC04g49710D	BnaA03g58160D	XLOC_095367	BnaC06g38390D	BnaC09g42350D	XLOC_012550	BnaC08g11060D	BnaCnng57100D	BnaC03g18100D	BnaC03g77780D	BnaC06g33290D	BnaA08g00040D	BnaC04g39690D	BnaC04g41340D	BnaC02g22400D	BnaC03g39690D	BnaC08g37420D	BnaC08g15530D	BnaC09g43540D	BnaCnng14720D	BnaC07g05560D	BnaC08g12500D	BnaC06g38470D	BnaC08g12760D	BnaC01g26160D	BnaC06g36650D	BnaC06g36850D	BnaC08g11810D	BnaC07g50900D
BnaC08g25980D	BnaC08g25440D	BnaCnng68140D	BnaC01g25010D	BnaC06g40080D	BnaC06g32820D	BnaC06g43710D	BnaA01g14510D	BnaCnng14800D	BnaC08g13950D	BnaC02g27330D	XLOC_021111	BnaA03g56450D	BnaCnng13480D	BnaC02g25240D	BnaA06g32730D	BnaCnng65270D	BnaC02g27110D	BnaA08g01230D	BnaC07g41450D	BnaA03g58480D	XLOC_095367	BnaA08g00450D	BnaC09g42350D	XLOC_012550	BnaCnng55440D	BnaC02g24840D	BnaC05g20140D	BnaA05g36560D	BnaC06g42820D	BnaA08g00260D	BnaA10g01790D	BnaC05g08040D	BnaC05g02930D	XLOC_062323	BnaC08g37420D	BnaCnng64040D	BnaC08g21410D	BnaA08g00400D	BnaC07g41390D	BnaC02g27320D	BnaC06g38690D	XLOC_081640	BnaA06g36600D	BnaC08g11500D	BnaC06g36830D	BnaC08g11500D	BnaC04g49710D
BnaCnng16630D	BnaC02g26810D	BnaCnng68190D	BnaC01g25010D	BnaC06g42910D	BnaC06g32690D	BnaC06g43740D	BnaC06g00010D	BnaA08g00040D	BnaC08g13950D	BnaC02g27330D	XLOC_021111	BnaA01g14740D	BnaC06g38030D	BnaC02g25240D	BnaC01g28200D	BnaCnng65270D	BnaCnng64040D	BnaCnng16230D	BnaC05g26620D	BnaA01g15820D	BnaC06g40580D	BnaC06g38420D	BnaC09g42270D	BnaC03g50980D	BnaCnng55660D	BnaC08g12400D	BnaC07g00160D	BnaC03g77980D	BnaC06g42880D	BnaA08g00260D	BnaA04g06220D	BnaC03g40570D	BnaC05g03020D	XLOC_062323	BnaA06g26210D	BnaCnng64040D	BnaA08g02510D	BnaA08g00430D	BnaC07g41450D	BnaC04g56080D	BnaC06g42880D	BnaC08g12650D	BnaC05g24790D	BnaC08g11500D	BnaC06g42510D	BnaC08g11500D	BnaC04g49710D
BnaCnng16630D	BnaC06g37810D	BnaCnng68220D	BnaA10g19400D	BnaC08g13900D	BnaCnng60300D	BnaCnng15360D	BnaA07g36390D	BnaCnng15210D	BnaC02g25610D	BnaC02g27280D	BnaC07g02160D	BnaA01g14710D	BnaC08g11810D	BnaC02g25240D	BnaC03g54040D	BnaC08g16750D	BnaCnng64040D	BnaC09g00070D	BnaC05g26620D	BnaA03g57740D	BnaC08g13110D	BnaA08g00560D	BnaC09g42270D	BnaC03g50980D	XLOC_091403	XLOC_091488	BnaA04g08400D	BnaC03g77980D	BnaCnng07490D	BnaA08g00160D	BnaA04g06250D	BnaC05g08350D	BnaC02g22180D	BnaC04g40790D	BnaA04g09380D	BnaCnng64040D	BnaC08g21330D	BnaCnng14560D	BnaC07g01360D	BnaCnng59940D	BnaC06g37910D	BnaC08g12650D	BnaC05g24950D	BnaC08g11500D	BnaC08g11140D	BnaC08g11500D	BnaC01g22750D
BnaCnng16630D	BnaC08g25660D	BnaCnng68220D	BnaC01g25000D	BnaC08g13890D	BnaC06g32790D	BnaC06g43570D	XLOC_026680	XLOC_089631	BnaC08g13960D	BnaC02g27280D	BnaC07g02440D	BnaA01g14710D	BnaC08g11810D	BnaCnng62110D	BnaA04g06220D	BnaC02g27870D	BnaCnng13210D	BnaC09g00130D	BnaC05g26620D	BnaA01g16160D	BnaC02g25870D	BnaCnng13450D	BnaA04g09200D	BnaA03g55060D	XLOC_091403	XLOC_091488	XLOC_045793	BnaC03g77980D	BnaC06g42560D	BnaC08g08590D	BnaC03g16940D	BnaC05g08400D	BnaC02g22180D	BnaC04g40790D	BnaC07g30670D	XLOC_081516	BnaC08g21180D	BnaC06g39330D	BnaC07g41960D	BnaC02g27450D	BnaCnng59240D	XLOC_091857	BnaC05g24930D	BnaC08g11500D	BnaC06g36980D	BnaC08g11620D	XLOC_045400
BnaCnng16720D	BnaC02g27000D	BnaC02g28040D	BnaA03g29460D	BnaCnng62610D	BnaA08g01810D	BnaC06g43550D	BnaA10g28550D	BnaCnng15420D	BnaC08g13970D	BnaCnng63080D	BnaC07g02830D	BnaA01g14710D	BnaC08g11810D	XLOC_050227	BnaC03g53620D	BnaC02g27870D	BnaC08g22170D	BnaCnng15870D	BnaC05g26430D	BnaA03g57940D	BnaC08g13040D	BnaCnng13450D	BnaA04g09740D	BnaC03g50930D	BnaC06g37730D	BnaCnng56960D	BnaA10g06660D	BnaC03g77980D	BnaCnng53590D	XLOC_079484	BnaA10g02360D	BnaC03g40300D	BnaC02g22120D	BnaC04g40790D	BnaC07g30760D	BnaC02g26520D	BnaC02g24690D	BnaC06g39350D	BnaC07g01640D	BnaC02g27450D	BnaC06g42820D	BnaC02g27280D	BnaA06g36870D	BnaC08g11500D	BnaCnng07800D	BnaC08g11590D	XLOC_043447
BnaA08g02360D	BnaC08g25640D	BnaC02g28200D	BnaA03g29360D	BnaC08g13980D	BnaC07g37370D	BnaC06g43550D	BnaC08g11060D	BnaCnng15420D	BnaC08g13890D	BnaCnng63080D	XLOC_076094	BnaA03g56130D	BnaC08g11830D	XLOC_050227	BnaC05g21780D	BnaC02g27870D	BnaC08g22070D	BnaC09g00180D	BnaC05g26430D	BnaA03g57930D	BnaC08g13040D	BnaC06g38570D	BnaA05g00600D	BnaA03g55140D	BnaCnng54710D	BnaCnng56960D	BnaA10g06530D	BnaC03g77980D	BnaCnng53590D	BnaC08g08550D	BnaA06g32320D	BnaC05g08550D	BnaC05g03590D	BnaC04g40450D	BnaC08g36320D	BnaC08g15250D	BnaC08g21790D	BnaC06g39350D	BnaC07g01700D	BnaC02g27450D	BnaC06g37810D	BnaC04g56080D	BnaA06g37240D	BnaC02g25400D	BnaCnng53830D	BnaC08g11590D	BnaC04g01020D
BnaC08g26530D	BnaC06g38000D	BnaC09g05130D	BnaA02g02640D	BnaC08g13990D	BnaC01g25340D	BnaC06g43440D	BnaC09g33270D	BnaCnng15420D	BnaC06g40580D	BnaCnng62920D	BnaA06g37050D	BnaA01g15060D	BnaC08g11860D	XLOC_050214	BnaA06g33320D	BnaC08g16600D	BnaC08g22070D	BnaC09g00190D	BnaA09g56520D	BnaA01g16250D	BnaC08g13040D	BnaC06g38570D	BnaC09g41610D	BnaA08g31300D	BnaCnng54720D	BnaC08g12230D	BnaA10g06550D	BnaC06g43670D	BnaC08g07300D	BnaC08g08360D	BnaC05g17900D	BnaC05g08550D	BnaC05g03750D	BnaC04g40430D	BnaA04g09200D	BnaC08g15250D	BnaC08g21630D	BnaC06g39350D	BnaC07g01430D	BnaC02g27450D	BnaCnng12030D	BnaC04g56080D	BnaC09g40470D	BnaC02g25410D	BnaCnng53870D	BnaC08g11590D	BnaC04g00610D
BnaC08g26530D	XLOC_049807	BnaC09g05210D	BnaA09g52720D	BnaC08g13950D	BnaCnng12640D	BnaCnng15430D	BnaC09g32740D	BnaCnng15420D	BnaC08g13440D	BnaCnng62920D	BnaA09g55320D	BnaA03g55410D	BnaC08g11860D	XLOC_050214	BnaA04g06360D	BnaC08g16500D	BnaA08g02260D	BnaCnng15950D	BnaA09g56470D	BnaA03g57280D	XLOC_079305	BnaC06g38570D	BnaC09g41610D	XLOC_092914	BnaC02g23860D	BnaC02g25220D	BnaA10g06740D	BnaA05g36380D	BnaC08g07170D	BnaC08g08360D	BnaC07g36200D	BnaC05g08550D	BnaC05g03680D	BnaC03g39850D	BnaA04g09200D	BnaCnng63480D	BnaC02g24870D	BnaA08g00280D	BnaA09g52940D	BnaC02g27450D	BnaCnng12030D	BnaC06g37650D	BnaC09g39920D	BnaC02g25410D	BnaC08g11060D	BnaC02g25570D	BnaA09g52940D
BnaC08g26540D	BnaC06g38470D	BnaC08g19040D	BnaA09g52690D	BnaC02g25110D	BnaC01g25010D	BnaC06g40430D	BnaC09g32780D	BnaCnng15420D	BnaC08g13600D	BnaC06g39230D	BnaC05g22090D	BnaA03g55410D	BnaCnng13210D	BnaC08g13040D	BnaC03g53900D	BnaC02g28310D	BnaA08g02260D	BnaC02g27950D	BnaA06g36870D	BnaC06g43660D	BnaCnng10160D	BnaC06g38480D	BnaC07g40440D	BnaA08g31700D	BnaC06g37810D	BnaC08g12140D	BnaC03g16940D	XLOC_019460	BnaC08g07170D	BnaC02g23580D	BnaC07g36620D	BnaC05g08510D	BnaC03g44460D	BnaC04g41170D	BnaC08g36330D	BnaCnng63570D	BnaC02g24890D	BnaCnng14550D	BnaC07g02130D	BnaCnng59990D	BnaCnng11970D	BnaCnng59930D	BnaC07g04030D	BnaC02g25410D	BnaC08g11060D	BnaC02g25530D	BnaA09g52970D
BnaCnng17240D	BnaC06g38500D	BnaC08g19020D	BnaA09g52690D	BnaC02g25110D	BnaC01g25020D	BnaCnng15550D	BnaC09g32780D	BnaCnng15420D	BnaCnng62040D	BnaCnng62950D	BnaC05g22090D	BnaA01g15180D	BnaC02g24310D	BnaC08g13040D	BnaC03g53900D	BnaC08g16260D	BnaA08g02260D	BnaCnng65520D	BnaC05g26130D	BnaC06g43660D	BnaCnng10360D	BnaC06g38480D	BnaC07g04870D	BnaC06g43670D	BnaC06g37770D	BnaC02g25180D	BnaC07g39350D	BnaA05g36110D	BnaC02g21850D	BnaCnng54820D	XLOC_021090	BnaC03g40810D	BnaC03g44190D	BnaC05g07940D	BnaA06g26720D	BnaC08g15120D	BnaC02g24750D	BnaA08g00260D	BnaC01g28840D	XLOC_073222	BnaC06g42910D	BnaC06g37540D	BnaC07g03990D	BnaC02g25410D	BnaC08g11060D	BnaC02g25410D	BnaA10g07880D
BnaCnng17300D	BnaA07g22230D	BnaC02g28270D	BnaA09g52940D	BnaC02g25140D	BnaC07g37910D	BnaCnng15500D	BnaCnng70120D	BnaCnng15500D	BnaA08g00160D	BnaC02g27200D	BnaC05g22090D	BnaA01g15180D	BnaC02g24200D	BnaC08g12900D	BnaC05g21730D	BnaC08g16260D	BnaA08g02230D	BnaCnng65520D	BnaA04g09740D	BnaCnng14990D	BnaCnng10010D	BnaC06g38480D	BnaC03g01380D	BnaCnng08820D	BnaC06g37910D	BnaCnng56620D	BnaA10g06350D	BnaC06g43860D	BnaCnng53870D	BnaCnng54820D	BnaA06g33320D	BnaC03g44910D	BnaC03g44500D	BnaC05g07940D	BnaC08g34830D	BnaC08g15120D	BnaC02g24310D	BnaA08g00450D	BnaC01g28840D	BnaC04g56020D	BnaC08g11840D	BnaC06g37730D	BnaC07g38690D	BnaC02g25410D	BnaC02g24870D	BnaC02g25410D	BnaC04g48970D
BnaC08g26470D	BnaC06g38690D	BnaC02g28290D	BnaA10g18720D	BnaC02g25140D	BnaC07g37780D	BnaC06g40510D	BnaA09g14990D	BnaC06g43710D	BnaC09g42740D	BnaC06g39350D	BnaC05g22260D	BnaA01g15110D	BnaC06g38690D	BnaC08g12900D	BnaC07g40750D	BnaC02g28100D	BnaCnng13360D	BnaC02g28040D	BnaA10g09860D	BnaC06g43550D	BnaA08g02230D	BnaA08g00430D	BnaC01g27510D	BnaC06g43660D	BnaC02g23810D	BnaC08g11990D	XLOC_013457	BnaA05g36000D	BnaC02g22180D	BnaCnng54820D	BnaA10g01180D	BnaC03g44910D	XLOC_061997	BnaC05g07820D	BnaC08g34830D	BnaC08g15120D	XLOC_095231	BnaC02g26080D	BnaC01g28720D	BnaC06g37270D	BnaC08g11860D	BnaC02g27450D	BnaC07g03660D	BnaC02g25410D	BnaCnng54080D	BnaC02g25740D	BnaA09g52720D
BnaC09g48800D	BnaC06g38690D	BnaC09g05320D	BnaA03g28670D	BnaC02g25140D	BnaC09g45620D	BnaC06g40500D	BnaCnng70130D	BnaC06g43660D	BnaC08g20540D	BnaC06g39350D	BnaC05g21780D	BnaA03g55700D	BnaCnng60170D	BnaCnng62020D	BnaC07g41450D	BnaC02g28100D	BnaC08g22020D	XLOC_047864	BnaA10g09860D	BnaC06g39670D	BnaA08g02260D	BnaCnng13410D	BnaC01g27790D	BnaC06g43550D	BnaCnng55190D	BnaC08g11990D	XLOC_013457	BnaCnng06760D	BnaC02g22180D	BnaCnng54820D	BnaA04g06850D	BnaC03g44930D	XLOC_061997	BnaC05g08080D	BnaA06g27380D	BnaC08g15120D	XLOC_095231	BnaCnng64100D	BnaA06g33910D	BnaCnng59680D	BnaC08g11830D	BnaC02g27450D	BnaC07g03660D	BnaC02g25410D	BnaCnng54080D	BnaC02g25610D	BnaA09g52680D
BnaC09g48720D	BnaCnng66060D	BnaC02g28640D	BnaA03g28870D	BnaC06g40590D	BnaC08g18460D	BnaC06g43290D	BnaA09g14200D	XLOC_071265	BnaCnng10670D	XLOC_095381	BnaA04g08400D	BnaA03g55700D	BnaCnng60300D	BnaC06g37430D	BnaC07g41390D	BnaC08g16280D	BnaA08g02510D	XLOC_047864	BnaC05g25980D	BnaC06g39640D	BnaA08g02260D	BnaC02g26910D	BnaC01g27790D	BnaC06g43550D	BnaC08g10840D	BnaC02g25240D	BnaC05g48640D	BnaCnng06740D	BnaC02g22120D	BnaC08g08230D	BnaA04g06850D	BnaC03g44930D	BnaC07g24190D	BnaC05g08040D	BnaA06g26750D	BnaC06g40080D	XLOC_095231	BnaC08g15660D	BnaC05g21780D	BnaC02g27060D	BnaC06g38000D	BnaC04g56020D	BnaC07g03580D	BnaCnng54570D	XLOC_050094	BnaC02g25610D	BnaA09g52680D
BnaC09g48760D	XLOC_094571	BnaC08g19180D	BnaA01g04290D	BnaC02g25270D	BnaC09g45490D	BnaC06g43290D	BnaA09g14200D	BnaCnng62600D	BnaA08g02230D	BnaC06g39330D	BnaA04g08480D	BnaC06g38260D	BnaC08g11450D	BnaC02g25610D	BnaC07g01360D	BnaCnng64870D	BnaCnng13630D	BnaCnng65280D	BnaC05g26360D	BnaCnng14550D	BnaA08g02260D	BnaC02g27040D	BnaC07g40750D	BnaCnng08960D	BnaCnng04630D	BnaC08g11840D	BnaA10g10320D	BnaCnng06670D	BnaCnng53220D	BnaC04g51960D	BnaA04g06860D	BnaC03g45100D	BnaC07g24190D	BnaC05g08040D	BnaA06g26750D	BnaC06g40040D	BnaCnng61390D	BnaC08g15530D	BnaC03g53900D	BnaCnng59750D	BnaC08g11810D	BnaC04g56020D	BnaC07g03610D	BnaC02g25610D	BnaC08g10400D	BnaCnng54520D	BnaC04g48530D
BnaC09g48740D	BnaCnng65970D	BnaCnng16780D	BnaC04g09450D	XLOC_047805	BnaA02g36270D	BnaC06g39660D	BnaC06g01030D	BnaC06g43550D	BnaC08g20420D	BnaC02g26460D	BnaC07g41960D	BnaC06g42980D	BnaCnng60310D	BnaC02g25610D	BnaA09g55050D	BnaC09g00680D	BnaC09g44870D	BnaC08g16750D	BnaC05g26390D	BnaCnng14550D	BnaA08g02260D	BnaC08g14810D	BnaC01g28130D	BnaCnng08960D	BnaCnng04670D	XLOC_050185	BnaA10g10290D	BnaCnng06670D	BnaCnng53220D	BnaC04g52020D	BnaC03g15810D	BnaC03g45290D	BnaC07g24040D	BnaC05g08020D	BnaA04g10820D	BnaC02g25640D	BnaA07g18880D	BnaC02g26520D	BnaC03g53900D	XLOC_095484	BnaC08g11810D	BnaC06g37790D	BnaC07g38240D	BnaC02g25640D	BnaC06g37910D	BnaC02g25630D	BnaA10g07150D
BnaC09g48700D	BnaCnng65970D	BnaA08g02260D	BnaA10g22290D	BnaC02g25190D	BnaC02g22400D	BnaC06g43210D	BnaA07g38440D	BnaC06g43550D	BnaC08g20420D	XLOC_079282	BnaA10g13380D	BnaC06g38150D	XLOC_081475	BnaC02g25610D	BnaC01g28840D	BnaC09g00680D	BnaCnng13420D	BnaC08g16750D	BnaC05g26390D	BnaCnng14550D	BnaA08g02510D	XLOC_095459	BnaC01g28200D	BnaCnng08990D	BnaC09g40250D	XLOC_050185	BnaC04g49710D	BnaCnng06670D	BnaC02g22320D	BnaCnng55040D	BnaA04g07440D	BnaC03g45260D	BnaC07g24120D	BnaC03g40570D	BnaC08g35630D	BnaC02g25640D	BnaA07g18900D	BnaC08g15440D	BnaC05g21730D	XLOC_095484	BnaC08g11810D	XLOC_064490	BnaC07g38130D	BnaA08g31480D	BnaC02g25260D	BnaC02g25630D	BnaC05g17450D
BnaC09g48660D	BnaCnng65970D	BnaA08g02260D	BnaA10g22150D	XLOC_081144	BnaC02g22530D	BnaCnng14790D	BnaC09g33640D	BnaC06g43440D	BnaCnng10360D	XLOC_079282	BnaC05g21390D	BnaC06g38150D	BnaC08g11670D	BnaC02g25610D	BnaA10g06660D	XLOC_085697	BnaCnng13480D	BnaC02g27870D	BnaA05g01280D	BnaCnng14550D	BnaC09g42950D	BnaCnng63080D	BnaC01g28200D	BnaC06g37280D	BnaC08g17670D	BnaCnng56490D	BnaC07g51140D	BnaC06g32670D	BnaCnng53340D	BnaC04g52000D	BnaA10g00640D	BnaC05g04460D	BnaC07g24420D	BnaC05g08380D	BnaA10g28560D	BnaC02g25640D	BnaA07g18900D	BnaC08g15250D	BnaA04g07440D	BnaC04g56260D	BnaC06g38150D	BnaCnng59680D	BnaC04g45430D	BnaC03g51620D	BnaC02g25180D	BnaC02g25630D	BnaA10g07100D
BnaC09g48640D	BnaC07g43170D	BnaA08g02260D	BnaC07g48320D	BnaC02g25410D	BnaA08g04880D	BnaC08g14160D	BnaA01g11490D	BnaCnng14990D	BnaCnng11330D	BnaC02g26450D	BnaA02g00220D	BnaC06g38150D	BnaC08g11660D	XLOC_050252	BnaC05g19790D	BnaC02g28250D	XLOC_049978	BnaC02g27870D	BnaA10g09300D	BnaCnng14670D	BnaC08g20540D	BnaC02g27380D	BnaC05g23660D	BnaC06g37270D	BnaC09g40260D	BnaCnng56240D	BnaA10g09860D	BnaCnng06870D	BnaC08g07080D	BnaCnng54520D	BnaC05g16330D	BnaC05g04080D	BnaC07g24370D	BnaC05g08380D	BnaA10g28550D	BnaC02g25560D	BnaA07g18900D	BnaC08g15250D	BnaC05g22260D	BnaCnng59870D	BnaC06g38220D	BnaC06g37330D	BnaC07g39350D	BnaC03g51470D	XLOC_047901	XLOC_050136	BnaC05g48600D
BnaCnng17070D	BnaA08g01930D	BnaCnng16630D	BnaA10g21850D	BnaC02g25410D	BnaA08g04300D	BnaC08g14160D	BnaC08g09210D	BnaCnng14990D	BnaC09g43040D	BnaC03g53500D	BnaC05g20690D	BnaC06g42860D	BnaC08g11510D	XLOC_050252	BnaC05g20140D	BnaC02g28250D	BnaC02g25790D	BnaC02g27870D	BnaA05g01390D	BnaCnng14610D	BnaA08g02570D	BnaC02g27330D	BnaC05g23660D	BnaC06g37270D	BnaCnng04810D	BnaCnng56050D	BnaA10g09860D	BnaA08g00400D	BnaC02g22400D	BnaC02g23390D	BnaC03g15180D	BnaC05g04020D	BnaC07g24370D	BnaC05g08300D	XLOC_038550	XLOC_047943	BnaA07g18910D	BnaC06g40000D	BnaC05g22090D	BnaCnng59870D	BnaC06g42480D	BnaC06g37370D	BnaA04g09200D	BnaC03g51470D	XLOC_047903	XLOC_050135	BnaC01g23620D
BnaA08g02860D	BnaC07g43050D	BnaCnng16630D	XLOC_073306	BnaC02g25410D	BnaA02g36020D	BnaC06g39900D	BnaA04g16730D	BnaC06g40040D	BnaC09g43050D	XLOC_012686	BnaA10g12560D	BnaC06g38360D	BnaC08g11510D	XLOC_050252	XLOC_045784	BnaC02g28270D	BnaC02g25790D	BnaC08g16550D	BnaA04g10360D	BnaC06g40020D	BnaC08g20420D	BnaC02g27480D	BnaC04g45930D	BnaCnng09150D	BnaC08g17570D	BnaCnng56050D	BnaA10g09860D	BnaC06g32360D	BnaC04g53560D	BnaC08g08150D	BnaC03g15070D	BnaC05g03960D	BnaC07g24370D	BnaC03g40300D	BnaCnng25270D	XLOC_047943	BnaC06g32520D	BnaC06g39960D	BnaC03g54040D	BnaC02g26420D	BnaC06g42510D	BnaC06g37430D	BnaA04g09200D	BnaC03g51940D	BnaCnng53590D	BnaCnng54460D	BnaC01g23620D
BnaA08g02860D	BnaC07g43130D	BnaCnng16670D	XLOC_073306	BnaC02g25410D	BnaC09g45060D	BnaC06g39990D	BnaC09g34890D	BnaCnng15230D	BnaCnng11410D	XLOC_012686	BnaC07g50130D	BnaC06g38420D	BnaCnng08960D	XLOC_091774	BnaA06g33910D	BnaC02g28280D	BnaA07g19900D	BnaC02g28360D	BnaC09g43920D	BnaC06g40040D	BnaC08g20420D	BnaC08g14420D	BnaC07g05560D	BnaCnng09180D	BnaCnng04590D	BnaA03g55200D	XLOC_045468	BnaC06g32360D	BnaC08g07060D	BnaC08g08150D	BnaC05g15630D	BnaC05g04910D	BnaC07g24240D	BnaC03g40300D	BnaCnng25270D	BnaC02g25790D	BnaCnng62040D	BnaC06g39990D	BnaA04g07220D	BnaC02g26420D	BnaC08g11590D	BnaC06g37430D	BnaC04g44950D	BnaC03g52170D	BnaCnng53590D	BnaCnng54380D	BnaA03g28190D
BnaC09g48610D	BnaC07g43340D	BnaCnng17240D	BnaC04g09600D	BnaC02g25420D	BnaA08g04510D	BnaC06g39960D	BnaC04g09600D	BnaC06g40080D	BnaC08g21290D	BnaC03g53330D	BnaA10g12440D	BnaC06g38390D	BnaC09g40720D	BnaC02g25800D	BnaC03g52720D	BnaC02g27470D	BnaC02g25560D	BnaC02g28360D	BnaC07g06570D	BnaC06g40080D	BnaC09g42900D	BnaC02g27510D	BnaC07g05610D	BnaCnng09180D	BnaA08g01930D	BnaA03g55290D	BnaC01g22750D	BnaC06g32380D	BnaC08g06960D	BnaC06g32810D	BnaA10g04830D	BnaC05g04930D	BnaC07g23920D	BnaC03g40300D	BnaCnng25270D	BnaC02g25790D	BnaCnng62040D	BnaC02g26450D	BnaA06g34550D	BnaC02g26380D	BnaCnng58850D	XLOC_095485	BnaA04g09380D	BnaC03g52190D	BnaCnng53590D	BnaA08g31420D	BnaA09g14050D
BnaA08g02920D	BnaC07g43340D	BnaCnng17240D	BnaA09g13700D	BnaC08g20480D	BnaA08g04410D	BnaC06g40090D	BnaA04g17700D	BnaC06g43280D	BnaC08g21330D	BnaC03g53330D	BnaA10g12440D	BnaC06g38500D	BnaC08g18460D	BnaC02g25800D	BnaA04g07220D	BnaC02g27380D	BnaA07g20060D	BnaCnng65160D	BnaC07g06220D	BnaCnng14690D	BnaC09g42900D	BnaC02g27460D	BnaC07g05610D	BnaCnng09180D	XLOC_026912	BnaC03g49960D	BnaC04g00600D	BnaC06g32420D	BnaC08g13600D	BnaC02g23380D	BnaA10g04850D	BnaC05g05010D	BnaC04g35400D	BnaC05g08550D	BnaCnng24740D	BnaC02g25610D	BnaC06g32350D	BnaC02g26450D	BnaA06g34550D	BnaC04g56880D	BnaC08g11450D	BnaC02g27200D	BnaC05g23660D	BnaC03g52150D	BnaC02g25270D	BnaA08g31420D	BnaC04g03300D
BnaC08g26270D	BnaC07g43340D	BnaC08g26450D	BnaC01g26160D	BnaC08g20540D	BnaC09g44780D	BnaC06g40090D	BnaC04g08410D	BnaC08g13980D	BnaC08g21180D	BnaC03g53370D	BnaC04g03780D	BnaC06g38590D	BnaC08g18340D	BnaC02g25790D	BnaA06g34550D	BnaC02g27330D	XLOC_049938	BnaC08g16260D	BnaC07g06220D	BnaC08g13440D	BnaC09g42900D	BnaCnng62950D	BnaC07g05610D	BnaCnng09180D	BnaC08g18060D	BnaC03g49960D	BnaC04g48970D	BnaC06g32520D	BnaCnng03310D	BnaC02g23380D	BnaA10g04800D	BnaC05g05000D	BnaC04g35150D	BnaC03g40990D	BnaA10g29050D	BnaC02g25610D	BnaA07g18930D	BnaC02g26360D	BnaC07g02440D	BnaC02g26520D	BnaC08g11450D	BnaC04g56280D	BnaC05g23780D	BnaC03g52440D	BnaCnng03820D	BnaA08g31440D	XLOC_000076
BnaCnng17160D	BnaC07g43340D	BnaC09g48610D	BnaA09g14200D	BnaCnng10830D	BnaC02g21770D	BnaC06g42880D	BnaA09g17990D	BnaC08g13990D	BnaC02g25530D	BnaC03g53370D	BnaC05g19790D	BnaCnng61140D	BnaCnng08720D	BnaC02g25790D	BnaA06g34550D	BnaC08g14850D	XLOC_049938	BnaC02g28170D	BnaC07g41960D	BnaC02g25610D	BnaC09g42910D	BnaCnng62960D	BnaC07g05610D	BnaCnng09180D	BnaC09g40720D	BnaC03g49970D	BnaC05g16260D	BnaC06g32520D	BnaCnng03510D	BnaC08g08040D	BnaA10g04800D	BnaC05g04540D	BnaC04g35170D	BnaC03g40990D	BnaCnng24540D	BnaC02g25610D	BnaC09g44070D	BnaC08g15120D	BnaC03g53620D	BnaC08g10960D	BnaC08g11510D	BnaC04g56280D	BnaC07g04350D	BnaC03g52440D	BnaC08g17300D	BnaC03g51320D	BnaC07g48140D
BnaCnng17160D	BnaA07g22000D	BnaC09g48610D	BnaA09g14200D	BnaCnng10830D	BnaC02g21820D	BnaC08g13820D	BnaC04g08620D	BnaC08g13950D	BnaC02g25530D	BnaC03g53370D	BnaC05g19790D	BnaCnng13240D	BnaC08g18840D	BnaC02g25790D	BnaC07g01640D	XLOC_095088	BnaC02g25640D	BnaC09g00760D	BnaC04g48530D	BnaC02g25610D	BnaC09g42870D	BnaCnng62960D	BnaC07g05610D	BnaCnng09140D	BnaA08g02260D	BnaC03g49970D	BnaC04g48530D	BnaA08g00530D	BnaC08g14090D	BnaC04g52270D	BnaC07g50900D	XLOC_068342	BnaC05g15190D	XLOC_054462	BnaCnng24540D	BnaC02g25610D	BnaC09g44080D	BnaCnng63660D	BnaC07g43050D	BnaC08g10960D	BnaCnng59070D	BnaC08g12340D	BnaC07g40440D	BnaC03g52440D	BnaA08g01910D	BnaC03g51620D	BnaC07g03610D
BnaCnng17160D	BnaCnng66410D	BnaC09g48540D	BnaC07g49170D	BnaCnng10830D	BnaC01g21820D	BnaC08g13860D	BnaA06g32320D	BnaC08g13950D	BnaC02g25530D	BnaC03g53690D	BnaC05g19790D	BnaCnng13270D	BnaC08g18840D	BnaC02g25740D	BnaA10g06550D	BnaA01g16630D	BnaC02g25640D	BnaC09g00720D	BnaC03g01490D	BnaC02g25610D	BnaC09g42740D	BnaC08g14250D	BnaA04g10630D	BnaC06g36650D	BnaA08g02230D	BnaA03g55310D	BnaA09g52690D	BnaA08g00600D	BnaC09g36730D	BnaC04g52250D	BnaC01g21810D	BnaC05g04580D	BnaC05g15190D	BnaC03g44870D	BnaCnng24540D	BnaA03g59340D	BnaA07g18520D	XLOC_050167	BnaC07g43050D	BnaA03g55380D	BnaCnng59080D	BnaA01g16070D	BnaC01g28380D	BnaC03g52360D	BnaC08g17670D	BnaC03g51620D	BnaC07g48320D
BnaCnng17160D	BnaCnng18740D	BnaC08g26920D	BnaA10g21520D	BnaCnng10450D	BnaC06g33630D	BnaC08g13780D	BnaA06g32320D	BnaC02g25610D	XLOC_050200	BnaC03g53620D	BnaC05g19770D	BnaC06g37770D	BnaC08g18840D	BnaC08g12760D	BnaA10g06550D	BnaA01g16700D	BnaC02g25640D	BnaCnng64870D	BnaC04g48140D	BnaC02g25610D	BnaCnng10510D	BnaC02g27110D	BnaA04g10630D	BnaCnng55890D	XLOC_028245	BnaA03g55310D	BnaA09g52680D	BnaCnng06630D	XLOC_027114	BnaC04g53290D	BnaC01g21620D	BnaC05g04610D	BnaC05g15190D	BnaC03g44980D	BnaCnng26550D	BnaA01g15060D	BnaC09g43820D	XLOC_050167	BnaA09g55320D	BnaA01g16110D	BnaC08g11660D	BnaC04g56720D	BnaC01g28380D	BnaC03g52260D	BnaC09g40230D	BnaC03g51470D	BnaA10g10320D
BnaC08g26940D	BnaCnng18770D	BnaC02g27950D	BnaA10g21400D	BnaCnng10450D	BnaC06g33750D	BnaC08g14090D	BnaC07g43050D	BnaC02g25610D	XLOC_050200	BnaC03g53900D	BnaC05g20140D	XLOC_073472	BnaCnng09320D	BnaC08g12760D	BnaA10g06350D	BnaA01g16830D	BnaC02g25640D	BnaCnng64870D	BnaC03g00890D	XLOC_081549	BnaCnng10670D	BnaC02g27110D	BnaC07g01640D	BnaCnng55890D	BnaC09g40580D	BnaA03g55310D	BnaC05g48600D	BnaA08g00110D	BnaC09g36680D	BnaC02g22450D	BnaC05g15270D	BnaC03g45450D	BnaA09g56040D	BnaC03g45030D	BnaCnng26410D	BnaA03g59260D	BnaC09g43860D	XLOC_050166	BnaA09g55280D	BnaA01g16110D	BnaC02g25790D	BnaA01g16110D	BnaC01g28130D	XLOC_029617	BnaC08g17570D	BnaA08g31120D	BnaC07g03990D
BnaC02g27950D	BnaC07g43620D	BnaC08g26760D	BnaC07g49870D	BnaCnng10450D	BnaC08g19150D	BnaC08g14080D	BnaC07g43050D	BnaC02g25610D	XLOC_050200	BnaC03g53730D	BnaA09g52680D	BnaCnng13460D	BnaC09g40940D	BnaC08g12760D	BnaA04g07440D	BnaA02g34950D	BnaC02g25640D	BnaCnng64870D	BnaC05g24830D	BnaC02g25790D	BnaC02g25530D	BnaC08g14350D	BnaC07g01640D	BnaCnng55890D	BnaC09g40530D	BnaC03g50040D	BnaC05g16330D	BnaA08g00050D	BnaC08g13960D	BnaC02g22700D	BnaC05g47070D	BnaC03g46250D	BnaA09g56060D	BnaC03g45130D	BnaA05g27090D	BnaA03g59260D	BnaA07g18340D	BnaC02g25630D	BnaA09g55050D	BnaA01g16160D	BnaC02g25790D	BnaA01g16110D	XLOC_061333	XLOC_029730	BnaC09g40140D	BnaA08g31120D	BnaC07g04030D
BnaC02g27950D	BnaA07g21550D	BnaC02g27940D	BnaA02g00700D	BnaCnng10360D	BnaC02g21670D	BnaCnng14720D	BnaA01g09920D	BnaC02g25610D	BnaC02g25640D	BnaC03g53770D	BnaA09g52690D	BnaCnng13320D	BnaC08g18700D	BnaC02g25410D	BnaC07g40440D	BnaA02g34950D	BnaA07g19770D	BnaC09g00680D	BnaC01g28840D	BnaC02g25790D	BnaC02g25530D	BnaC02g27280D	BnaA10g08980D	BnaCnng08420D	BnaCnng04850D	BnaA03g55480D	BnaC05g48240D	BnaA08g00040D	BnaC08g13950D	BnaC02g22700D	BnaC05g14520D	BnaC03g46360D	BnaA09g55680D	BnaC03g45110D	BnaA03g52860D	BnaA03g59520D	BnaC09g43910D	BnaC02g25630D	BnaC05g20570D	BnaA01g16050D	BnaC08g11670D	BnaA01g16110D	XLOC_061333	BnaA08g30680D	BnaCnng04090D	BnaC03g51820D	BnaC07g04480D
BnaC02g28050D	BnaC08g00520D	XLOC_047663	BnaC07g48710D	BnaCnng10360D	BnaA08g04020D	BnaC02g25110D	BnaA03g55110D	BnaC02g25790D	BnaC08g21150D	BnaA03g58270D	BnaA09g52940D	BnaCnng13320D	BnaCnng09180D	BnaC08g12650D	BnaA10g10320D	BnaA01g16870D	BnaCnng63220D	BnaC09g00680D	BnaC05g24790D	XLOC_047951	BnaCnng11020D	BnaC08g14140D	BnaA10g08980D	BnaCnng08420D	BnaC08g17910D	BnaC03g50230D	BnaC01g23620D	BnaC02g23150D	BnaC08g13970D	BnaC04g52950D	BnaC05g46620D	BnaC03g46360D	BnaA06g32070D	BnaC03g45180D	BnaCnng21500D	BnaA03g59530D	BnaC09g43910D	BnaC02g25630D	BnaA04g07870D	BnaC04g56630D	BnaCnng59210D	BnaA01g16110D	BnaC05g22600D	BnaCnng08110D	BnaC09g40180D	BnaC03g51820D	BnaC07g04630D
BnaC02g27870D	BnaC08g00590D	BnaC02g27510D	BnaC07g48710D	BnaC08g20420D	BnaC01g21620D	BnaC02g25110D	BnaC04g11740D	BnaC02g25790D	BnaC02g25260D	BnaC03g54070D	BnaA09g52970D	BnaCnng13470D	BnaCnng09180D	BnaCnng61470D	BnaA10g10290D	BnaA01g17010D	BnaC06g33980D	BnaC09g00680D	BnaC05g24950D	BnaC02g25880D	XLOC_050159	BnaC02g27200D	BnaC07g41960D	BnaC06g43010D	BnaC08g17900D	BnaA03g54820D	BnaC05g47690D	BnaC02g23140D	BnaC09g36620D	BnaC04g53010D	BnaC04g45940D	BnaC03g46360D	BnaA06g32100D	BnaC03g45290D	BnaCnng21520D	BnaA03g58880D	BnaC09g43920D	BnaC02g25640D	BnaC03g53560D	BnaA01g16250D	BnaC06g38900D	BnaA03g55290D	BnaC05g22600D	BnaC06g43120D	XLOC_028214	BnaC03g51820D	BnaC01g25010D
BnaC02g27480D	BnaC08g00530D	BnaC02g27570D	BnaC07g11580D	BnaC08g20420D	BnaC06g33590D	BnaC02g25140D	BnaC09g37030D	BnaC02g25790D	BnaC02g25410D	XLOC_054093	BnaA09g52970D	BnaC06g42190D	XLOC_026845	XLOC_095397	BnaA09g51610D	BnaA03g60370D	BnaA07g19470D	BnaC02g28290D	BnaC05g24930D	BnaC08g13160D	BnaC02g25630D	BnaC08g14160D	BnaC01g28840D	BnaCnng08470D	BnaCnng04930D	BnaC03g50580D	BnaC04g02430D	BnaCnng55310D	BnaCnng04090D	BnaC04g53020D	BnaC05g14160D	BnaC02g24750D	BnaA06g32170D	BnaC05g04440D	BnaCnng21520D	BnaC06g42860D	BnaA07g18290D	BnaC02g25640D	BnaA04g08480D	BnaA01g16250D	BnaC08g11060D	BnaA03g55290D	BnaC05g22600D	BnaC06g43160D	BnaC08g17410D	BnaA08g31270D	BnaC01g25010D
BnaC02g27300D	BnaC08g00530D	BnaC02g27330D	BnaC07g11580D	BnaC08g20420D	BnaC02g22120D	BnaC06g40610D	BnaC09g36880D	XLOC_047953	XLOC_047928	XLOC_054093	BnaA09g52970D	BnaC06g42300D	BnaC09g40730D	XLOC_095397	BnaA10g09860D	BnaA03g60370D	BnaCnng63080D	BnaC02g28200D	BnaC03g01100D	XLOC_095367	BnaC02g25640D	BnaCnng62780D	BnaC01g28840D	BnaC06g42860D	BnaC09g40450D	BnaC03g50580D	BnaC04g47700D	BnaC02g23260D	BnaC08g13890D	BnaCnng54470D	BnaA09g52940D	BnaC05g05190D	BnaA09g55600D	BnaC05g04230D	BnaC07g13860D	BnaA03g59050D	BnaC09g44190D	BnaC02g25630D	BnaC03g53370D	XLOC_000754	BnaC08g11060D	BnaC04g56840D	BnaC05g22260D	BnaC06g37370D	BnaC08g18060D	BnaA08g31230D	BnaC01g25010D
BnaC02g27320D	BnaC08g00530D	BnaC02g27330D	BnaC07g11600D	BnaC08g20420D	BnaC08g19110D	BnaCnng62110D	BnaC09g36760D	BnaC08g13890D	XLOC_047931	BnaA03g58520D	BnaC04g01890D	BnaCnng60680D	BnaCnng09240D	XLOC_095397	BnaC07g50900D	BnaCnng16630D	BnaA07g19620D	BnaC02g28270D	BnaA04g11310D	XLOC_095367	BnaC02g25640D	BnaC06g39350D	BnaC04g45430D	BnaC06g42910D	BnaC08g17820D	BnaC03g50580D	XLOC_000074	BnaC08g08410D	BnaC09g36540D	BnaCnng54370D	BnaC04g45430D	BnaC05g05280D	BnaC05g14320D	BnaC05g03960D	BnaA05g26090D	BnaA03g58950D	BnaC09g44180D	BnaC02g25640D	BnaC05g21390D	BnaA01g16470D	XLOC_095435	BnaA03g55480D	BnaA04g06840D	BnaC06g37370D	BnaC08g17770D	BnaA08g31130D	BnaA03g28870D
BnaC02g27380D	BnaC08g00530D	BnaC02g27380D	BnaC04g08410D	BnaA08g02200D	BnaC06g33290D	XLOC_047805	BnaC04g11560D	BnaC08g13900D	BnaC02g24870D	BnaA03g58520D	BnaC01g24110D	XLOC_047967	BnaC08g18580D	XLOC_095397	XLOC_043494	BnaCnng16630D	BnaA08g02930D	BnaC02g28280D	BnaC07g07060D	BnaCnng61580D	BnaC02g25640D	BnaC06g39350D	BnaA09g53820D	BnaC06g42910D	BnaC08g17770D	BnaC03g51040D	BnaC07g03610D	BnaC08g08360D	BnaCnng03820D	BnaCnng54230D	BnaA09g52690D	BnaC05g05970D	BnaC05g13910D	BnaC05g03960D	BnaA05g26090D	BnaA01g15330D	BnaCnng12640D	BnaC02g25640D	BnaA10g07880D	BnaA03g54820D	BnaC08g11400D	BnaA03g55600D	BnaA04g06840D	BnaC06g37370D	BnaC08g17910D	BnaA08g31130D	BnaC01g24110D
BnaC02g27280D	BnaC08g00530D	BnaC02g27280D	BnaC04g08620D	BnaCnng10510D	BnaC08g18840D	XLOC_047805	BnaC04g11260D	BnaC08g13900D	BnaA07g20060D	BnaC03g54250D	BnaA01g03110D	BnaCnng61020D	BnaCnng09250D	BnaC02g25630D	BnaC05g19320D	BnaCnng16690D	BnaCnng63570D	BnaC02g27510D	BnaC07g06720D	BnaA08g00040D	BnaC02g25640D	BnaC06g39350D	BnaC05g22600D	BnaCnng08550D	BnaC08g18460D	BnaC03g50980D	BnaA10g12100D	BnaCnng54820D	BnaC09g36530D	BnaA10g28290D	BnaA09g52690D	BnaC05g06100D	BnaC05g13930D	BnaC05g04880D	BnaC07g12700D	BnaA03g59090D	BnaCnng12800D	BnaC02g25640D	XLOC_020984	XLOC_064500	XLOC_081575	BnaA01g16330D	BnaA04g06850D	BnaC06g37370D	BnaC08g17900D	BnaC03g52090D	BnaA03g28670D
BnaC06g37270D	BnaC08g00530D	BnaA07g21450D	BnaA01g05230D	BnaA08g02360D	BnaC08g18840D	XLOC_047805	BnaC04g11260D	BnaC08g13900D	BnaC02g24710D	BnaCnng14550D	BnaA01g03320D	BnaC02g24150D	BnaCnng09270D	BnaC02g25630D	BnaC04g02430D	BnaCnng16690D	BnaA08g03140D	BnaC02g27480D	BnaC07g43560D	BnaC08g13260D	BnaC02g25640D	BnaC06g39350D	BnaC05g22600D	BnaC06g36990D	BnaC08g18150D	BnaC03g50930D	BnaC07g48140D	BnaCnng55010D	BnaA08g02260D	BnaA10g28290D	BnaC01g22750D	BnaC05g06240D	BnaC05g14130D	BnaC05g04880D	XLOC_075948	BnaA01g15910D	BnaC08g20400D	BnaC02g25640D	XLOC_020984	BnaC06g42380D	BnaC06g43480D	BnaA01g16310D	BnaA04g06860D	XLOC_093020	BnaC02g24310D	BnaA08g31330D	BnaA09g13360D
BnaCnng67220D	BnaC08g00530D	BnaC02g27200D	BnaA09g12780D	BnaCnng11410D	BnaC08g18840D	BnaC02g25180D	BnaC04g11260D	XLOC_079288	BnaC06g31740D	BnaCnng14550D	BnaA01g03320D	BnaC06g38690D	BnaC08g18490D	BnaC02g25630D	BnaC04g02200D	BnaCnng16690D	BnaC09g45010D	BnaC02g27480D	BnaA10g12560D	BnaA08g02110D	BnaC02g25640D	BnaC06g39330D	BnaA06g34330D	BnaC06g37010D	BnaC02g23380D	BnaA03g55140D	BnaA10g12660D	BnaCnng55010D	BnaA08g02260D	XLOC_038356	BnaC05g13500D	BnaC05g06260D	BnaA06g32200D	BnaC05g04910D	BnaCnng19880D	BnaA01g15800D	BnaCnng13360D	BnaC02g25570D	XLOC_020984	BnaA03g55140D	BnaC06g43440D	BnaC04g56640D	BnaA06g35210D	BnaC06g42860D	BnaC02g23860D	BnaC03g52370D	BnaA03g29360D
BnaCnng67160D	BnaC08g23960D	BnaC06g37390D	BnaC07g11170D	BnaC09g43030D	BnaC06g33200D	BnaC02g25390D	BnaA06g33320D	XLOC_081501	BnaC06g31800D	BnaCnng14610D	BnaC04g50000D	BnaCnng60200D	BnaC08g19110D	BnaC02g25630D	BnaC04g02040D	BnaCnng16720D	BnaC09g44970D	BnaC02g27480D	BnaA04g08400D	BnaA08g02110D	BnaC02g25260D	BnaCnng62520D	BnaC03g55210D	BnaC06g37010D	BnaCnng53590D	BnaA03g55140D	BnaC07g48320D	BnaC06g32840D	BnaA08g02230D	BnaC04g52750D	XLOC_045697	BnaC05g05770D	BnaA06g32200D	BnaC05g04890D	BnaC07g12900D	BnaCnng15210D	BnaA08g01080D	BnaC02g25530D	XLOC_020984	BnaA03g55060D	BnaC08g18060D	BnaA01g16250D	BnaA06g35160D	XLOC_095110	BnaCnng52250D	BnaC03g52440D	BnaA03g29460D
XLOC_094624	BnaC08g00480D	BnaC06g37430D	BnaC03g53370D	BnaC08g20920D	BnaC06g33200D	BnaC06g43810D	BnaC09g38850D	BnaA08g00080D	BnaC06g31680D	BnaCnng14560D	XLOC_059351	BnaCnng60200D	BnaC08g19170D	BnaC02g25630D	BnaC04g01660D	XLOC_012602	BnaC09g45060D	BnaC02g27480D	BnaC07g43720D	BnaCnng10360D	BnaC02g25270D	BnaC02g26460D	BnaC03g55210D	BnaC06g37010D	BnaCnng53550D	BnaA03g55140D	BnaA09g14200D	BnaC06g32790D	XLOC_028448	BnaA10g28480D	BnaC05g45540D	BnaC05g02180D	BnaA06g32280D	BnaC05g04770D	BnaC07g12900D	XLOC_089587	BnaC08g20540D	BnaC02g25800D	BnaC03g52720D	XLOC_012495	BnaC09g40730D	BnaA01g16250D	BnaC03g55210D	XLOC_095110	BnaA07g19000D	BnaC03g52440D	BnaA10g09650D
XLOC_094624	BnaC08g23870D	BnaC06g37290D	BnaC06g04780D	BnaC08g20820D	BnaC06g34300D	BnaC08g13550D	BnaC09g38850D	BnaA08g00110D	BnaA07g19770D	BnaA03g57960D	XLOC_059351	BnaCnng60300D	BnaC02g23860D	BnaC02g25640D	BnaA10g08980D	BnaA08g00110D	BnaC09g45450D	BnaC02g27460D	BnaC07g03610D	BnaCnng09990D	BnaC02g25400D	XLOC_081523	BnaC03g55210D	BnaC06g37010D	BnaCnng53540D	BnaA03g55140D	BnaA09g14200D	BnaC02g23380D	XLOC_028448	BnaC03g48390D	BnaC05g45580D	BnaC05g02180D	BnaA06g32280D	BnaC05g04790D	BnaCnng19780D	BnaC06g43670D	BnaC06g32820D	BnaC02g25790D	BnaC04g02200D	BnaA01g16700D	BnaC09g40720D	BnaA01g16250D	BnaC03g55210D	XLOC_095110	BnaCnng52160D	BnaC03g52440D	BnaA10g09870D
XLOC_094624	BnaC08g00370D	BnaA07g21170D	BnaC06g04850D	BnaC08g20820D	BnaC06g34340D	BnaC08g20630D	BnaC07g43910D	BnaA08g00110D	BnaA07g19470D	BnaCnng14720D	BnaC07g05850D	BnaCnng60260D	BnaC02g23380D	BnaC02g25640D	BnaC04g49710D	BnaA08g00110D	BnaCnng14480D	BnaCnng64610D	XLOC_045521	BnaCnng09940D	XLOC_047925	BnaC02g26450D	BnaC03g55210D	BnaCnng55310D	BnaC02g22530D	BnaA03g55130D	BnaC07g04030D	BnaC02g23380D	XLOC_028448	BnaA10g28610D	BnaC05g44760D	BnaC05g02140D	BnaA06g32490D	BnaC05g04580D	BnaC07g12500D	BnaC06g43550D	BnaC06g33130D	BnaC02g25790D	BnaC07g50130D	BnaA01g16630D	BnaCnng07830D	BnaA01g16470D	BnaC03g55210D	BnaC06g36810D	BnaA07g18930D	BnaC03g52440D	BnaC04g45930D
XLOC_094624	BnaCnng04820D	BnaCnng67150D	BnaC03g53620D	BnaCnng11060D	BnaC01g22230D	BnaC09g42770D	BnaC07g43910D	BnaA08g00110D	XLOC_095286	BnaCnng14770D	BnaC07g05850D	BnaCnng60260D	BnaCnng59080D	XLOC_050251	BnaA09g52690D	BnaA08g00110D	XLOC_092827	BnaC02g27330D	BnaC04g47430D	BnaA08g02200D	XLOC_047921	BnaC02g26450D	BnaA04g07440D	BnaC08g11140D	BnaC02g22400D	BnaA03g55080D	BnaC01g25010D	BnaC02g23380D	BnaC02g21670D	BnaC04g52450D	BnaC01g22340D	BnaC05g02030D	BnaA06g32530D	BnaC05g04580D	BnaC07g11580D	BnaC06g43550D	BnaC06g33200D	BnaC02g25790D	BnaA02g00620D	BnaA01g16640D	BnaCnng07800D	BnaA01g16470D	BnaC03g55210D	XLOC_073421	BnaA07g18910D	BnaCnng07380D	BnaC04g45930D
XLOC_094624	BnaC08g00120D	BnaCnng66990D	BnaC03g53560D	BnaC09g42950D	BnaC06g34370D	BnaCnng10940D	BnaC07g43910D	BnaA08g00110D	XLOC_095286	BnaCnng14790D	BnaC07g05610D	BnaC08g11410D	BnaC02g22920D	BnaC02g25530D	BnaC04g48970D	BnaC09g01470D	BnaCnng14540D	BnaC02g27330D	BnaA09g53800D	BnaA08g02260D	XLOC_047928	BnaA03g58160D	BnaA04g07440D	BnaCnng55480D	BnaC02g22500D	BnaCnng08080D	BnaC01g25010D	XLOC_091975	BnaC08g14250D	BnaA10g28560D	BnaC05g48240D	BnaC05g02030D	BnaA04g06850D	BnaC03g45650D	BnaC07g11600D	BnaC06g43550D	BnaC06g33200D	BnaC02g25790D	BnaC07g50900D	BnaA01g16870D	BnaC08g17910D	BnaA03g54820D	BnaC05g22850D	BnaC06g42430D	BnaA07g18880D	BnaC03g52360D	BnaA10g09860D
XLOC_094624	BnaC08g00140D	BnaCnng66990D	BnaC09g38850D	BnaC09g42950D	BnaC06g34370D	BnaC08g20540D	BnaA06g33910D	BnaCnng10670D	BnaCnng11970D	BnaCnng14800D	BnaC07g05610D	BnaC08g11450D	BnaC02g22930D	BnaC02g25570D	BnaA09g52730D	BnaC09g01470D	BnaC08g21330D	BnaC02g27570D	BnaA09g53820D	BnaCnng10830D	BnaCnng60590D	BnaA01g15640D	BnaC03g54900D	BnaCnng55820D	BnaA07g18520D	BnaCnng08110D	BnaC04g03300D	BnaC04g53020D	BnaC08g14250D	BnaA10g28530D	BnaA09g14200D	BnaC05g01510D	BnaA04g06850D	BnaC03g45620D	XLOC_095981	BnaCnng16050D	BnaC06g33290D	BnaC02g25740D	BnaC05g20140D	BnaA01g16870D	BnaC08g17900D	BnaC06g42380D	XLOC_034902	BnaC06g42430D	BnaA07g18900D	BnaC03g52330D	BnaC07g50020D
BnaA07g21040D	BnaCnng04670D	BnaC09g49160D	BnaC03g54040D	BnaC09g42950D	BnaC06g34370D	BnaCnng10830D	BnaC07g44190D	BnaCnng10830D	XLOC_081794	BnaCnng15430D	BnaC07g05610D	BnaCnng60310D	BnaC02g22930D	BnaC06g37390D	BnaA09g52970D	BnaA08g00070D	BnaCnng14770D	BnaC08g14810D	BnaC03g55210D	BnaCnng10830D	BnaC02g24780D	BnaA03g58270D	XLOC_022727	BnaCnng55660D	BnaCnng54080D	BnaA08g31330D	BnaA09g14050D	BnaC04g53010D	BnaC08g14160D	BnaC03g48680D	BnaA09g14200D	BnaC02g22930D	BnaA04g06840D	BnaC03g46230D	BnaCnng22920D	BnaC09g00380D	BnaC02g23380D	BnaC02g25610D	BnaA10g11530D	BnaA01g16870D	BnaC09g41210D	BnaC06g42380D	BnaC07g01360D	BnaC06g42430D	BnaC09g40720D	XLOC_029617	BnaC07g05210D
BnaC09g49190D	BnaC09g50760D	BnaC09g49150D	BnaC03g53900D	BnaC08g20750D	BnaC06g34370D	BnaCnng10360D	BnaA09g20270D	BnaC08g20510D	BnaC08g19600D	BnaC06g43840D	BnaC07g05610D	BnaCnng60310D	BnaC02g22930D	BnaC02g24770D	BnaA09g52940D	BnaA08g00040D	BnaCnng14790D	XLOC_081212	BnaC03g55210D	BnaCnng10830D	BnaA07g19780D	BnaA01g15760D	BnaC05g22850D	BnaCnng54720D	BnaCnng54080D	BnaA08g31440D	BnaA09g14050D	BnaC04g52890D	BnaC08g14160D	BnaC04g52600D	BnaA10g06550D	BnaC05g01470D	BnaA04g06820D	BnaC03g46240D	BnaCnng22920D	BnaC08g14740D	BnaC02g22930D	BnaC02g25610D	BnaC05g19330D	BnaCnng11700D	BnaC08g18460D	BnaC06g42380D	BnaC07g41450D	BnaC08g11140D	BnaA08g02230D	BnaA08g30620D	BnaC07g48710D
BnaA08g02900D	BnaCnng04500D	BnaA08g02930D	BnaC03g53900D	BnaC09g42860D	BnaC01g22300D	BnaCnng11410D	BnaA04g15880D	BnaC08g20420D	BnaC08g19670D	BnaC06g43860D	BnaC07g05610D	XLOC_081475	BnaA07g18290D	BnaCnng61220D	BnaC04g01070D	BnaA08g00040D	BnaC08g21150D	BnaCnng64710D	BnaC03g55210D	BnaC09g42950D	BnaA07g19770D	BnaA01g15820D	BnaC05g22850D	BnaC08g10700D	BnaA07g18290D	BnaA08g31650D	BnaA09g13840D	BnaA10g28330D	BnaC08g14160D	BnaC03g48590D	BnaA10g06550D	BnaC02g23120D	BnaA06g32370D	BnaC03g46060D	XLOC_075841	BnaCnng15500D	BnaC02g22930D	BnaC02g25610D	BnaA10g11370D	BnaCnng11540D	BnaC09g40970D	BnaA03g54910D	BnaC07g41450D	BnaC06g36980D	BnaA08g02260D	BnaA08g30620D	BnaA09g12780D
BnaA08g02930D	BnaC09g50590D	BnaA08g02960D	BnaA07g36390D	BnaCnng61140D	BnaC01g22370D	BnaC09g43070D	BnaC04g10530D	BnaC08g20420D	BnaC06g31970D	BnaCnng15360D	BnaA10g15160D	BnaCnng60510D	BnaC06g30410D	XLOC_047992	BnaC01g23620D	BnaA08g00040D	BnaC08g21180D	XLOC_095088	BnaC03g55210D	BnaC08g20540D	BnaC06g31800D	BnaA01g16110D	BnaA06g35160D	BnaC06g37770D	BnaCnng53870D	BnaCnng08890D	BnaC03g48800D	BnaA10g28330D	BnaC08g14160D	XLOC_057630	BnaC05g48640D	BnaC02g23140D	BnaC05g14760D	BnaC03g46110D	BnaC07g10560D	XLOC_089596	BnaA07g19900D	BnaC02g25610D	BnaC05g19790D	BnaA01g16830D	BnaC08g18260D	BnaA03g55140D	BnaC07g01430D	BnaC06g42380D	BnaA08g02260D	BnaA08g30820D	BnaC07g05610D
BnaA08g02930D	BnaC09g50590D	BnaC09g49260D	BnaA09g17150D	BnaC02g24010D	BnaCnng58850D	BnaC09g43070D	BnaA09g19610D	BnaCnng10450D	BnaC08g19870D	BnaCnng15360D	BnaC07g48140D	BnaC08g11670D	BnaC06g30420D	XLOC_047992	XLOC_036985	BnaCnng17300D	BnaC02g25220D	XLOC_095088	BnaC05g23780D	BnaC08g20420D	BnaCnng61000D	BnaA01g16070D	BnaC07g43050D	BnaCnng55010D	XLOC_095011	BnaC06g43570D	BnaA03g28670D	BnaA10g28330D	BnaC08g14160D	XLOC_057630	BnaC05g48600D	BnaC05g01920D	BnaC05g14760D	BnaC03g46120D	XLOC_078281	BnaC06g40500D	XLOC_095180	XLOC_012857	BnaC05g19790D	BnaA08g31500D	BnaCnng08240D	BnaA03g55140D	BnaC07g01640D	BnaC06g36990D	BnaA08g02260D	BnaC06g43210D	BnaC07g05610D
BnaA08g02930D	BnaC02g25180D	BnaC09g49270D	BnaC04g11280D	BnaCnng61020D	BnaC01g22400D	BnaA08g02260D	BnaC04g10430D	BnaCnng10450D	BnaC02g24310D	BnaCnng15500D	BnaC04g49710D	BnaC08g11500D	BnaA07g18110D	XLOC_048006	BnaC04g00600D	BnaC09g01790D	BnaC02g25270D	XLOC_095088	BnaA06g34930D	BnaC09g42890D	BnaCnng60870D	BnaA01g16070D	BnaC07g43050D	BnaC09g40220D	BnaCnng05530D	BnaC06g37060D	BnaC04g46570D	BnaA10g28290D	BnaC02g21770D	BnaC03g48890D	BnaC07g48320D	BnaC02g23380D	BnaA06g32640D	BnaC03g45970D	XLOC_078281	BnaC06g40580D	BnaA07g20060D	BnaA03g59340D	BnaC05g19790D	BnaA08g31500D	BnaC09g40820D	BnaA03g55140D	BnaC07g01640D	BnaCnng07780D	BnaA07g18520D	BnaCnng08110D	BnaC07g05610D
BnaA08g02930D	BnaC02g25260D	BnaCnng67560D	BnaC04g11560D	BnaC01g24940D	BnaC01g22400D	BnaC09g42900D	BnaA01g08140D	BnaCnng10450D	BnaC08g20220D	BnaCnng15550D	BnaC07g48320D	BnaC08g11500D	BnaC06g30340D	BnaA01g14410D	BnaC01g22750D	BnaCnng17430D	BnaC06g34300D	BnaCnng64660D	BnaC05g23660D	BnaC09g42860D	BnaCnng60870D	BnaC06g42880D	BnaA09g56060D	BnaA08g01840D	BnaCnng05450D	BnaCnng08900D	BnaA03g28190D	BnaA10g28290D	BnaC02g21470D	BnaC03g48800D	BnaA10g07100D	BnaC02g23380D	BnaAnng29190D	BnaC02g24750D	XLOC_078281	BnaC06g40610D	BnaC06g33590D	BnaA03g59260D	BnaA10g10930D	BnaA08g31500D	XLOC_026831	BnaA03g55130D	XLOC_054164	BnaCnng53780D	BnaCnng53220D	BnaCnng08110D	BnaC07g05610D
BnaC09g49230D	BnaC02g25270D	BnaCnng67580D	BnaC04g11740D	BnaC06g31680D	BnaC01g22760D	BnaC09g42900D	BnaC07g45050D	BnaCnng10450D	BnaC06g32360D	BnaC06g40500D	BnaA09g14200D	BnaC08g11500D	BnaC06g30370D	BnaA01g14270D	XLOC_045459	BnaCnng17430D	BnaC02g25260D	BnaA01g16600D	BnaC05g23660D	BnaC09g42860D	BnaA07g19470D	BnaA03g57960D	BnaC07g02440D	BnaCnng04790D	BnaCnng05450D	BnaC06g43550D	BnaA03g28170D	XLOC_038356	BnaC02g21470D	BnaC03g48800D	BnaA10g07150D	BnaC02g23260D	BnaAnng29150D	BnaC02g24770D	BnaC07g11170D	XLOC_073345	BnaC06g33630D	BnaA01g15070D	BnaC01g23620D	BnaA08g31760D	BnaC02g25530D	BnaA03g55080D	XLOC_054164	XLOC_091459	BnaCnng53220D	BnaC06g37370D	BnaC07g05610D
BnaC09g49230D	BnaA08g04260D	BnaA07g20770D	BnaC06g06250D	XLOC_094867	BnaC01g22760D	BnaC09g42920D	BnaCnng19550D	BnaCnng10450D	BnaC06g32300D	BnaC06g39660D	BnaA09g14200D	BnaC08g11500D	BnaCnng59510D	BnaA01g14250D	BnaC04g04140D	BnaCnng17430D	BnaC06g34370D	XLOC_012621	BnaC04g46580D	BnaC08g20420D	BnaA08g02930D	BnaA03g58000D	XLOC_045735	BnaCnng04790D	BnaCnng05450D	BnaC06g43550D	BnaC07g04480D	XLOC_038356	BnaCnng52020D	BnaA10g27970D	BnaA10g07150D	BnaC02g23260D	XLOC_061987	BnaC02g24690D	BnaCnng21750D	XLOC_073345	BnaA07g19470D	BnaA03g59380D	BnaC04g02750D	BnaC06g38500D	BnaC02g25530D	BnaCnng11540D	XLOC_045728	XLOC_091459	BnaC09g40580D	BnaC06g37430D	BnaC07g05560D
BnaA07g20700D	BnaC02g25410D	BnaA07g20530D	BnaC06g06380D	XLOC_094867	BnaC06g33800D	BnaC09g42870D	BnaCnng19550D	BnaCnng10450D	BnaC06g32350D	BnaC06g43570D	BnaC07g06220D	BnaC08g11500D	BnaA07g17760D	BnaA01g14590D	BnaA03g28080D	BnaCnng17430D	BnaC06g34370D	BnaA01g16830D	BnaA06g35160D	BnaCnng10450D	BnaCnng61390D	BnaA01g16310D	BnaC07g02840D	BnaC08g17530D	BnaC09g41210D	BnaC06g37650D	BnaC07g49170D	XLOC_038356	XLOC_095482	BnaA10g27980D	BnaA09g14050D	BnaC02g23260D	BnaA04g07300D	XLOC_048711	BnaCnng21750D	BnaCnng15660D	BnaCnng61000D	BnaA03g59530D	BnaC04g02430D	BnaC06g38420D	BnaC02g25530D	BnaCnng11540D	BnaA09g55070D	XLOC_095089	BnaA07g18290D	BnaC06g37430D	BnaC04g02330D
BnaC09g49260D	BnaC02g25410D	BnaCnng67440D	BnaA09g14990D	XLOC_094867	BnaC06g33800D	BnaC09g42870D	BnaCnng19440D	BnaCnng10360D	BnaC06g32690D	BnaC06g43550D	BnaC07g06220D	BnaC08g11500D	BnaA07g17900D	BnaA03g56470D	BnaA03g28080D	BnaC06g43810D	BnaC08g21410D	BnaA03g60250D	BnaC07g43050D	BnaCnng10450D	BnaA07g18930D	BnaA01g16310D	XLOC_076122	BnaC08g17540D	BnaCnng05380D	BnaCnng09150D	BnaA10g10930D	BnaC04g52720D	BnaC02g20850D	BnaC03g49070D	BnaC07g01640D	BnaC05g01840D	BnaC05g14920D	BnaC05g05130D	BnaA06g13540D	BnaCnng62850D	BnaC07g37720D	BnaA03g59530D	XLOC_045378	BnaC06g38360D	BnaC02g25630D	BnaA01g16830D	BnaC01g28840D	BnaC08g10820D	BnaCnng04630D	BnaC06g37540D	BnaC04g02340D
BnaC09g48960D	BnaC08g24650D	BnaC09g48940D	BnaC03g52440D	XLOC_094867	BnaC01g22510D	BnaC02g24770D	BnaC09g39920D	BnaCnng10510D	BnaC02g24140D	BnaC06g43550D	BnaA09g14050D	BnaC08g11510D	BnaA07g17860D	BnaA01g14530D	BnaA03g28190D	BnaC06g43670D	BnaC06g34340D	BnaA01g17010D	BnaC07g43050D	BnaCnng10450D	BnaA07g18910D	BnaA01g16250D	BnaA09g55320D	BnaA08g02110D	BnaCnng06190D	BnaCnng09180D	BnaA10g11120D	BnaC04g52760D	BnaC02g20870D	BnaC03g48960D	BnaC07g01360D	BnaC05g01690D	BnaC05g14840D	BnaC05g05070D	BnaA06g13520D	BnaC08g14300D	BnaC07g37760D	BnaA01g15210D	BnaA09g52680D	BnaC06g38390D	BnaC02g25640D	BnaA08g31440D	BnaC01g28840D	XLOC_050083	BnaCnng04670D	XLOC_093029	BnaC03g50810D
BnaC09g48980D	BnaC08g24700D	BnaCnng17800D	BnaA07g37810D	BnaC09g43540D	BnaC01g22530D	BnaC08g21130D	XLOC_013601	BnaC08g20920D	BnaCnng59870D	BnaC06g39770D	BnaC07g06570D	BnaCnng08900D	BnaA07g17630D	BnaA03g55790D	BnaC04g04630D	BnaCnng16780D	BnaC06g34470D	BnaC06g43210D	BnaC07g44600D	XLOC_093119	BnaA07g18900D	BnaA01g16490D	BnaC01g30100D	BnaCnng04590D	BnaA08g01030D	BnaCnng09180D	BnaA09g12780D	BnaC03g48300D	BnaC06g26140D	BnaC03g48940D	BnaC01g23620D	BnaC05g01620D	BnaA04g06970D	BnaC02g24290D	BnaA06g13880D	BnaC08g14660D	BnaC07g37760D	BnaA01g15210D	BnaA09g52720D	BnaC06g43190D	BnaC02g25640D	BnaA08g31500D	XLOC_021027	BnaCnng54040D	BnaC08g18140D	BnaCnng08330D	BnaC01g25760D
BnaA08g03160D	BnaC08g24700D	BnaCnng18080D	BnaA07g37810D	BnaC01g24140D	BnaC01g22640D	BnaC02g24260D	BnaC09g40660D	BnaC09g43050D	XLOC_095194	BnaC08g14160D	BnaC07g06720D	BnaCnng08960D	BnaA07g17600D	BnaA03g55790D	BnaC07g48140D	BnaC06g43550D	BnaC02g25400D	BnaA03g60370D	BnaC07g03990D	BnaCnng10510D	BnaA07g18880D	BnaCnng14270D	BnaC05g21500D	XLOC_026912	BnaC08g16840D	BnaC06g43290D	BnaC01g26160D	BnaC03g48610D	BnaC06g26130D	BnaC03g49220D	BnaA06g36110D	BnaC05g01620D	BnaA04g06990D	BnaC05g05370D	BnaAnng26000D	BnaC08g14660D	BnaC07g37760D	BnaA03g58880D	BnaA10g10290D	BnaC06g38550D	BnaC02g25640D	BnaA08g31500D	XLOC_021027	BnaC08g10960D	BnaCnng04590D	BnaCnng08340D	BnaC03g50310D
BnaC09g49050D	BnaA08g04510D	BnaCnng18210D	BnaC03g52880D	BnaA08g02920D	BnaA02g35710D	BnaC01g24790D	BnaA10g29040D	BnaC09g43050D	BnaC06g32820D	BnaC06g43440D	BnaA09g13360D	BnaCnng08960D	BnaCnng59970D	BnaA03g55810D	BnaC07g48140D	BnaC06g43550D	BnaC02g25400D	BnaA01g17340D	BnaC07g04030D	BnaC09g42620D	BnaCnng11330D	BnaCnng14270D	BnaA10g07880D	XLOC_026912	BnaA08g01080D	BnaC06g43290D	BnaC03g49680D	BnaC04g52520D	BnaC06g26130D	BnaA05g37080D	BnaA06g36270D	BnaC05g01620D	BnaA04g07390D	BnaC05g05300D	BnaAnng26290D	XLOC_095319	BnaA07g19780D	BnaA01g15450D	BnaA10g10320D	BnaC06g38590D	BnaC02g25560D	BnaA08g31500D	BnaA10g04830D	BnaCnng54160D	BnaC09g40980D	BnaC06g37650D	BnaC07g04950D
BnaC09g49050D	XLOC_047510	BnaCnng18210D	BnaC04g10790D	BnaC01g24000D	BnaCnng59240D	BnaC02g23860D	BnaCnng17840D	BnaCnng11350D	BnaC06g33130D	BnaC06g43440D	BnaA09g13660D	BnaCnng08990D	BnaC09g41210D	BnaA03g56170D	BnaC07g04030D	BnaC09g01260D	BnaC02g25530D	BnaCnng16630D	BnaC07g04030D	BnaCnng10680D	BnaC09g43540D	BnaA03g57650D	XLOC_021006	BnaA08g02260D	BnaA08g00900D	BnaC06g37540D	BnaC03g49330D	BnaA10g28560D	XLOC_095495	BnaA05g37080D	BnaA06g36270D	BnaC05g02240D	BnaA04g07500D	BnaC05g06100D	BnaA06g14020D	XLOC_095319	BnaA07g19770D	BnaC06g42880D	BnaA09g10900D	BnaC06g38690D	BnaC02g25260D	BnaC06g38500D	BnaA10g04800D	XLOC_050094	BnaC09g40940D	BnaC06g37730D	BnaC03g48940D
BnaC09g49050D	BnaC06g39690D	BnaC08g25080D	BnaC09g39920D	BnaC09g43230D	BnaCnng59210D	BnaCnng61580D	BnaCnng17840D	XLOC_093045	BnaC06g33200D	BnaC08g14140D	BnaA03g31270D	BnaC09g40720D	BnaC09g41130D	BnaA03g56170D	BnaC04g48530D	BnaC06g43440D	BnaC02g25530D	BnaCnng16630D	BnaC07g04480D	BnaC08g20820D	BnaA08g01080D	BnaA03g57650D	XLOC_021006	BnaA08g02260D	BnaC08g16920D	BnaCnng55870D	BnaC04g02200D	BnaA10g28550D	BnaCnng52160D	BnaA10g27730D	BnaC07g02130D	XLOC_058064	BnaC07g25480D	BnaC05g06100D	BnaA06g14020D	XLOC_095319	BnaA08g01520D	BnaA01g15910D	BnaA10g09860D	BnaC06g42980D	BnaC02g25270D	BnaC06g38500D	BnaA10g04800D	XLOC_073113	BnaCnng04790D	BnaC06g42800D	BnaC07g44910D
BnaCnng67350D	BnaC02g25740D	BnaC08g25040D	BnaC03g50810D	BnaA08g02860D	BnaCnng59080D	XLOC_094867	BnaC07g46700D	BnaCnng11410D	BnaC06g33200D	BnaCnng15040D	BnaC04g48970D	BnaC08g18400D	BnaA08g02230D	BnaA03g56190D	BnaC07g48320D	BnaCnng17160D	BnaC06g34600D	BnaA03g60050D	BnaA09g55050D	BnaC08g20820D	BnaCnng11490D	BnaA03g57620D	XLOC_021006	BnaCnng05150D	BnaC02g22180D	BnaCnng08330D	BnaC03g48980D	XLOC_057630	BnaC09g37020D	BnaCnng07740D	BnaC07g02160D	BnaC03g43270D	BnaC07g25450D	BnaC05g06140D	BnaA06g14020D	XLOC_095319	BnaC07g38070D	BnaCnng15040D	BnaC04g01520D	BnaC06g37770D	BnaCnng58160D	BnaC06g38500D	XLOC_014651	BnaC06g37770D	BnaCnng04850D	BnaC06g36810D	BnaC07g45050D
BnaC09g49110D	BnaC06g39350D	BnaC08g24970D	XLOC_014949	BnaC01g24110D	BnaC09g44180D	XLOC_094867	BnaC09g40470D	BnaC08g20860D	BnaCnng59970D	BnaCnng14990D	BnaC04g04280D	BnaC08g18460D	XLOC_095312	BnaA01g15070D	BnaA10g12560D	BnaCnng17160D	BnaC06g34670D	BnaA03g60050D	BnaA06g36610D	BnaC08g20750D	BnaCnng11490D	BnaCnng14820D	XLOC_021006	BnaCnng05150D	BnaC02g22120D	BnaC06g43210D	BnaC03g48940D	BnaA10g27900D	BnaC09g37130D	BnaC06g33630D	BnaA09g12780D	BnaC03g43490D	BnaC07g25280D	BnaC05g06240D	BnaA03g48080D	XLOC_095319	BnaCnng13480D	BnaCnng15190D	BnaC04g01570D	BnaC06g42860D	BnaC02g25400D	BnaC06g43290D	XLOC_014651	BnaC06g37970D	BnaCnng04810D	BnaC06g42540D	BnaCnng61390D
BnaCnng67360D	BnaC02g25530D	BnaC08g25200D	XLOC_014949	BnaC09g43350D	BnaC09g44070D	BnaC09g43500D	XLOC_052992	BnaC09g42950D	BnaA07g20400D	BnaC08g14090D	BnaC04g04110D	BnaC08g18450D	XLOC_095311	BnaA03g55480D	BnaA10g12490D	BnaCnng17160D	BnaC06g34720D	BnaA03g60050D	BnaA09g55320D	BnaCnng11140D	BnaCnng11490D	BnaC06g40170D	BnaC05g22090D	BnaC09g40550D	BnaC06g29830D	BnaC06g36830D	BnaC07g45050D	BnaC06g42430D	BnaA07g16820D	BnaC06g33630D	BnaC07g02440D	BnaC03g43470D	BnaC07g25310D	BnaC05g06240D	BnaA03g48690D	BnaC08g14540D	BnaC07g37910D	BnaC06g43840D	BnaC01g24110D	BnaC06g42910D	XLOC_047932	BnaC06g43290D	BnaC05g22090D	BnaC08g10400D	BnaCnng04930D	BnaC06g42560D	BnaC03g50000D
BnaC09g49430D	BnaC02g25530D	BnaC06g37500D	BnaCnng72290D	BnaCnng11710D	BnaA08g03620D	BnaC01g24140D	XLOC_052992	BnaC08g20820D	BnaCnng60300D	BnaC06g39920D	BnaC04g04140D	BnaCnng08820D	XLOC_089521	BnaA03g55550D	BnaC07g04480D	BnaCnng17160D	BnaC08g21790D	BnaCnng16670D	BnaC04g45430D	BnaC08g20830D	BnaCnng11710D	BnaCnng14800D	BnaC05g22090D	BnaC09g40580D	BnaC06g29920D	BnaC06g36900D	BnaCnng63080D	BnaC06g42510D	BnaC09g36820D	BnaC06g33610D	BnaC01g25010D	BnaC03g43430D	BnaC07g25040D	BnaC05g06240D	BnaA06g14300D	BnaC09g00480D	BnaA08g01810D	BnaCnng15870D	BnaA03g28940D	XLOC_081599	XLOC_047930	BnaC06g38420D	BnaC05g22090D	BnaCnng53420D	XLOC_092877	BnaC06g42600D	BnaC03g50000D
BnaCnng17860D	BnaC02g25530D	BnaC06g37530D	BnaCnng72290D	BnaCnng11710D	BnaA08g03560D	BnaC09g43600D	XLOC_052992	BnaC08g20820D	BnaCnng60300D	BnaC06g39990D	BnaC07g49170D	BnaA08g01330D	BnaCnng09670D	BnaA03g55600D	BnaA09g14200D	BnaC06g43280D	BnaC06g34770D	BnaCnng17240D	XLOC_020933	BnaCnng11020D	BnaCnng11970D	BnaCnng14790D	BnaC05g22260D	BnaC09g40530D	BnaC06g29960D	BnaCnng08610D	BnaC07g44910D	BnaA10g28000D	BnaA08g02510D	BnaC06g43290D	BnaC01g25010D	BnaC03g43920D	BnaC07g25110D	BnaC05g05500D	BnaA03g48420D	BnaC09g00480D	BnaCnng13720D	BnaC09g00070D	BnaC04g04630D	BnaC06g38150D	XLOC_047927	BnaC06g38420D	BnaA04g07980D	BnaC02g25180D	BnaA08g00900D	BnaC06g42600D	BnaA07g36390D
BnaCnng17860D	BnaC02g25530D	BnaC06g37560D	BnaC03g51870D	BnaCnng11920D	BnaC09g44440D	BnaC01g24000D	BnaA01g28410D	BnaC08g20830D	BnaCnng60170D	BnaC06g39960D	XLOC_076297	BnaC08g18150D	BnaC09g41610D	BnaA03g55750D	BnaA09g14200D	BnaC08g15530D	XLOC_047715	BnaA08g00110D	XLOC_020933	BnaC02g25640D	BnaC08g19150D	BnaCnng14790D	BnaA10g07100D	BnaC09g40530D	BnaC08g17410D	BnaC06g42880D	BnaCnng62740D	BnaA10g27970D	BnaC09g36920D	BnaC06g43290D	BnaC01g25010D	BnaC05g02500D	BnaC04g33990D	BnaC05g05650D	BnaA03g48370D	BnaC09g00560D	BnaC08g19170D	BnaCnng15810D	BnaC04g50000D	BnaC06g42620D	XLOC_091750	BnaC06g43280D	BnaA04g07440D	XLOC_047901	BnaCnng05450D	BnaC06g36820D	BnaC04g05390D
BnaCnng17840D	XLOC_049768	BnaC06g37650D	BnaC03g51470D	BnaC08g19590D	BnaC08g17300D	BnaC01g24010D	BnaC03g32370D	BnaA08g02860D	BnaA07g20770D	BnaC06g40000D	XLOC_076297	BnaCnng08880D	BnaC09g41600D	BnaC06g38240D	BnaC01g24110D	BnaCnng64310D	BnaC06g35180D	BnaA08g00040D	XLOC_020933	BnaC02g25640D	BnaC08g19110D	BnaC06g43840D	BnaC03g54040D	BnaA08g02200D	BnaC02g21770D	BnaC06g42950D	BnaA07g36600D	BnaA10g28120D	BnaA07g16610D	BnaC06g43210D	BnaC05g47690D	BnaC05g02520D	BnaA06g33960D	BnaC05g05690D	BnaC04g27080D	BnaC08g13900D	BnaC09g46240D	BnaCnng15810D	BnaA03g28670D	XLOC_073543	BnaCnng57140D	BnaC06g43280D	BnaA04g07440D	BnaC02g25180D	BnaCnng05380D	BnaC06g36830D	BnaC04g05390D
BnaC08g25130D	XLOC_049768	BnaC08g25430D	BnaC08g14460D	BnaC08g19860D	BnaA08g03460D	BnaC09g43400D	BnaCnng07660D	BnaA08g02860D	BnaC07g37760D	BnaCnng15070D	BnaA10g14420D	BnaC08g18840D	BnaC09g41600D	BnaC06g38220D	BnaA09g13360D	BnaC02g26820D	BnaC06g35160D	BnaA08g00040D	BnaA10g10290D	BnaC02g25640D	BnaC06g31970D	BnaC06g43710D	BnaC05g21780D	BnaCnng04860D	BnaC06g30200D	BnaCnng08570D	BnaA07g36390D	BnaA10g28120D	BnaA07g16660D	BnaC06g33790D	BnaC05g47690D	BnaC05g02830D	BnaC04g34120D	BnaC05g05690D	BnaC04g26840D	BnaC08g13900D	BnaC08g19110D	BnaCnng15790D	BnaC03g01380D	BnaC08g11500D	BnaC02g24750D	BnaC06g38390D	BnaC03g54040D	BnaC08g10700D	BnaCnng05380D	BnaC08g11150D	BnaA09g16250D
BnaC08g25040D	XLOC_049768	BnaC02g26810D	BnaC08g14460D	BnaC08g19910D	BnaC09g44360D	BnaCnng11970D	BnaCnng07660D	BnaA08g02860D	BnaC07g37910D	BnaC06g40090D	BnaA10g14260D	BnaCnng09320D	BnaA08g00410D	BnaC06g38150D	BnaC03g00010D	BnaC02g26820D	BnaA07g20740D	BnaCnng17430D	BnaA10g10320D	BnaC02g25640D	BnaC02g24310D	BnaC06g43570D	BnaC03g53900D	BnaC08g17900D	BnaC02g21470D	BnaCnng08580D	BnaC08g08360D	BnaA10g28120D	BnaCnng04490D	BnaC06g33780D	BnaC03g47810D	BnaC02g22380D	BnaC04g34120D	BnaC05g05730D	BnaC04g26840D	BnaC08g13900D	BnaC09g46060D	BnaCnng15810D	BnaA10g13660D	BnaC08g11500D	BnaA07g18880D	BnaC06g38390D	BnaC05g21780D	BnaC08g10700D	BnaCnng05380D	BnaC08g11150D	BnaC08g08360D
BnaA08g01530D	XLOC_049768	BnaC06g37810D	BnaC08g14500D	BnaC08g19870D	BnaC09g44360D	BnaCnng11920D	BnaCnng08120D	BnaA08g02860D	BnaC07g37830D	BnaC06g40090D	BnaC07g49870D	BnaC09g41100D	BnaCnng10160D	BnaC06g38360D	BnaA09g14050D	BnaC02g26820D	BnaA07g20790D	BnaCnng17430D	BnaA04g09200D	BnaC08g20710D	BnaC08g19370D	BnaCnng14970D	BnaC03g53900D	BnaC08g17900D	BnaC02g21470D	BnaCnng08740D	BnaC04g05750D	BnaA10g28210D	BnaA08g00660D	BnaC06g33830D	BnaC07g41960D	BnaC02g22400D	BnaC04g34120D	BnaC05g05770D	BnaC04g27630D	BnaC09g00490D	BnaC09g46030D	BnaCnng15760D	BnaC03g01490D	BnaC08g11590D	BnaA07g18900D	BnaC06g43210D	BnaC07g40750D	BnaC02g25220D	BnaC08g16340D	BnaC08g11140D	XLOC_078173
BnaCnng18390D	BnaC02g25640D	BnaC06g37790D	BnaC03g50580D	BnaC06g31890D	BnaC09g43820D	BnaCnng11980D	BnaCnng49020D	BnaC09g42910D	BnaCnng13210D	BnaC06g40090D	BnaA10g14310D	BnaA08g01780D	BnaCnng10360D	BnaC06g38420D	BnaA03g28670D	BnaC09g01900D	BnaCnng62040D	BnaC09g01750D	BnaC03g54840D	XLOC_050132	BnaC06g32300D	BnaC06g43550D	BnaA10g11370D	BnaC08g17900D	BnaC06g30500D	BnaCnng08740D	BnaC04g05390D	BnaC03g48940D	BnaCnng04590D	BnaC06g43010D	BnaC08g04930D	BnaC05g02960D	BnaC04g33600D	BnaC05g05770D	BnaA03g49650D	BnaC08g13890D	BnaA02g37140D	BnaC06g43710D	BnaC07g05610D	BnaC08g11590D	BnaA07g18900D	BnaC06g38530D	BnaA06g36110D	BnaCnng53710D	BnaC06g29730D	BnaC06g36900D	BnaC07g46700D
BnaC08g25260D	BnaC02g25640D	BnaC02g27000D	BnaC03g50580D	BnaC02g23380D	BnaA08g03310D	BnaCnng11980D	BnaC04g55480D	BnaC08g20750D	BnaA07g20280D	BnaC06g43210D	BnaC07g50020D	BnaA08g01780D	BnaCnng10380D	BnaC06g38330D	BnaC04g47430D	BnaCnng63790D	BnaCnng62040D	BnaC09g01750D	BnaA04g09380D	XLOC_050132	BnaC08g19740D	BnaC06g39660D	BnaA02g00700D	BnaC08g17900D	BnaC06g30420D	BnaC08g11060D	BnaCnng64180D	BnaC03g48940D	BnaCnng04670D	BnaCnng54040D	BnaC03g46120D	BnaC05g03270D	BnaC04g33570D	BnaC03g46550D	BnaA06g13020D	XLOC_047919	BnaC02g22730D	BnaCnng15950D	BnaC07g05610D	BnaC08g11590D	BnaA07g18900D	BnaC06g38570D	BnaA02g00220D	BnaCnng53710D	BnaC06g29830D	BnaC06g42380D	BnaCnng62620D
BnaC06g37560D	BnaC02g25640D	BnaC02g26360D	BnaA09g19610D	BnaC02g23380D	BnaCnng09320D	BnaCnng11980D	BnaC04g55480D	BnaC09g42860D	BnaA07g20210D	BnaC06g43280D	BnaC07g50020D	BnaC08g18750D	BnaA08g00800D	BnaC06g42880D	BnaA03g29360D	BnaC02g26940D	BnaA07g20280D	BnaC06g43810D	BnaC07g44190D	BnaC02g25270D	BnaC06g32350D	BnaC06g39750D	BnaC05g21390D	BnaCnng04930D	BnaC06g30370D	BnaC08g11080D	BnaC07g46140D	BnaC03g48950D	BnaCnng04820D	BnaC06g42930D	BnaC07g41450D	BnaC02g22180D	BnaC04g33680D	BnaC03g46490D	BnaA06g12510D	BnaC02g25220D	BnaC02g22680D	BnaCnng15990D	BnaC07g05610D	BnaC08g11450D	BnaC06g30370D	BnaC06g38730D	BnaC05g21390D	BnaC02g25270D	BnaC02g23380D	BnaC06g42380D	BnaA09g14200D
BnaC08g25610D	BnaCnng64870D	BnaC06g38220D	BnaA09g19610D	BnaC06g31900D	BnaA08g03140D	BnaCnng12060D	BnaA09g41840D	BnaC09g42780D	BnaC07g38120D	BnaC06g43290D	BnaC07g50020D	BnaCnng09450D	BnaC08g17410D	BnaC06g38530D	BnaA03g29460D	BnaCnng63890D	XLOC_026787	BnaCnng17490D	BnaC07g04870D	BnaC02g25400D	BnaC06g32360D	BnaC06g43440D	BnaC07g50900D	XLOC_089170	BnaCnng52450D	BnaC08g11140D	BnaC07g46140D	BnaC03g48950D	BnaCnng04810D	BnaCnng07380D	BnaCnng61390D	BnaC02g22180D	BnaA06g34050D	BnaC05g02170D	BnaC04g28280D	BnaC02g25220D	BnaA08g04350D	BnaCnng15990D	BnaC07g05610D	BnaCnng58980D	BnaA07g18910D	BnaC06g38690D	BnaA10g07880D	XLOC_088029	BnaC06g29920D	BnaC06g37130D	BnaA09g14200D
BnaC08g25520D	BnaCnng64900D	BnaC06g38360D	BnaC08g14160D	BnaC02g23590D	BnaCnng09480D	BnaC08g19370D	BnaC03g31020D	BnaC08g21260D	BnaC07g38070D	BnaC06g43290D	BnaC04g48530D	BnaA08g01600D	BnaCnng10670D	BnaC06g38390D	BnaC04g47700D	BnaCnng63890D	BnaC07g39580D	BnaC06g43710D	BnaC07g43910D	BnaC02g25400D	BnaC08g19670D	BnaC08g13750D	BnaC01g23620D	XLOC_089170	BnaC06g30340D	BnaC02g23570D	BnaA09g14990D	BnaC03g48950D	BnaA08g01030D	BnaCnng07570D	BnaCnng61390D	BnaC02g22180D	BnaC05g13800D	BnaC05g02120D	BnaC04g28280D	BnaC02g25220D	BnaC09g45730D	BnaC09g00190D	BnaC07g05610D	BnaCnng59010D	BnaC06g30410D	BnaC06g38780D	BnaC07g50900D	XLOC_088029	BnaC06g29960D	BnaC06g42250D	BnaA09g14200D
BnaC06g37770D	BnaC06g40310D	BnaC06g38390D	BnaC08g14140D	BnaC02g22990D	XLOC_085353	BnaCnng12350D	BnaCnng09240D	BnaC08g21260D	BnaC07g38070D	BnaC08g13780D	BnaA09g12780D	BnaC09g40980D	BnaCnng10510D	BnaC06g38390D	BnaC07g49170D	BnaC02g27060D	BnaC07g39690D	BnaCnng16780D	BnaC07g43910D	BnaC02g25400D	BnaC06g32400D	BnaC06g43290D	BnaC01g23620D	BnaC08g17770D	BnaA07g19620D	BnaCnng55600D	BnaC07g45870D	XLOC_089832	BnaCnng04930D	BnaC06g42550D	BnaC09g27430D	BnaC02g22180D	BnaC04g33820D	BnaC05g01410D	BnaC04g29270D	BnaC02g25220D	BnaA02g36960D	BnaCnng15910D	BnaC07g48320D	BnaCnng59050D	BnaC06g30420D	BnaC06g42880D	BnaC01g22750D	XLOC_088029	BnaC06g29960D	BnaC08g10840D	BnaC03g48750D
BnaC02g26940D	BnaA07g18520D	BnaC06g38390D	BnaCnng73210D	BnaC06g32350D	BnaC09g43900D	BnaC08g19460D	BnaCnng08610D	BnaCnng11420D	BnaC07g38070D	BnaC08g13810D	BnaC07g48710D	BnaCnng09470D	BnaC08g17630D	BnaC06g38500D	BnaC07g50130D	BnaC02g27000D	BnaA07g20400D	BnaC06g43570D	BnaA02g02220D	BnaC02g25400D	BnaC08g19600D	BnaC06g43290D	XLOC_035729	BnaC08g18400D	BnaC06g30730D	BnaCnng08340D	BnaC04g04760D	BnaC06g43440D	BnaCnng04930D	BnaC06g42560D	BnaA07g36390D	BnaC02g22120D	BnaC04g33720D	BnaC05g01200D	XLOC_064157	BnaC02g25180D	BnaC09g45520D	BnaC09g00180D	BnaC04g49710D	BnaCnng59050D	BnaC06g30340D	BnaCnng11970D	BnaC05g20690D	BnaC09g40000D	BnaC06g29960D	BnaC08g10810D	BnaC03g48750D
BnaC08g25770D	BnaC06g40290D	BnaC06g38310D	BnaA09g17420D	BnaC08g20380D	BnaC09g43910D	BnaC08g19880D	BnaC04g56390D	BnaC02g25640D	BnaC09g45620D	BnaC08g13820D	BnaC07g48600D	BnaC09g40940D	BnaC02g22400D	BnaC06g38500D	BnaA10g11530D	BnaCnng64110D	BnaC07g39800D	BnaC06g43550D	BnaC05g22600D	XLOC_047925	BnaC08g19870D	BnaCnng14550D	XLOC_035729	BnaC08g18150D	BnaCnng52700D	BnaC02g23660D	BnaA07g38440D	BnaC06g33630D	BnaCnng04930D	BnaC06g42560D	BnaC08g46120D	XLOC_058157	BnaC07g25770D	BnaC05g01920D	XLOC_064157	XLOC_050139	BnaC09g45620D	BnaC09g00180D	BnaA10g14410D	BnaCnng59050D	BnaA07g19040D	BnaCnng11980D	XLOC_043440	BnaCnng03930D	BnaC06g30200D	BnaC08g10820D	BnaC03g48800D
BnaC02g27000D	BnaA07g19110D	BnaC06g38330D	BnaC03g50000D	BnaC06g32430D	BnaC09g43910D	BnaC08g20010D	BnaC04g56660D	BnaC02g25270D	BnaC08g18460D	BnaC02g25740D	BnaC07g07620D	BnaC09g40940D	BnaC02g22400D	BnaC06g38500D	BnaA09g12780D	BnaC08g15130D	BnaC07g40180D	BnaC06g43550D	BnaC05g22600D	BnaC02g25220D	BnaC06g32720D	BnaCnng14550D	XLOC_045405	BnaC02g23380D	BnaC07g35040D	BnaCnng55660D	BnaC04g04630D	BnaC06g33590D	BnaC08g12760D	BnaCnng53590D	XLOC_026896	BnaC03g44640D	BnaA06g34100D	BnaC05g01920D	XLOC_064157	BnaC08g13770D	XLOC_007103	BnaC06g43550D	BnaA10g14260D	BnaCnng59050D	BnaA07g18950D	BnaC08g11840D	BnaC05g20450D	BnaC08g17200D	BnaC02g22990D	BnaCnng53870D	BnaA09g14990D
BnaC06g37970D	BnaA07g19210D	BnaC06g38330D	BnaC03g50000D	BnaC06g32360D	BnaC08g17820D	BnaC02g23380D	BnaC08g03120D	BnaC02g25410D	BnaC09g45490D	BnaC02g25740D	BnaC07g07690D	BnaCnng09180D	BnaC08g17770D	BnaC06g38500D	BnaC07g05560D	BnaCnng64040D	BnaA08g01930D	BnaC09g01260D	BnaA02g01890D	BnaC02g25190D	BnaC06g32820D	BnaC06g39990D	BnaC04g03300D	BnaC02g23150D	BnaC07g35200D	BnaCnng55660D	BnaC09g32050D	BnaCnng07780D	BnaA08g01080D	BnaCnng53590D	XLOC_026896	XLOC_061997	BnaA06g34150D	BnaC02g23380D	BnaC04g29070D	BnaCnng62520D	XLOC_007103	BnaC06g43550D	BnaC07g06220D	BnaCnng59050D	BnaCnng57520D	BnaC08g11810D	BnaC05g21290D	BnaCnng03870D	BnaC02g22990D	BnaC02g24770D	BnaA07g38440D
BnaC02g27040D	BnaA07g18880D	BnaC06g38330D	BnaC03g50310D	BnaC02g23140D	BnaC08g17570D	BnaC02g23380D	BnaC08g03120D	BnaC02g25110D	BnaC02g23380D	BnaC02g25610D	BnaC07g07690D	BnaCnng09180D	XLOC_079565	BnaC06g42650D	BnaC07g05610D	BnaCnng64040D	BnaA07g20650D	BnaC09g01260D	BnaA10g14420D	XLOC_047928	BnaC06g32790D	BnaC06g39960D	BnaC01g22750D	BnaCnng54570D	BnaC07g35200D	BnaCnng55680D	BnaC09g32050D	BnaC06g43130D	BnaA08g00900D	BnaCnng53770D	BnaC04g02110D	BnaC07g24180D	BnaA06g33420D	BnaC02g23380D	BnaA03g49990D	BnaC02g25270D	XLOC_007103	BnaC09g00370D	BnaC07g06220D	BnaCnng59090D	BnaCnng57490D	BnaC08g11810D	XLOC_045403	BnaCnng03780D	BnaC08g17010D	BnaC08g11080D	BnaC08g09210D
BnaC08g25670D	BnaA07g18930D	BnaC06g38300D	BnaC03g49700D	BnaC06g32520D	BnaC08g17570D	BnaC02g23380D	BnaC06g25770D	BnaC02g25110D	BnaA02g36020D	BnaC02g25610D	BnaC04g04630D	BnaCnng09180D	BnaC06g30720D	BnaC06g37790D	BnaC07g05610D	BnaCnng64040D	BnaC07g40400D	BnaC09g01330D	BnaA10g14260D	BnaC02g25140D	XLOC_095272	BnaCnng14610D	BnaA09g52680D	BnaCnng54580D	BnaCnng53220D	BnaC06g37730D	BnaC08g09210D	BnaC06g33800D	BnaC08g12670D	BnaC08g07240D	BnaC09g27280D	BnaC07g24190D	BnaC05g12750D	BnaC02g23380D	BnaA03g49990D	BnaC02g25240D	BnaC09g45500D	BnaC06g43570D	BnaA09g14050D	XLOC_047957	XLOC_028135	BnaC08g11810D	BnaC04g03300D	BnaCnng03730D	BnaC08g17010D	BnaC08g11060D	BnaC04g04630D
BnaC02g26360D	BnaCnng04050D	BnaC06g38530D	BnaC09g41230D	BnaC02g23260D	BnaC08g17410D	BnaC06g31960D	BnaC08g02660D	XLOC_047928	BnaC09g45120D	BnaC02g25610D	BnaA01g03680D	BnaCnng09140D	BnaC06g30730D	BnaC06g37790D	BnaC07g05610D	BnaC08g15140D	BnaC07g40440D	BnaCnng17160D	BnaC07g50900D	XLOC_050121	BnaCnng59840D	BnaC06g43210D	BnaA09g52690D	BnaC02g23260D	BnaCnng53220D	BnaC06g37790D	BnaA09g18550D	BnaC06g33790D	BnaC08g12560D	BnaCnng53870D	BnaC09g27280D	BnaC07g24000D	BnaC05g12660D	BnaC05g01800D	BnaAnng24590D	BnaC06g43860D	BnaC09g45490D	BnaC06g40430D	BnaA09g14200D	BnaCnng11920D	BnaA08g02230D	BnaCnng12060D	BnaC05g20140D	BnaCnng03720D	BnaC06g30420D	BnaCnng54040D	BnaC04g04760D
BnaC02g26360D	BnaCnng65470D	BnaC06g38500D	BnaC04g12530D	BnaC06g32670D	BnaCnng10160D	BnaC02g23570D	BnaC03g30060D	BnaC02g25220D	BnaA02g35930D	BnaC08g14080D	BnaC01g26160D	BnaCnng09150D	BnaC02g22680D	BnaC06g42560D	BnaC07g05610D	BnaC09g44490D	BnaC07g40440D	BnaC09g01400D	BnaC05g22090D	XLOC_050109	BnaC06g33200D	BnaC06g40000D	BnaA09g52690D	BnaCnng53590D	BnaA07g19470D	BnaCnng54730D	BnaC03g45790D	BnaC06g33790D	BnaCnng05110D	BnaC02g21870D	BnaC08g04690D	BnaC07g24130D	BnaC05g12660D	BnaC05g01800D	BnaAnng24120D	BnaC06g43860D	BnaC08g19870D	BnaCnng15410D	BnaA09g14200D	BnaC08g11690D	BnaC09g41580D	XLOC_081599	BnaC04g02430D	BnaCnng03690D	BnaC06g30370D	BnaC06g37790D	BnaC04g04280D
BnaC02g26300D	BnaCnng65290D	BnaC06g38500D	BnaC09g41450D	BnaCnng59940D	BnaC06g34720D	BnaC06g32300D	BnaCnng51760D	BnaC02g25220D	BnaC09g45010D	BnaC08g13840D	XLOC_000168	XLOC_026845	BnaC08g17910D	BnaC06g42560D	BnaC07g05610D	BnaCnng13270D	BnaC07g40440D	BnaC06g43290D	BnaC01g23620D	BnaC06g31890D	BnaC06g33200D	BnaCnng14600D	BnaA10g10320D	BnaC02g22530D	BnaCnng06570D	BnaCnng55190D	BnaC03g46120D	BnaC06g33830D	BnaC08g12900D	BnaC08g06930D	BnaC04g03300D	BnaC07g24350D	BnaC05g12770D	BnaC05g01840D	BnaC04g30080D	BnaC02g25410D	BnaA07g15980D	BnaC06g43290D	BnaC07g06570D	BnaC02g25790D	BnaC09g41600D	BnaCnng12350D	BnaA09g52940D	BnaC09g40310D	BnaC06g30340D	BnaC02g25180D	BnaA09g17990D
BnaC06g38160D	BnaC08g00690D	BnaC06g38500D	BnaC04g12980D	BnaCnng60300D	BnaC08g17770D	BnaC08g20380D	BnaA01g30850D	BnaCnng61020D	BnaC09g44960D	BnaC02g25790D	XLOC_000168	XLOC_026845	BnaC08g17900D	BnaC06g42560D	BnaC07g48710D	BnaC08g22120D	BnaCnng62620D	BnaC06g43290D	BnaA09g11870D	BnaCnng61140D	BnaA07g20740D	BnaCnng14560D	BnaC05g20140D	BnaA07g18700D	BnaCnng06470D	BnaCnng55190D	BnaC08g06410D	BnaCnng54040D	XLOC_079728	BnaC08g06880D	BnaC04g02200D	BnaC07g24420D	BnaA06g33320D	BnaC05g01840D	BnaA03g51510D	BnaC02g25410D	BnaA07g16030D	BnaC06g43290D	BnaC07g06720D	BnaC02g25910D	BnaC09g41600D	BnaC06g42560D	BnaA10g07100D	BnaA08g01840D	BnaCnng51000D	BnaCnng53590D	BnaA04g15880D
BnaC06g38160D	BnaA08g04020D	BnaC06g38420D	BnaA09g18500D	BnaC06g32850D	BnaCnng10240D	BnaC08g20330D	BnaC08g29900D	XLOC_047909	BnaC09g44870D	BnaC02g25790D	BnaC03g52440D	BnaCnng09240D	BnaC06g30880D	BnaC06g42550D	BnaC07g48710D	BnaC08g22120D	BnaC07g40290D	BnaCnng64200D	BnaC05g22260D	BnaA07g19680D	BnaC06g33050D	BnaC06g40090D	BnaA09g52970D	BnaA07g18700D	BnaCnng53340D	BnaC08g10850D	BnaC08g06400D	BnaCnng54040D	BnaC08g13110D	BnaC08g06880D	BnaC04g02430D	BnaC07g24420D	BnaC05g12880D	BnaC05g01840D	BnaA03g51750D	BnaC02g25410D	BnaA07g15950D	BnaCnng15500D	BnaC01g25000D	BnaC02g25910D	BnaCnng58100D	BnaC06g42560D	XLOC_036880	XLOC_092820	BnaC02g22530D	BnaCnng53590D	BnaC03g46860D
BnaC06g38160D	BnaA08g03900D	BnaC02g26080D	BnaC03g48940D	BnaCnng60160D	BnaC06g34670D	BnaC08g20340D	BnaC06g22090D	XLOC_050150	BnaA07g17020D	BnaC02g25790D	BnaC07g07060D	BnaA08g01810D	BnaC02g22180D	BnaCnng13350D	BnaC07g48710D	BnaC08g22120D	BnaA07g20210D	BnaC08g15440D	BnaC04g05420D	BnaCnng61020D	BnaC06g33130D	BnaC06g40100D	BnaA09g52940D	BnaA07g18700D	BnaCnng06510D	BnaC08g10810D	BnaC08g06210D	BnaC06g42910D	BnaC08g13040D	BnaC08g06880D	BnaCnng62740D	BnaC07g24420D	BnaC05g12880D	BnaC02g23660D	BnaC04g30490D	BnaC02g25410D	BnaC02g21770D	BnaC06g43200D	BnaC01g25010D	BnaC06g38900D	BnaCnng58100D	BnaC06g42650D	BnaC05g19720D	BnaC09g40220D	BnaC02g22530D	BnaCnng53590D	BnaC08g06210D
BnaC06g38240D	BnaC09g50120D	BnaC06g38840D	BnaC06g00270D	BnaC06g32790D	BnaC06g34770D	BnaC02g23110D	BnaC08g30030D	BnaC06g31890D	BnaC02g22680D	XLOC_047953	BnaC03g51700D	BnaA08g01840D	BnaC02g22180D	BnaC06g37730D	BnaC07g06220D	BnaC09g44550D	BnaC09g47390D	XLOC_095069	BnaC04g05420D	BnaCnng61020D	BnaA08g01810D	BnaCnng14720D	XLOC_037038	BnaCnng53420D	BnaA07g18930D	BnaC08g10840D	BnaA04g16360D	BnaC08g07640D	BnaC02g20690D	BnaC02g22120D	BnaA09g14990D	BnaC07g24370D	BnaA06g33260D	BnaC05g01690D	BnaC04g30490D	BnaC08g13950D	BnaC06g34300D	BnaC06g40500D	BnaC01g25010D	BnaC06g38900D	BnaA08g02260D	BnaC06g38220D	BnaC05g19790D	BnaC08g17540D	BnaCnng51090D	BnaCnng53590D	BnaA04g16730D
BnaC06g38360D	BnaC09g50020D	BnaC06g38780D	BnaC06g00270D	BnaC07g37270D	BnaC01g23230D	BnaC02g23110D	BnaC08g30030D	BnaA07g19900D	BnaA07g16820D	BnaC02g25800D	BnaC03g51470D	XLOC_089504	BnaC08g18060D	BnaCnng13320D	BnaA01g14100D	BnaC09g44530D	BnaA08g04980D	BnaC08g15660D	BnaC05g21780D	BnaCnng61020D	BnaCnng59970D	BnaC08g13420D	BnaC04g02430D	BnaC02g22400D	BnaA07g18880D	BnaC08g17600D	BnaA04g17110D	BnaC06g42860D	BnaC06g26720D	BnaC02g22120D	BnaC07g43050D	BnaC07g24370D	BnaC05g13150D	BnaC05g01720D	BnaA03g51220D	BnaCnng11350D	BnaC08g19670D	BnaCnng15430D	BnaC01g25010D	BnaC02g25840D	BnaA07g18520D	BnaC06g38220D	BnaA09g10900D	BnaA08g02110D	BnaC06g30460D	BnaCnng53590D	BnaA04g16660D
BnaC06g38390D	BnaC09g50020D	BnaC06g38690D	BnaA06g35160D	BnaCnng60530D	BnaCnng57580D	BnaC02g22770D	BnaA01g30200D	BnaC06g31680D	BnaC08g19110D	BnaC02g25750D	BnaA07g36390D	BnaCnng09530D	BnaC02g22120D	BnaCnng13410D	BnaC04g03300D	BnaC08g22070D	BnaC09g47240D	BnaCnng64390D	BnaA02g00700D	BnaA07g19310D	BnaA07g20210D	BnaC08g13440D	BnaC05g19790D	BnaC02g22400D	BnaA07g18900D	BnaCnng04790D	BnaC09g32920D	BnaC06g33530D	BnaC06g26720D	BnaCnng53220D	BnaC07g43050D	BnaC07g24360D	BnaA04g07870D	BnaC05g01720D	BnaA03g51230D	BnaCnng11430D	BnaC08g19600D	BnaCnng15370D	BnaA03g29360D	BnaC08g11140D	BnaA07g18290D	BnaC06g38240D	BnaA09g52680D	BnaA08g02110D	BnaCnng51430D	BnaCnng53590D	BnaC04g08410D
BnaC06g38330D	BnaC09g50020D	BnaA07g22260D	BnaC03g48800D	BnaC07g37010D	BnaC01g23420D	BnaC02g22700D	BnaC03g72050D	BnaCnng61140D	BnaC02g22530D	XLOC_079288	BnaC06g00010D	BnaC02g24010D	BnaCnng57820D	BnaC08g12140D	BnaC03g01380D	BnaC08g22070D	BnaCnng01050D	BnaCnng64520D	BnaA10g13380D	BnaCnng60850D	BnaA07g20280D	XLOC_079312	BnaC05g19790D	BnaA07g18510D	BnaA07g19000D	BnaC08g17550D	BnaCnng61390D	BnaC08g07300D	BnaC06g26780D	BnaC08g06800D	BnaCnng62520D	BnaC07g24230D	BnaC05g13070D	BnaC05g01720D	BnaA06g14870D	BnaCnng11430D	BnaA08g04020D	BnaCnng15360D	BnaA09g13720D	BnaC06g39050D	BnaCnng57820D	BnaC06g38330D	BnaA09g52720D	BnaCnng04120D	BnaA07g20060D	BnaCnng53590D	BnaC09g32540D
BnaC06g38300D	BnaC09g50020D	BnaA07g22260D	BnaC09g06520D	BnaCnng60720D	BnaC06g35450D	BnaC02g22820D	BnaCnng51930D	BnaA07g19680D	BnaA08g04300D	XLOC_079288	BnaA10g29040D	BnaCnng60120D	BnaC02g21770D	BnaC08g12140D	BnaC01g25000D	BnaA08g02260D	BnaC09g47000D	BnaCnng63780D	BnaC05g21730D	BnaC09g43230D	BnaC07g37760D	BnaCnng62020D	BnaC05g19790D	BnaA07g18520D	BnaA08g04600D	BnaCnng04750D	BnaCnng61390D	XLOC_091941	BnaC08g13450D	BnaC02g22330D	BnaCnng62620D	BnaC07g24230D	BnaC04g33480D	BnaC05g01620D	BnaA03g43480D	BnaCnng11540D	BnaC06g34370D	BnaCnng15360D	BnaC04g48980D	BnaCnng58550D	BnaC09g41660D	BnaC06g38330D	BnaC04g50150D	XLOC_026886	BnaA08g01200D	BnaC06g43290D	BnaC09g32780D
BnaC06g38500D	BnaCnng16160D	BnaC06g39080D	BnaC04g16840D	BnaCnng13210D	BnaC06g35450D	BnaC01g25550D	BnaC03g72570D	BnaA08g02920D	BnaC06g33800D	BnaCnng62010D	XLOC_026737	BnaC02g23780D	BnaC06g31510D	BnaC06g38020D	BnaC01g25010D	BnaA08g02230D	BnaC09g47000D	BnaC08g15070D	BnaA09g52690D	BnaC09g43350D	BnaC07g37760D	BnaC02g25610D	BnaC04g02200D	BnaC06g29310D	BnaC09g43030D	BnaC08g17540D	BnaC09g32780D	BnaCnng53710D	BnaC06g26980D	BnaC02g22320D	BnaC03g45790D	BnaC07g24230D	BnaC04g33480D	BnaC05g01620D	BnaC04g31320D	BnaCnng11710D	BnaC06g34370D	BnaCnng15550D	BnaC04g48980D	XLOC_081575	BnaC09g41660D	BnaC06g42540D	BnaC01g23620D	XLOC_026886	BnaA07g19470D	BnaC06g43290D	BnaC09g32780D
BnaC06g38420D	BnaCnng16160D	BnaC06g39080D	BnaC06g01030D	BnaCnng13210D	BnaC06g35450D	BnaCnng59900D	BnaC03g72620D	BnaA08g02930D	BnaC02g23110D	BnaCnng62020D	BnaC09g33270D	BnaC02g23380D	BnaCnng58140D	BnaC08g11810D	BnaC01g25010D	BnaCnng13330D	BnaC09g46870D	BnaC02g26850D	BnaA09g52690D	BnaA08g02920D	BnaC07g37910D	BnaC02g25610D	XLOC_011170	XLOC_091371	BnaC09g42900D	BnaCnng04500D	BnaC09g32740D	XLOC_093440	BnaC06g26960D	BnaC02g22320D	BnaA07g38440D	XLOC_076523	BnaC04g33480D	BnaC03g43790D	BnaC04g30700D	BnaCnng11710D	BnaC06g34340D	BnaCnng15700D	BnaA03g30130D	BnaCnng58720D	BnaC09g41660D	BnaC06g42540D	BnaA10g06660D	BnaC08g17820D	BnaC07g35200D	BnaCnng53710D	XLOC_033099
BnaC06g38430D	BnaCnng16190D	BnaC06g39080D	BnaC09g42600D	BnaC01g25010D	BnaC01g23560D	BnaCnng60200D	BnaCnng51090D	BnaA08g02930D	BnaC06g33630D	BnaC02g26080D	BnaC09g33270D	BnaC02g23260D	BnaCnng58140D	BnaC08g11810D	BnaC01g25010D	BnaCnng13320D	BnaCnng01040D	BnaC02g26910D	BnaA09g52690D	BnaA08g02930D	BnaCnng60210D	BnaC02g25610D	BnaA03g30130D	BnaCnng53710D	BnaC09g42900D	BnaC08g17440D	BnaA09g19540D	XLOC_095531	BnaC02g20410D	BnaC02g22320D	XLOC_085413	BnaA09g56760D	BnaC04g33480D	BnaC05g02240D	BnaC03g30060D	BnaA08g02130D	BnaC02g22400D	BnaC08g14420D	BnaA03g29460D	BnaC06g43440D	BnaCnng08960D	BnaC08g11500D	BnaC04g02200D	BnaC08g17770D	BnaA08g01080D	BnaCnng53710D	XLOC_033099
BnaA07g22170D	BnaA08g03560D	BnaC06g39080D	BnaC09g42600D	BnaC01g25000D	BnaC08g18340D	BnaCnng60250D	BnaCnng51090D	BnaA08g02930D	BnaC02g22970D	BnaC08g13550D	BnaC09g33270D	BnaC02g23150D	BnaCnng58140D	BnaC08g11810D	BnaCnng67360D	BnaCnng13320D	BnaCnng01010D	BnaC02g27000D	BnaA02g00620D	BnaA08g02930D	BnaA07g20400D	BnaCnng62110D	BnaC04g05420D	BnaC09g40980D	BnaC09g42900D	BnaCnng04470D	BnaA04g16730D	BnaC08g06880D	BnaC02g20340D	BnaC02g22320D	BnaC04g01570D	BnaA09g56710D	BnaC04g33480D	BnaC05g02260D	BnaA03g44880D	XLOC_026810	BnaC02g22530D	BnaCnng62780D	BnaC04g48970D	BnaC09g40700D	BnaCnng09180D	BnaC08g11500D	BnaA09g10230D	BnaC02g24010D	BnaCnng51770D	XLOC_092810	BnaCnng60210D
BnaC06g38690D	BnaA08g03620D	BnaC06g39080D	BnaC04g16310D	BnaA08g01840D	XLOC_043421	BnaC07g37240D	BnaCnng51530D	BnaA08g02930D	BnaC02g22970D	BnaCnng62110D	BnaC08g11060D	BnaC02g23140D	BnaC06g31500D	BnaC08g11810D	BnaCnng67360D	XLOC_079347	BnaCnng00990D	BnaC02g27040D	BnaA09g52940D	BnaA08g02930D	BnaCnng60300D	BnaCnng62100D	BnaC04g05420D	BnaC09g41070D	BnaC09g42910D	BnaCnng04590D	BnaA09g17150D	BnaC02g22020D	BnaC02g20040D	BnaC08g07080D	BnaC04g01020D	BnaA09g56710D	BnaC04g33480D	BnaC02g24060D	BnaCnng28310D	XLOC_026810	BnaC02g22470D	BnaC08g14160D	XLOC_076220	BnaC09g40720D	BnaCnng09240D	BnaC08g11500D	BnaC05g19320D	BnaA07g19000D	BnaCnng51770D	BnaC08g17300D	BnaA04g17050D
BnaCnng65740D	BnaCnng15550D	BnaC06g38900D	BnaC04g16290D	BnaC07g37830D	BnaC06g35180D	BnaA08g01700D	BnaC03g73540D	BnaC09g43500D	BnaC02g22990D	BnaA08g00110D	BnaC09g32780D	BnaC02g23110D	BnaA07g18610D	BnaCnng60720D	BnaC07g46140D	BnaC08g22570D	XLOC_088612	BnaC02g27280D	BnaC01g25010D	BnaA08g02930D	BnaC07g37720D	BnaC02g25800D	BnaA10g13380D	BnaC09g41100D	BnaC02g21300D	BnaCnng04590D	BnaC08g07670D	BnaC02g22180D	BnaC02g19850D	BnaC06g43550D	BnaC04g00610D	BnaC04g35150D	BnaC04g33480D	XLOC_058064	BnaCnng29200D	BnaCnng11140D	BnaC02g22500D	BnaC08g14160D	XLOC_076220	BnaCnng07780D	BnaCnng09240D	BnaC08g11580D	BnaA10g06350D	BnaA07g19000D	BnaCnng05690D	BnaC08g17300D	BnaC03g46120D
BnaCnng65740D	BnaCnng15660D	BnaC06g38980D	BnaC09g42350D	BnaC08g18690D	BnaC06g35160D	BnaC07g37010D	BnaCnng50850D	XLOC_095286	BnaC02g22920D	BnaA08g00160D	BnaC09g32780D	BnaC02g23110D	BnaA08g01080D	BnaC08g11970D	BnaA01g12660D	BnaC08g22570D	BnaCnng00770D	BnaCnng64090D	BnaC01g25010D	BnaA08g02860D	BnaCnng60200D	BnaC02g25790D	BnaC07g06220D	BnaA07g17900D	BnaA03g59260D	BnaA08g01910D	BnaC09g33260D	BnaC02g22180D	BnaC02g19810D	BnaC06g43550D	BnaCnng59240D	BnaC04g35150D	BnaC04g33480D	BnaC03g43060D	BnaCnng29130D	BnaC08g21600D	BnaC08g19370D	BnaC08g14160D	BnaA10g12560D	BnaCnng07780D	BnaCnng09240D	BnaC08g11590D	BnaA10g06530D	BnaCnng52160D	BnaCnng05740D	BnaC08g17260D	BnaC03g45790D
BnaCnng65740D	BnaC08g23520D	BnaC06g38980D	XLOC_068659	BnaC08g18460D	BnaC01g23860D	BnaC07g37050D	BnaC06g23720D	XLOC_095286	BnaC02g22930D	BnaC09g42770D	BnaA09g14990D	BnaCnng59050D	BnaC07g35900D	BnaCnng60250D	BnaA01g12660D	BnaCnng13630D	BnaCnng00700D	BnaCnng64100D	BnaC01g25010D	BnaA08g02860D	BnaC07g38000D	BnaC02g25790D	BnaC07g06220D	BnaA07g18020D	BnaA08g04260D	XLOC_026912	BnaC09g33620D	BnaC02g22120D	BnaA07g18310D	BnaC08g07050D	BnaC08g02480D	BnaA09g56400D	BnaC04g33480D	BnaC03g43310D	BnaC03g31020D	BnaC08g21600D	BnaC02g22570D	BnaC08g14160D	BnaC07g49170D	BnaCnng07780D	BnaCnng09250D	BnaC08g11590D	BnaA10g06530D	BnaA07g18980D	BnaCnng05570D	BnaC08g17260D	BnaC08g07300D
BnaA07g22490D	BnaA08g03250D	BnaCnng65970D	BnaCnng71390D	BnaA08g04680D	BnaC01g23860D	BnaCnng12640D	BnaCnng50130D	BnaA08g03160D	BnaC02g22930D	BnaC09g42710D	BnaC06g01030D	BnaCnng58980D	BnaC07g35900D	BnaC06g38690D	BnaA07g36600D	BnaCnng13630D	XLOC_087906	BnaC02g27200D	BnaC01g25000D	BnaA07g18970D	BnaC07g38000D	BnaC02g25790D	BnaC04g49710D	XLOC_094994	BnaC09g42740D	XLOC_026912	BnaC09g33620D	BnaC06g34160D	BnaA07g18290D	BnaC06g43570D	BnaC08g02650D	BnaA09g56460D	BnaC04g33480D	BnaC03g43200D	BnaA03g45290D	BnaC08g21600D	BnaC02g22180D	BnaC08g14160D	BnaC04g48530D	BnaCnng08420D	XLOC_089649	BnaC08g11590D	BnaC04g01570D	BnaCnng52900D	BnaCnng05530D	BnaC08g17260D	BnaC03g45450D
BnaC06g39200D	BnaC08g23390D	BnaC07g43170D	BnaA04g15880D	BnaA02g36220D	BnaC01g23860D	BnaCnng12640D	BnaC06g24190D	BnaCnng61580D	BnaC02g22930D	BnaA08g02260D	BnaC03g50000D	BnaC02g22920D	BnaA08g00900D	BnaCnng60170D	BnaC07g46700D	BnaC08g22490D	BnaA08g04260D	BnaC02g27110D	BnaA10g12660D	BnaA07g18980D	BnaC07g38000D	BnaC02g25740D	BnaC07g48320D	BnaCnng05520D	BnaA08g04430D	XLOC_026912	BnaC08g06750D	BnaC02g22320D	BnaA07g18520D	BnaC06g43570D	BnaC08g01820D	BnaC04g35260D	BnaC04g33480D	BnaC03g43540D	BnaC03g32370D	XLOC_081840	BnaC02g22180D	BnaC08g14160D	BnaA09g12780D	BnaC08g18450D	BnaCnng09300D	BnaC08g11620D	BnaC04g01020D	BnaCnng52700D	BnaC07g35450D	BnaC08g17200D	BnaC09g33270D
BnaA07g22400D	BnaC06g40680D	BnaA07g21730D	XLOC_014909	BnaC02g22400D	BnaCnng58280D	BnaCnng60710D	BnaC08g32450D	BnaA07g19310D	BnaC08g18700D	BnaC08g20380D	BnaC03g50000D	BnaA07g18310D	BnaA08g01030D	BnaCnng60300D	BnaA07g36390D	BnaC09g44790D	BnaA08g04250D	BnaCnng64040D	BnaC04g04630D	BnaA07g19000D	BnaC07g38000D	BnaC02g25740D	BnaC07g05850D	BnaCnng05600D	BnaC09g42410D	BnaC08g18060D	BnaC04g06900D	BnaCnng53460D	BnaCnng51000D	BnaCnng03580D	BnaC08g01820D	BnaA09g56320D	BnaA04g07980D	BnaC03g43600D	BnaAnng28570D	BnaC08g21560D	BnaC02g22180D	BnaC08g14190D	BnaC07g48710D	BnaC09g41100D	BnaCnng09320D	BnaC08g11550D	BnaA03g29800D	BnaA07g18580D	BnaA08g01320D	BnaCnng03780D	BnaC04g06890D
BnaA07g22450D	BnaC06g40580D	BnaC07g43050D	XLOC_020850	BnaC02g22400D	BnaCnng58230D	BnaC07g37660D	BnaC08g32180D	BnaC09g43350D	BnaC08g18730D	BnaCnng10570D	BnaC03g50310D	BnaA07g18020D	BnaA07g18930D	BnaCnng60300D	BnaA07g36340D	BnaC09g44780D	BnaA07g16820D	BnaCnng64040D	BnaC05g21390D	BnaCnng11410D	BnaC07g38100D	BnaCnng14320D	BnaC07g05850D	BnaCnng05600D	BnaC09g42440D	BnaC08g18060D	BnaCnng62520D	BnaC08g07140D	BnaC06g27290D	BnaCnng03690D	BnaC09g29010D	BnaC05g15250D	BnaC04g33380D	BnaC02g22820D	BnaC03g32650D	BnaC08g21560D	BnaC02g22180D	BnaC08g14190D	BnaC07g48710D	BnaCnng08470D	BnaCnng09320D	BnaC08g11450D	BnaA03g29800D	BnaA07g18580D	BnaA07g19370D	BnaCnng03730D	BnaC08g06750D
BnaC06g39050D	BnaC08g23310D	BnaC07g43050D	XLOC_020850	BnaA08g04300D	BnaCnng10380D	BnaC07g37660D	BnaC03g74030D	BnaCnng11920D	BnaC06g34340D	BnaCnng11180D	BnaC03g50810D	BnaC06g30410D	BnaA07g18880D	BnaCnng60210D	BnaA08g04350D	BnaC08g22370D	BnaC08g20710D	BnaCnng64040D	BnaA09g10900D	BnaC09g43500D	XLOC_026839	BnaC08g13550D	BnaC07g48600D	BnaCnng05530D	BnaC09g42480D	BnaC08g18140D	BnaC08g06880D	XLOC_079428	BnaCnng50900D	BnaC08g13550D	BnaC04g05620D	BnaA09g56220D	BnaA06g33640D	BnaC02g22820D	BnaC03g32690D	BnaCnng11980D	BnaC02g22180D	BnaC08g14250D	BnaC07g07620D	BnaC09g40990D	BnaCnng09520D	BnaC08g11450D	BnaC04g49710D	BnaCnng52630D	BnaC09g42910D	BnaA08g01910D	BnaC08g06960D
BnaC06g39080D	BnaA07g19770D	BnaA07g21830D	XLOC_020850	BnaA08g04300D	BnaA08g03900D	BnaC07g37830D	BnaC03g74130D	BnaCnng11900D	BnaC06g34370D	BnaA08g02660D	BnaC09g33620D	BnaCnng59680D	BnaA07g18900D	BnaCnng60260D	BnaC08g09210D	BnaC09g44670D	BnaC06g35800D	BnaCnng13210D	BnaC04g04280D	BnaC09g43500D	BnaA07g20060D	XLOC_095367	BnaC07g48710D	BnaCnng06030D	BnaC09g42350D	BnaCnng05060D	BnaC08g06960D	XLOC_079428	XLOC_095452	BnaCnng03520D	BnaA04g15880D	BnaA06g32980D	BnaA04g08050D	BnaC02g22790D	BnaC03g32690D	BnaC08g21620D	BnaC02g22180D	BnaCnng62950D	BnaC07g07690D	BnaA08g01840D	BnaA08g00900D	BnaC08g11510D	BnaC04g49630D	BnaCnng52550D	BnaA08g04250D	BnaCnng04260D	BnaC09g35030D
BnaC06g39080D	BnaA07g20010D	BnaA07g21940D	XLOC_020850	BnaA08g04300D	BnaC01g28280D	BnaC09g45610D	BnaA09g45250D	BnaCnng11710D	BnaC06g34370D	BnaC09g43040D	BnaA07g38440D	BnaA07g18160D	BnaA07g18900D	BnaC08g11620D	BnaC04g06900D	BnaCnng13470D	BnaA07g16610D	BnaCnng13210D	BnaC04g03300D	BnaC09g43500D	BnaC07g38460D	XLOC_095367	BnaC07g48710D	BnaC08g16600D	BnaC02g20690D	BnaC09g40720D	BnaA09g17990D	BnaC02g22400D	BnaCnng51390D	BnaCnng03510D	BnaC08g02040D	BnaA09g56240D	BnaA06g33670D	BnaC02g22790D	BnaC03g32690D	XLOC_093016	BnaC02g22180D	XLOC_095319	BnaA01g14510D	BnaA08g01810D	XLOC_026756	BnaC02g25740D	BnaA03g29360D	BnaA07g18700D	BnaA08g04260D	BnaC08g17600D	BnaC07g40750D
BnaC06g39080D	BnaA07g20060D	BnaC07g43340D	BnaA04g16730D	BnaA08g04280D	BnaA10g17950D	BnaC08g18580D	BnaC08g31490D	BnaCnng11710D	BnaA07g17760D	BnaC09g43040D	BnaA08g06350D	BnaA07g17830D	BnaA07g18900D	BnaC08g11500D	BnaA09g14990D	BnaA08g02860D	BnaC08g20540D	BnaCnng13240D	BnaC04g06890D	BnaC09g43530D	BnaC09g45490D	XLOC_095367	XLOC_035888	BnaA08g01100D	BnaC08g16340D	BnaC09g40720D	BnaC08g07220D	BnaC02g22400D	BnaA07g17760D	BnaCnng03510D	BnaC09g29450D	BnaC07g24460D	BnaC04g33390D	BnaC02g22730D	BnaC03g33500D	BnaCnng12050D	BnaC02g22180D	XLOC_095319	BnaC04g04280D	BnaC09g40980D	BnaC06g30460D	BnaCnng59050D	BnaA09g14050D	BnaA07g18700D	BnaA08g04260D	BnaC08g17550D	BnaA06g32320D
BnaC06g39080D	BnaA07g20210D	BnaC07g43320D	BnaC04g15680D	BnaC09g45120D	BnaA10g18110D	BnaC08g18400D	BnaCnng43530D	BnaA08g01210D	BnaC06g33850D	BnaC09g43050D	BnaA08g07100D	BnaA07g17900D	BnaCnng58850D	BnaC08g11500D	BnaA01g11490D	BnaA08g02860D	BnaC06g35620D	BnaC08g22170D	BnaA03g31270D	BnaA08g01080D	BnaA08g04880D	XLOC_095367	BnaC07g06570D	BnaCnng06220D	BnaC02g20430D	BnaC09g40720D	BnaC07g40750D	BnaC04g53500D	BnaCnng51630D	BnaC08g14080D	BnaC09g29450D	BnaA09g56150D	BnaC05g13330D	BnaC02g22450D	BnaC03g33280D	BnaA08g02220D	BnaC06g33810D	XLOC_095319	BnaA01g14100D	XLOC_093166	BnaC06g30460D	BnaCnng59050D	BnaA03g29460D	BnaA07g18700D	BnaC08g15270D	BnaC08g17440D	BnaA04g12570D
BnaC06g39080D	BnaA07g20280D	BnaC07g43660D	BnaC04g15640D	BnaA02g35760D	XLOC_053650	BnaC08g18480D	BnaC08g30610D	BnaA08g01220D	BnaA07g17630D	BnaC09g43050D	BnaC03g48750D	BnaA07g17930D	BnaC07g36340D	BnaC08g11510D	BnaA07g37810D	BnaA08g02920D	BnaC02g24310D	BnaC09g44520D	BnaA03g30940D	BnaA08g01080D	BnaC09g45500D	XLOC_095367	BnaA09g14050D	BnaC08g16500D	BnaC02g20430D	BnaA08g02260D	BnaC07g40440D	BnaC04g53500D	BnaC07g32090D	BnaC08g14080D	BnaCnng60210D	BnaA06g32890D	BnaC05g13370D	BnaC03g43920D	BnaA03g47280D	BnaA08g02200D	BnaC06g33880D	XLOC_050126	XLOC_002321	BnaA08g02110D	BnaC06g30460D	BnaCnng59050D	BnaA10g09860D	BnaC09g40690D	BnaC09g42870D	XLOC_026886	BnaC06g39750D
XLOC_094571	BnaA07g20400D	BnaCnng18680D	BnaA04g17110D	BnaC09g44950D	BnaC03g46820D	BnaC09g45470D	BnaC08g30480D	XLOC_081794	BnaA02g35220D	BnaC09g43070D	BnaC03g48750D	BnaA07g17610D	BnaC07g36250D	BnaC08g11510D	BnaC06g00010D	BnaC08g22300D	BnaC08g20420D	BnaC08g22070D	BnaC07g07620D	BnaA08g01080D	BnaC08g18140D	XLOC_095367	BnaA09g14200D	BnaC08g16880D	BnaA07g15540D	BnaA08g02260D	BnaC07g40440D	BnaC04g53500D	BnaC07g32320D	BnaCnng03930D	BnaC08g03800D	BnaC05g15240D	BnaC05g13430D	BnaC03g43940D	BnaA03g47150D	BnaA08g02260D	BnaC06g34910D	BnaCnng63080D	XLOC_002321	BnaA08g02110D	BnaC06g30460D	BnaC02g25860D	BnaA10g09860D	BnaA08g02200D	BnaC09g42740D	XLOC_026886	BnaC06g39860D
BnaCnng65970D	BnaC09g50230D	BnaCnng18920D	BnaC03g46600D	BnaC09g44990D	BnaC03g46820D	BnaA02g36210D	BnaC08g06970D	XLOC_081794	BnaA02g35220D	BnaCnng11350D	BnaC03g48800D	BnaA07g17600D	BnaCnng11180D	BnaC08g11510D	BnaA07g38440D	BnaC02g26380D	BnaC06g35720D	BnaA08g02260D	BnaA10g17280D	BnaA08g01100D	BnaA08g04870D	BnaC08g13110D	BnaA09g14200D	BnaA08g01080D	XLOC_026991	BnaA08g02260D	BnaC07g40440D	BnaC08g07030D	BnaCnng51770D	BnaCnng04070D	BnaC08g03120D	BnaC05g15190D	BnaA04g08150D	BnaC03g44100D	BnaA03g53970D	BnaC09g43500D	BnaC06g34770D	BnaC09g00480D	BnaC01g26160D	BnaCnng08280D	BnaC06g30500D	BnaC02g25790D	BnaA10g09920D	BnaC09g40720D	BnaC02g22400D	BnaC08g18060D	BnaCnng57460D
BnaC07g43200D	BnaCnng64040D	BnaCnng18940D	BnaC09g43920D	BnaC09g44990D	BnaA10g18190D	BnaC09g45120D	BnaCnng43100D	XLOC_081794	BnaCnng59210D	BnaCnng11350D	XLOC_057323	BnaA07g17560D	BnaA07g18520D	BnaCnng08900D	BnaC09g32540D	BnaC08g22800D	BnaC06g35450D	BnaA08g02260D	BnaC07g48140D	BnaCnng11470D	BnaC08g17910D	BnaC08g13110D	BnaA09g14200D	BnaA08g01080D	BnaA08g04020D	BnaA08g02260D	BnaC06g40200D	BnaC06g43550D	BnaCnng51770D	BnaCnng04090D	BnaA09g17990D	BnaC05g15130D	BnaC05g13500D	BnaC05g02620D	BnaA06g17020D	BnaA08g02510D	BnaC06g34770D	BnaC09g00560D	BnaC07g07060D	XLOC_026831	BnaC08g17570D	BnaC02g25790D	BnaC04g48970D	BnaA08g02230D	BnaA03g58240D	BnaC08g18070D	BnaCnng57460D
BnaC07g43220D	BnaCnng64040D	BnaCnng18880D	BnaA02g35710D	BnaC09g44780D	BnaC05g27190D	BnaC09g44970D	BnaC07g26390D	BnaCnng12310D	BnaCnng59050D	BnaCnng11410D	BnaC03g48940D	BnaC09g41520D	BnaC08g16340D	BnaCnng08900D	BnaC08g07220D	BnaC08g22800D	BnaC06g35450D	BnaA08g02260D	BnaC07g48320D	BnaCnng11710D	BnaC02g23380D	BnaC08g13130D	XLOC_076328	BnaA08g01080D	BnaC02g20870D	BnaC09g40620D	BnaC06g39860D	BnaC06g43550D	BnaCnng05580D	BnaA08g01910D	BnaC04g04630D	BnaC05g15130D	BnaC05g13500D	BnaC05g02630D	BnaC03g34750D	BnaC09g43400D	BnaA07g16240D	BnaC09g00560D	BnaCnng69030D	XLOC_026831	BnaC02g24310D	BnaC02g25790D	BnaA10g10290D	BnaA08g02260D	XLOC_012639	BnaC08g17820D	BnaCnng57390D
BnaA07g21690D	BnaC09g50470D	BnaC08g00520D	BnaA02g35710D	XLOC_026974	BnaC01g28190D	BnaA08g04480D	BnaC07g26390D	BnaC08g19590D	BnaCnng59080D	BnaCnng11040D	BnaC04g09450D	XLOC_091698	XLOC_088216	BnaC09g40720D	BnaC04g08620D	BnaC08g22800D	BnaC08g20220D	BnaA08g02260D	BnaA10g17120D	BnaCnng11920D	BnaC02g23380D	BnaCnng61580D	XLOC_076328	BnaC08g16750D	BnaC08g15680D	BnaCnng05230D	BnaCnng59080D	BnaC08g07060D	BnaA07g17600D	BnaA08g01910D	BnaC03g42420D	BnaA09g56130D	BnaC05g13510D	BnaC05g02440D	BnaC07g14550D	BnaC08g21260D	BnaA07g16240D	BnaC08g13840D	BnaCnng69030D	BnaC08g18840D	BnaC08g17480D	BnaC02g25790D	BnaA10g10320D	BnaA08g02260D	BnaC09g42480D	BnaC02g24260D	BnaA04g13760D
BnaCnng66310D	BnaA07g19470D	BnaC08g00520D	BnaC04g14980D	BnaA08g03990D	BnaC03g46860D	BnaA08g04430D	BnaCnng43370D	BnaC08g19500D	BnaC09g45730D	BnaC09g42900D	BnaC04g09600D	BnaC09g41210D	BnaC09g43430D	BnaC09g40720D	BnaC09g32780D	BnaC08g22610D	BnaC08g20250D	BnaA08g02260D	BnaC07g07950D	BnaCnng11920D	BnaA02g35900D	BnaCnng61600D	BnaC07g06720D	BnaC08g16750D	BnaC06g30890D	XLOC_028245	BnaC06g39750D	BnaC08g07060D	BnaA07g17600D	BnaC09g36570D	BnaC03g42420D	BnaA09g56110D	XLOC_014822	BnaC02g21870D	BnaC03g33790D	BnaCnng11920D	BnaA07g16240D	BnaC02g25220D	BnaCnng69030D	BnaC08g18730D	BnaC08g17410D	BnaC02g25790D	BnaC07g04480D	BnaA07g18520D	BnaA08g03870D	BnaC02g24260D	BnaC09g34890D
BnaC07g43050D	BnaC09g50410D	BnaC08g00540D	BnaC06g02860D	BnaC01g21860D	BnaA10g17600D	BnaA08g04420D	BnaC08g06750D	BnaC08g19730D	BnaCnng58850D	BnaC09g42870D	BnaC04g10070D	BnaA07g17360D	BnaA03g60240D	BnaC09g40720D	BnaC09g32920D	BnaC02g26520D	XLOC_025476	BnaA08g02260D	BnaC07g07690D	BnaCnng11920D	BnaA02g35930D	BnaC08g13040D	BnaC03g01930D	BnaA08g01000D	BnaC06g30890D	XLOC_028245	BnaA04g13760D	BnaC02g22380D	BnaA07g17600D	BnaCnng03760D	BnaC09g31400D	BnaA09g56110D	XLOC_014822	BnaC05g02640D	BnaA06g18110D	BnaCnng11920D	BnaA07g16240D	BnaC08g13820D	BnaA07g36550D	BnaC08g18750D	BnaC08g17770D	BnaC06g38900D	BnaC07g48140D	BnaA07g18450D	BnaC09g42350D	BnaC02g24010D	BnaCnng56800D
BnaC07g43050D	BnaC09g50410D	BnaC08g23960D	BnaCnng24740D	BnaC06g33530D	BnaA10g17420D	XLOC_026974	BnaCnng42800D	BnaC08g19910D	BnaA08g04020D	BnaC02g25530D	BnaC08g08220D	BnaA08g02260D	BnaA08g04250D	BnaC08g18400D	BnaC09g33270D	BnaC02g26490D	XLOC_025476	BnaC08g22020D	BnaC07g07690D	BnaC08g19180D	BnaA02g35930D	BnaC08g13040D	BnaC01g25010D	BnaC08g16980D	BnaC06g30890D	BnaC09g40500D	BnaA04g14220D	BnaC09g36320D	BnaCnng05460D	BnaC08g13840D	XLOC_022692	BnaA09g56040D	BnaC05g13640D	BnaC05g02750D	BnaA06g17660D	XLOC_050110	BnaA07g16300D	BnaC08g13780D	BnaA07g36550D	BnaCnng08580D	BnaC02g24140D	BnaC06g38900D	BnaC07g48320D	BnaC09g40550D	BnaC09g42350D	BnaCnng52460D	BnaA10g30440D
BnaA07g21790D	BnaCnng64200D	BnaC08g23960D	BnaC06g02830D	BnaC06g33750D	BnaC05g26970D	XLOC_043338	BnaCnng42800D	BnaC08g19860D	BnaC09g44070D	BnaC02g25530D	BnaC04g10430D	BnaA08g02200D	BnaA08g04260D	BnaC08g18400D	BnaA04g16360D	BnaC02g26450D	BnaA07g17630D	BnaC09g44960D	BnaC07g08240D	BnaC08g19140D	BnaC09g45010D	BnaC08g13040D	BnaC01g25010D	BnaC08g17000D	BnaC06g31940D	BnaCnng04930D	BnaC04g10110D	XLOC_081990	BnaCnng05530D	BnaC08g13820D	BnaA06g30240D	BnaC07g24800D	BnaA04g08340D	BnaC02g22400D	BnaA06g17710D	XLOC_050110	BnaC06g34720D	BnaC08g14230D	BnaA07g36390D	BnaC02g25610D	BnaCnng55870D	BnaC06g38900D	BnaC07g05610D	BnaA07g18160D	BnaC09g42350D	BnaCnng52250D	XLOC_059538
BnaA07g21850D	BnaCnng64200D	BnaA08g05000D	BnaCnng24540D	BnaC01g21640D	BnaC05g26360D	BnaC02g21870D	BnaCnng42800D	BnaC06g32360D	BnaA08g03900D	BnaC08g21130D	BnaC09g34890D	BnaCnng59870D	BnaA08g04020D	BnaC08g18140D	BnaCnng65280D	BnaC02g26080D	XLOC_088602	BnaA08g02660D	BnaC07g08160D	BnaC08g19380D	BnaA02g35710D	XLOC_091767	BnaA09g13360D	BnaC08g16960D	BnaCnng51430D	BnaCnng04900D	BnaC04g10110D	BnaCnng03720D	BnaC08g11810D	BnaC09g36530D	BnaC06g35950D	BnaC05g15010D	BnaA04g08480D	BnaC02g22400D	BnaA06g18970D	XLOC_050110	BnaC06g34580D	BnaC08g14090D	BnaA08g05320D	BnaC02g25640D	BnaC06g31450D	BnaC06g38940D	BnaC07g05610D	BnaCnng04590D	BnaC09g42410D	BnaA07g19000D	BnaCnng57820D
BnaA07g21850D	BnaCnng64180D	BnaC02g25880D	BnaA04g12570D	BnaC08g19140D	BnaC05g26560D	BnaC08g19310D	BnaA09g44720D	BnaC06g32360D	BnaA08g03870D	BnaCnng11470D	XLOC_015123	BnaCnng59940D	BnaA08g03900D	BnaC08g18150D	XLOC_014984	BnaC02g25910D	BnaCnng00670D	XLOC_087833	BnaA09g14200D	XLOC_081850	BnaC09g44970D	BnaC02g26080D	BnaA09g13660D	BnaC06g29630D	BnaCnng51390D	BnaCnng04840D	BnaC09g34890D	BnaA08g01840D	BnaC08g11810D	BnaC09g36520D	BnaA04g12570D	BnaC04g34690D	BnaA04g08500D	BnaC02g22400D	BnaC03g36890D	XLOC_050110	BnaC06g34600D	BnaC08g14080D	BnaC09g33620D	BnaC02g25640D	BnaC06g31450D	BnaC06g38940D	BnaC07g05610D	BnaC09g40980D	BnaC09g42440D	BnaCnng52180D	BnaC07g41450D
BnaCnng66170D	BnaA07g25500D	BnaC08g23870D	BnaA06g32320D	BnaC02g21650D	BnaC05g26480D	BnaC01g21810D	BnaC06g21800D	BnaC06g32380D	BnaC09g44360D	BnaCnng11470D	XLOC_015123	BnaC09g41270D	BnaA08g03870D	BnaC08g18150D	BnaC08g06750D	BnaC02g25840D	BnaCnng00420D	BnaCnng13630D	BnaA09g14200D	BnaA08g01330D	BnaC09g44990D	BnaA08g00040D	BnaA09g13660D	BnaC02g22170D	BnaC06g32000D	BnaCnng04840D	BnaC04g10430D	BnaCnng03380D	BnaC08g11810D	BnaA08g02260D	BnaA05g35060D	BnaC04g34700D	XLOC_013599	BnaC02g22320D	BnaC03g36610D	BnaC08g21790D	BnaA07g16820D	BnaC02g25240D	BnaC09g33270D	BnaC02g25270D	BnaA07g19900D	BnaCnng58240D	BnaC01g24110D	BnaC09g40940D	BnaA03g57940D	BnaCnng52170D	BnaC04g10110D
BnaCnng66170D	BnaC05g31170D	BnaC08g23870D	BnaC09g45620D	BnaA08g04020D	BnaC05g26670D	BnaC02g21570D	BnaC03g76300D	BnaC06g32420D	BnaC09g44360D	BnaCnng11420D	BnaC08g08280D	XLOC_095311	BnaC09g42910D	BnaCnng08880D	BnaA04g15880D	BnaC02g25840D	XLOC_094910	BnaC08g22550D	BnaC03g01930D	BnaA08g01190D	BnaC09g44870D	BnaA08g00040D	BnaC04g48970D	BnaC02g22120D	BnaC06g31990D	BnaC08g17820D	BnaC03g43340D	BnaCnng03930D	BnaC04g56390D	BnaA08g02260D	BnaCnng57590D	BnaA09g55940D	BnaC07g26190D	BnaC02g22330D	BnaA05g29210D	BnaC08g21790D	BnaCnng60300D	BnaC08g14040D	BnaC09g33270D	BnaC02g25400D	BnaCnng56050D	BnaC08g11140D	BnaA09g13360D	BnaC09g40940D	BnaA03g57940D	BnaC02g23660D	BnaC04g10110D
BnaCnng66170D	BnaC05g31170D	BnaCnng04790D	BnaC06g02380D	BnaC01g21620D	BnaA10g19200D	BnaC06g33610D	BnaA01g26230D	BnaC02g23810D	BnaC09g43800D	XLOC_050200	BnaA04g17770D	BnaC09g41340D	BnaC09g42900D	BnaCnng09310D	BnaCnng66130D	BnaCnng62950D	XLOC_094910	BnaC08g22560D	BnaA09g14050D	BnaC08g19590D	BnaA07g16820D	XLOC_079305	BnaA01g14510D	BnaC06g29830D	BnaC06g31800D	BnaC08g17820D	BnaC03g43340D	XLOC_027114	BnaC09g39190D	BnaA08g02260D	BnaCnng57390D	BnaA09g55820D	BnaC07g26210D	BnaC05g03270D	BnaA05g29210D	BnaC08g21790D	BnaA02g36400D	BnaC08g14050D	BnaC09g32920D	BnaC02g25400D	BnaCnng55960D	BnaC06g39080D	BnaA03g30110D	BnaCnng04790D	BnaA03g57940D	BnaA07g18920D	XLOC_053609
BnaA07g21960D	BnaC05g31170D	BnaC08g00310D	BnaC03g45790D	BnaC06g33590D	BnaC03g47990D	BnaC06g33750D	BnaC03g76510D	BnaC06g32520D	BnaA08g03560D	XLOC_050200	BnaA04g17770D	XLOC_093087	BnaC09g42740D	BnaCnng09320D	BnaC08g08280D	XLOC_047741	XLOC_094910	BnaC08g22560D	BnaC01g26160D	BnaC06g32360D	BnaC09g44670D	XLOC_079305	BnaA01g14590D	BnaC08g17200D	BnaC06g31740D	BnaC08g17820D	BnaC03g43340D	XLOC_027114	BnaC09g39180D	BnaA08g02260D	BnaCnng56800D	BnaC07g24650D	BnaC07g26380D	BnaC02g22120D	BnaC05g00070D	BnaC08g21630D	BnaA02g36520D	BnaC08g14050D	BnaC08g11060D	BnaC02g25400D	BnaA07g20060D	BnaCnng58290D	BnaC04g48530D	BnaCnng04860D	BnaC09g42280D	BnaA07g18900D	BnaA06g33320D
BnaC07g43340D	BnaC05g31170D	BnaC08g00310D	BnaA06g33320D	BnaC02g22320D	BnaA10g18180D	BnaC08g19150D	BnaC03g76510D	BnaC02g23950D	BnaA08g03620D	XLOC_050199	BnaC03g47340D	BnaCnng09720D	BnaC09g42740D	BnaCnng09320D	BnaA01g09920D	XLOC_047741	XLOC_094910	BnaCnng13410D	BnaA03g31890D	BnaC06g32360D	BnaC02g22930D	XLOC_079305	BnaA03g31270D	BnaC02g22380D	BnaC06g31680D	BnaC08g17820D	BnaC03g43340D	BnaC08g13960D	BnaC09g39180D	BnaA08g02260D	BnaA05g35600D	BnaA06g32080D	BnaC07g26390D	BnaC02g22120D	BnaA06g19860D	XLOC_095231	BnaA02g36520D	BnaC08g13990D	XLOC_069377	XLOC_047930	XLOC_091705	BnaC08g11080D	BnaA03g30700D	BnaCnng04840D	BnaA03g57930D	BnaA07g18900D	BnaC07g41960D
BnaCnng66490D	BnaC05g30820D	BnaA08g04680D	BnaA03g60370D	BnaC08g18750D	BnaC03g48660D	BnaC06g33590D	XLOC_002940	BnaC06g32670D	BnaCnng09250D	BnaC02g25630D	BnaCnng67360D	BnaCnng09720D	BnaC02g21100D	BnaC09g41060D	BnaA01g09050D	BnaC02g25790D	BnaA08g04020D	BnaA08g02860D	BnaC07g49170D	BnaC06g32380D	BnaA08g04260D	BnaC09g42570D	BnaA03g30650D	BnaC02g22380D	BnaC06g31720D	BnaC08g18400D	BnaC04g09600D	BnaA08g01910D	BnaA08g04300D	BnaC08g13780D	BnaA05g35410D	BnaA06g32090D	BnaC07g26320D	XLOC_068287	BnaA06g19640D	XLOC_095231	BnaCnng60170D	BnaC02g25410D	BnaA09g14990D	BnaC02g25220D	BnaC06g31510D	BnaC08g11060D	BnaA03g30650D	XLOC_089245	BnaA08g04020D	BnaA07g18580D	BnaCnng58240D
XLOC_090908	BnaC05g30860D	BnaC08g00050D	BnaA03g60370D	BnaC06g34300D	BnaA10g18720D	BnaC02g22120D	XLOC_001242	BnaC02g24010D	BnaCnng09240D	BnaC02g25630D	BnaCnng67360D	BnaCnng09690D	BnaA07g15310D	BnaC08g18730D	BnaC08g07670D	BnaCnng62850D	BnaA08g03870D	BnaCnng13450D	BnaC07g50130D	BnaC06g32420D	BnaA08g04260D	BnaCnng10360D	BnaC04g04280D	BnaC06g29910D	BnaA07g15910D	BnaC02g23270D	BnaA08g29480D	BnaC08g13900D	BnaC08g11660D	BnaCnng03900D	BnaCnng57820D	BnaA06g32090D	BnaC07g26430D	BnaC05g03240D	BnaA03g54120D	XLOC_095231	BnaA02g36110D	BnaC02g25410D	BnaC06g01030D	BnaC02g25190D	BnaC06g31500D	BnaC08g11070D	BnaC07g49170D	XLOC_089245	BnaA03g57860D	BnaA07g18580D	BnaCnng58240D
BnaC07g43320D	BnaC05g30860D	BnaCnng04750D	BnaA06g33640D	BnaC01g22230D	BnaA10g18710D	BnaC02g22320D	XLOC_001242	BnaC06g32680D	BnaCnng09200D	BnaC02g25640D	BnaCnng67580D	BnaC09g41610D	BnaC02g20870D	BnaCnng09400D	BnaC08g07670D	BnaC02g25610D	BnaC09g46070D	BnaA08g02920D	BnaC04g50150D	BnaC02g24010D	BnaA08g04300D	BnaCnng10360D	BnaC04g04110D	BnaC06g30080D	BnaA07g15950D	BnaC02g23380D	BnaC04g09610D	BnaC08g13890D	BnaC08g11670D	BnaC08g14420D	BnaCnng57820D	BnaA06g32090D	BnaAnng31630D	BnaC05g03680D	BnaA03g54210D	BnaC02g24150D	BnaA02g36110D	BnaC02g25410D	BnaCnng70140D	BnaC02g25190D	BnaC06g31500D	BnaCnng58480D	BnaC07g50130D	XLOC_089245	BnaC09g42140D	BnaA07g18700D	BnaCnng58240D
BnaA07g22100D	BnaC05g30860D	BnaA08g04950D	BnaA06g33640D	BnaC01g22370D	BnaA10g18670D	BnaC02g22320D	XLOC_001242	BnaC06g32680D	BnaCnng09320D	BnaC02g25640D	BnaC09g35630D	BnaC09g41600D	BnaA08g03620D	BnaCnng09490D	BnaC08g07800D	BnaC02g25610D	BnaC09g45980D	XLOC_085382	BnaA10g16060D	BnaC08g19870D	BnaC02g22530D	BnaC08g20010D	BnaC07g07060D	BnaC02g21850D	BnaA07g15980D	BnaC02g23380D	BnaC07g41960D	BnaCnng03760D	BnaC08g11670D	BnaC08g14250D	BnaC07g38690D	BnaA09g55600D	BnaC07g26680D	BnaC05g03720D	BnaA05g28890D	BnaCnng61400D	BnaA02g36210D	BnaCnng11350D	BnaCnng70140D	XLOC_047934	BnaC06g31500D	BnaC02g26080D	BnaC04g48140D	XLOC_089245	BnaC09g42140D	BnaA07g18700D	BnaC04g09450D
BnaA08g01810D	BnaC05g30860D	BnaCnng04500D	BnaC09g46360D	BnaC06g34160D	BnaC01g25950D	BnaC01g22230D	XLOC_001242	BnaC02g23560D	BnaCnng09320D	BnaC02g25640D	BnaC04g08620D	BnaC09g41600D	BnaA07g14990D	BnaC09g40900D	BnaA09g17850D	BnaA07g19900D	BnaC09g45510D	BnaC08g22230D	BnaC07g48710D	BnaC08g19860D	BnaC02g22680D	BnaCnng10010D	BnaC04g48620D	BnaC02g21470D	BnaC06g31500D	BnaC02g23170D	BnaA06g32320D	BnaA08g02200D	BnaA08g04260D	BnaC08g14160D	BnaC09g32540D	BnaA09g55600D	BnaC07g26650D	BnaC03g44340D	XLOC_010005	BnaA07g19150D	BnaCnng59970D	BnaC08g21130D	BnaCnng70120D	XLOC_050146	BnaC07g36250D	BnaC09g40690D	BnaC07g06220D	BnaC08g16100D	BnaC09g42140D	BnaA07g18700D	BnaA09g19610D
BnaA08g01840D	BnaC05g30760D	BnaCnng04500D	BnaC06g03890D	BnaC01g22690D	BnaC01g26200D	BnaC01g22250D	XLOC_001242	BnaC06g32840D	BnaC09g43900D	BnaC02g25640D	BnaC04g08410D	BnaC09g41600D	BnaC08g16840D	BnaCnng09180D	BnaA09g17850D	BnaC02g25560D	BnaC09g45500D	BnaC08g22880D	BnaC07g09610D	BnaC06g32670D	BnaC06g33800D	BnaCnng10010D	BnaC07g50020D	BnaC02g21390D	BnaC06g31510D	BnaC02g22970D	BnaC09g36470D	BnaCnng03800D	BnaA08g04260D	BnaC08g14160D	BnaC07g38240D	BnaA06g32000D	BnaA04g05540D	BnaC03g44630D	BnaAnng22680D	BnaCnng62020D	BnaCnng59840D	BnaA08g01910D	BnaA07g37390D	BnaA07g19130D	BnaC07g36340D	BnaC08g18060D	BnaC07g06220D	BnaCnng05150D	BnaC09g42140D	BnaC09g40720D	BnaA09g19610D
BnaC07g43650D	BnaC05g30760D	BnaC02g25140D	BnaA06g33910D	BnaC06g33790D	BnaC05g25190D	BnaC01g22300D	BnaA01g26130D	BnaC06g32790D	BnaC09g43900D	BnaC02g25640D	BnaC08g09210D	BnaC09g41600D	BnaC06g32300D	BnaCnng09180D	BnaC04g08410D	XLOC_049937	BnaC09g45520D	BnaC08g22940D	BnaA01g16060D	BnaC06g32790D	BnaC08g18460D	BnaCnng09940D	BnaC07g50020D	BnaC02g21390D	BnaC06g31450D	BnaC02g22700D	BnaA10g28850D	BnaA08g02220D	BnaC04g56640D	BnaC02g21290D	XLOC_078255	BnaA06g32020D	BnaC07g26630D	BnaC03g44660D	BnaAnng22760D	BnaA07g18880D	BnaCnng59870D	BnaCnng11540D	BnaA07g38440D	XLOC_047907	BnaA07g19470D	BnaC08g18060D	BnaC07g48710D	XLOC_092877	BnaA07g15950D	BnaC09g40720D	BnaA10g29040D
BnaCnng18550D	BnaC05g30760D	BnaC02g25180D	BnaC09g46670D	BnaC06g33790D	BnaC05g25190D	BnaC01g22300D	BnaC07g25450D	BnaA07g21040D	BnaC09g43910D	BnaC02g25570D	BnaA09g17990D	XLOC_089536	BnaA07g14930D	BnaCnng09180D	BnaA01g08140D	BnaC02g25640D	BnaA08g03560D	BnaC08g22930D	BnaA01g16060D	BnaC06g32850D	BnaC06g33630D	BnaCnng09940D	BnaC07g50020D	BnaC02g21390D	BnaC06g31450D	BnaC02g22700D	BnaC07g41450D	BnaC09g36530D	BnaC02g19770D	BnaC02g21250D	BnaC08g49320D	BnaA09g55740D	BnaA04g05470D	BnaC07g24190D	BnaAnng23230D	BnaC06g32520D	BnaA02g36020D	BnaCnng11470D	BnaA08g06350D	BnaA07g19210D	BnaA08g01080D	BnaC09g40730D	BnaA09g12640D	XLOC_092877	BnaA07g15980D	BnaC09g40720D	BnaA10g28550D
BnaA08g02200D	BnaC05g30760D	BnaC02g25410D	BnaA06g33450D	BnaC06g33830D	BnaC05g25190D	BnaC01g22030D	BnaC07g25450D	BnaA07g21010D	BnaC09g43910D	BnaC02g25410D	BnaA06g33320D	BnaCnng09990D	BnaC06g32350D	BnaCnng09180D	BnaC07g41960D	BnaC06g34050D	BnaC09g45620D	BnaC08g22610D	BnaA09g12780D	BnaA07g20740D	BnaC02g22990D	BnaA08g02260D	BnaC04g48530D	BnaC02g21390D	BnaA07g16670D	BnaC02g22630D	BnaA09g19610D	BnaA08g02260D	BnaC02g19800D	BnaC02g21250D	XLOC_073410	BnaC05g13920D	BnaA04g05480D	BnaC07g24190D	BnaC04g23820D	BnaC06g32360D	XLOC_095145	BnaCnng11710D	BnaC04g06890D	XLOC_050133	BnaC07g36590D	BnaC09g40730D	BnaA09g12780D	BnaC08g16250D	BnaA08g03560D	BnaC09g40730D	BnaA10g28550D
BnaC08g00610D	BnaA10g23430D	BnaC02g25410D	BnaC09g46800D	BnaC01g22580D	BnaC01g26140D	BnaC01g22040D	BnaC08g06210D	BnaA07g20430D	BnaC09g43910D	BnaC02g25410D	BnaC07g43050D	BnaCnng10250D	BnaC02g21470D	BnaA08g01910D	BnaA04g12570D	BnaC06g34140D	BnaCnng11970D	BnaC08g22610D	BnaA01g14510D	BnaA07g20770D	BnaC02g22990D	BnaA08g02260D	BnaC04g48530D	BnaC02g21390D	BnaA07g16300D	BnaCnng53590D	BnaA09g19610D	BnaC09g36460D	BnaC02g19800D	BnaC02g21390D	XLOC_073410	BnaC05g13940D	BnaA09g53230D	BnaC07g24420D	BnaC04g24020D	BnaC06g32360D	BnaC09g46250D	XLOC_081806	BnaC09g34890D	XLOC_050133	BnaC07g36590D	BnaC09g40720D	BnaC07g06570D	BnaA08g00670D	BnaC08g16060D	BnaA08g02260D	BnaC03g43750D
BnaC08g23900D	BnaC03g15070D	BnaC02g25410D	BnaA04g14200D	BnaA02g35690D	BnaC05g25240D	BnaC01g22690D	BnaC01g11380D	BnaCnng60300D	BnaA08g03310D	XLOC_047931	BnaC07g43050D	BnaCnng10440D	BnaC02g21470D	BnaC09g40730D	BnaC09g00110D	BnaC06g34120D	BnaA08g03250D	BnaC02g26450D	BnaCnng70120D	BnaCnng59870D	BnaC08g18400D	BnaA08g02260D	BnaC07g50130D	BnaCnng52630D	BnaA07g16240D	BnaCnng53590D	BnaA09g19590D	BnaA08g02110D	BnaC02g19800D	BnaCnng52070D	BnaCnng58240D	BnaC05g13940D	BnaA09g53020D	BnaC07g24420D	BnaA06g21200D	BnaA07g18980D	BnaCnng10160D	BnaCnng11130D	BnaC08g12460D	BnaA07g18880D	BnaC07g36590D	BnaC09g40720D	BnaC07g06720D	BnaC08g16500D	BnaC02g21770D	BnaA08g02260D	BnaA10g28850D
BnaC08g23960D	BnaC05g30570D	BnaA07g18180D	BnaA03g58920D	BnaA02g35270D	BnaC01g26470D	BnaC06g33780D	BnaC01g11050D	BnaCnng60300D	BnaA08g03250D	XLOC_047931	BnaA04g13760D	BnaCnng10440D	BnaC06g32000D	BnaC09g40730D	BnaC04g11280D	BnaCnng63220D	BnaC08g19370D	BnaC02g26450D	BnaA09g16250D	BnaC07g37660D	BnaC02g23110D	BnaA08g02260D	BnaC07g50130D	BnaCnng52550D	BnaA07g16240D	BnaC02g22730D	BnaCnng60300D	BnaA08g02110D	BnaC02g19800D	BnaCnng52020D	BnaCnng58240D	BnaC05g13940D	BnaC04g32990D	BnaC07g24370D	BnaA06g21390D	BnaA07g19000D	BnaC09g44650D	XLOC_028132	BnaA09g18500D	BnaA07g18910D	BnaCnng09670D	BnaC09g40720D	BnaC04g04110D	BnaA08g00730D	BnaC08g16020D	BnaC09g40770D	BnaC04g08660D
BnaA08g05000D	BnaC05g30520D	BnaC08g24750D	BnaCnng14270D	BnaA02g35170D	BnaC05g25590D	BnaC06g33830D	BnaC03g33070D	BnaC07g37250D	BnaC08g17900D	BnaC02g24870D	XLOC_095466	BnaCnng10440D	BnaC06g31800D	BnaC09g40770D	BnaC04g11280D	BnaA07g19680D	BnaC08g19670D	BnaC08g22700D	BnaCnng70140D	BnaA08g01810D	BnaC08g18340D	BnaA08g02260D	BnaC07g50130D	BnaC06g30410D	BnaA07g16240D	BnaC02g22530D	BnaA09g20480D	BnaCnng03890D	BnaC02g19800D	BnaCnng51930D	BnaCnng58240D	BnaA06g32240D	BnaA09g53680D	BnaC07g24370D	BnaA06g20800D	BnaC06g32420D	BnaC09g44670D	BnaCnng11040D	BnaA04g16360D	BnaC06g30410D	BnaA08g01030D	BnaC09g40720D	BnaC04g04630D	BnaA08g00720D	BnaC02g21820D	BnaCnng53180D	XLOC_038150
BnaC08g00480D	BnaA07g24730D	BnaA07g18210D	BnaCnng14200D	BnaC09g45700D	BnaC05g25590D	BnaCnng59680D	BnaC03g33500D	BnaC07g37270D	BnaC08g17910D	BnaA07g20070D	BnaC04g12720D	BnaC08g17200D	BnaC06g31740D	BnaC08g18480D	BnaC04g11280D	BnaC06g33980D	BnaC08g19600D	BnaCnng63660D	BnaA07g36390D	BnaA08g01840D	BnaC06g34470D	BnaA08g02260D	BnaA10g12560D	BnaC06g30410D	BnaA07g16240D	BnaA07g18700D	BnaA09g20480D	BnaC02g21650D	BnaA08g04020D	BnaCnng51930D	BnaC04g06890D	BnaA06g32280D	BnaC04g33140D	BnaC07g24370D	BnaA06g21030D	BnaA07g18700D	BnaA08g03560D	BnaCnng11150D	XLOC_014975	BnaCnng57750D	BnaCnng09720D	BnaC08g18140D	BnaC01g25010D	BnaA08g00560D	BnaA07g15750D	BnaA07g18180D	XLOC_038150
BnaC08g00380D	BnaC03g15690D	BnaC08g24650D	BnaCnng13770D	BnaCnng59050D	BnaC01g26580D	BnaA02g35270D	BnaC01g11720D	BnaCnng60200D	BnaC08g17910D	BnaC02g24770D	BnaC04g12530D	BnaA08g00730D	BnaC06g31680D	BnaCnng09530D	BnaC04g10790D	XLOC_094999	BnaC08g19150D	BnaC02g26080D	XLOC_026929	BnaC07g37530D	BnaCnng58480D	BnaCnng10820D	BnaC07g07620D	BnaC06g30420D	BnaA03g58520D	BnaA07g18700D	BnaCnng59830D	BnaC02g21650D	BnaC04g55800D	BnaCnng51930D	BnaA09g19610D	BnaA06g32570D	BnaA06g29920D	BnaC07g24240D	BnaAnng22210D	BnaA07g18700D	BnaCnng10360D	BnaC08g21560D	BnaA01g11490D	BnaA07g18970D	BnaC07g36690D	BnaCnng07750D	BnaC01g25010D	BnaC08g16750D	BnaA07g15630D	BnaC09g40500D	BnaC07g43050D
BnaC02g25910D	BnaC03g15670D	BnaC08g24700D	BnaC03g75710D	BnaCnng59050D	BnaC01g26580D	BnaA02g35270D	BnaC08g04400D	BnaC07g37320D	BnaCnng09940D	BnaC02g24780D	BnaC09g37030D	BnaA08g00560D	BnaC06g31720D	BnaC08g19040D	BnaC09g34890D	BnaC09g45250D	BnaC06g36680D	BnaC02g26080D	BnaC04g09610D	BnaCnng59940D	BnaC06g34300D	BnaC09g42920D	BnaC07g07620D	BnaA07g19680D	BnaA03g58520D	BnaA07g18700D	BnaA04g15880D	BnaC02g21650D	BnaC04g55800D	BnaCnng51930D	BnaA09g19610D	BnaA06g32570D	BnaC04g32220D	BnaC07g23980D	BnaA09g00370D	BnaA07g18700D	BnaC09g44870D	BnaCnng11980D	BnaA04g16730D	BnaA07g18980D	BnaCnng10030D	BnaC09g41060D	BnaC01g25010D	BnaC08g16750D	BnaC02g22180D	BnaCnng04750D	BnaC07g43050D
BnaC02g25910D	BnaC03g15710D	BnaA08g04480D	BnaC03g00240D	BnaC09g44070D	BnaC05g25730D	BnaA02g35440D	BnaC08g04930D	BnaCnng60160D	BnaC08g17570D	BnaA07g19990D	BnaC09g36880D	BnaA08g00560D	BnaA07g15630D	BnaC02g24010D	BnaC07g43050D	BnaA07g19310D	BnaC08g19110D	BnaCnng62960D	BnaC04g09600D	BnaC07g37950D	BnaC06g34370D	BnaC09g42900D	BnaC07g07690D	BnaCnng52450D	BnaA03g58520D	BnaA07g18710D	BnaCnng60210D	BnaCnng04120D	BnaC09g38510D	BnaCnng51940D	BnaC09g32050D	BnaA04g06850D	BnaC05g12130D	BnaC07g23920D	BnaA09g00480D	BnaCnng61640D	BnaC09g44360D	BnaCnng11970D	BnaC04g09450D	BnaCnng57580D	BnaC07g36910D	BnaC08g18480D	BnaA03g31270D	BnaC06g29630D	BnaC02g22330D	BnaC08g18140D	BnaC07g43720D
BnaCnng04790D	BnaA07g24910D	BnaC06g39690D	BnaC06g30730D	BnaC09g44070D	BnaC01g26840D	BnaA02g35400D	BnaC07g24430D	BnaCnng60160D	XLOC_089386	BnaA07g19780D	BnaC04g12980D	BnaCnng10670D	BnaC06g32810D	BnaC02g23660D	BnaA06g32320D	BnaC09g45010D	BnaC06g36850D	BnaCnng62950D	BnaC08g12900D	BnaC07g37950D	BnaC06g34370D	BnaC09g42900D	BnaC07g07690D	BnaCnng52810D	BnaCnng52160D	BnaC02g22450D	BnaA10g29800D	BnaC02g21470D	BnaA08g30240D	BnaCnng51940D	BnaC09g32050D	BnaA04g06850D	BnaC05g12160D	BnaC04g35290D	BnaC04g23010D	BnaC09g44030D	BnaC09g44360D	XLOC_093016	BnaC04g09600D	BnaCnng57580D	BnaC08g16060D	BnaA08g01910D	BnaC08g09210D	BnaC08g16600D	BnaC06g30890D	BnaC09g40900D	BnaC09g37030D
BnaC08g00310D	BnaA07g24910D	BnaC06g39690D	BnaCnng55890D	BnaC09g44080D	BnaA03g22730D	XLOC_007090	BnaC07g24430D	BnaCnng60160D	BnaC08g17480D	BnaA08g02930D	BnaC09g36760D	BnaCnng10670D	BnaCnng56700D	BnaC02g23380D	BnaC09g36760D	BnaC09g45010D	BnaC06g36830D	BnaC02g25880D	BnaC09g34890D	BnaC07g37950D	BnaC06g34340D	BnaC09g42900D	BnaC04g04630D	BnaC06g30720D	BnaCnng51770D	BnaC06g29270D	BnaC03g42290D	BnaC02g21250D	BnaC09g38360D	BnaCnng51860D	BnaA09g19540D	BnaA04g06840D	BnaC05g11760D	BnaA09g56710D	BnaC04g22900D	BnaC09g44080D	BnaCnng59080D	BnaCnng12060D	BnaC09g35630D	BnaCnng57590D	BnaC08g16060D	BnaC08g18400D	BnaA01g14100D	BnaC06g29830D	BnaC06g30890D	BnaCnng04500D	BnaC07g43560D
BnaC08g00310D	BnaA07g24800D	BnaC06g39750D	BnaC03g76730D	BnaCnng09680D	BnaA03g22560D	BnaC09g45700D	BnaC03g33790D	BnaA08g01780D	BnaC08g17410D	BnaA08g02930D	BnaC04g12830D	BnaA08g00600D	BnaA07g15410D	BnaC02g23380D	BnaC06g39860D	BnaA08g03160D	BnaC06g36980D	BnaC02g25790D	BnaC08g12460D	BnaC07g37930D	BnaC06g34340D	BnaC09g42870D	BnaC01g26200D	BnaC06g30720D	BnaCnng51770D	BnaCnng53870D	BnaC04g08410D	BnaC02g21410D	BnaA07g14210D	BnaC02g21030D	BnaA09g19590D	BnaA04g06840D	BnaA06g30240D	BnaA09g56540D	BnaC04g22900D	BnaA07g18450D	BnaA08g03310D	BnaC09g43600D	BnaA04g17700D	BnaA07g18710D	BnaA08g04260D	BnaCnng08470D	BnaCnng65460D	BnaC02g23380D	BnaC06g30890D	BnaC09g40960D	BnaC09g37190D
BnaC08g00310D	BnaA07g24800D	BnaC02g25240D	BnaC03g76510D	BnaA08g03640D	BnaA02g00720D	BnaCnng59050D	BnaC01g11890D	BnaA08g01840D	BnaC06g34600D	BnaA08g02930D	BnaC07g43910D	BnaC08g17560D	BnaA07g15410D	BnaC02g23570D	BnaC06g39750D	BnaA07g19130D	BnaC06g36990D	BnaC02g25790D	BnaC04g09450D	BnaCnng60260D	XLOC_095212	BnaC09g42870D	BnaC01g26160D	BnaC06g30700D	BnaCnng51610D	BnaA07g18180D	BnaA05g37200D	BnaC02g21410D	BnaC06g27910D	BnaC02g20850D	BnaA09g19590D	BnaA04g06820D	BnaC03g47910D	BnaA09g56540D	BnaA06g23080D	BnaA07g18520D	BnaA08g03140D	BnaA08g02260D	BnaC04g10110D	BnaCnng57390D	BnaC08g16020D	BnaC09g40900D	BnaCnng65270D	BnaC08g16880D	BnaC06g31970D	BnaC09g40960D	BnaA04g10630D
XLOC_088225	BnaA07g24980D	BnaC02g25740D	BnaC06g30260D	BnaA08g03560D	BnaA02g00600D	BnaC09g44180D	BnaCnng45490D	BnaCnng60400D	BnaC08g17770D	BnaA08g02930D	BnaC07g43910D	BnaCnng10510D	BnaA07g15410D	BnaC02g23110D	BnaA09g19540D	BnaC09g45120D	BnaA07g18290D	BnaCnng62780D	BnaC06g02860D	BnaCnng60260D	BnaCnng58230D	BnaC08g20420D	BnaA01g14700D	BnaC06g30580D	BnaC09g41610D	BnaC09g41060D	BnaC07g43050D	BnaC02g21410D	BnaC04g56890D	BnaC06g26170D	BnaC08g50050D	BnaA04g06890D	BnaC05g11700D	BnaA09g56420D	XLOC_061393	BnaA07g18520D	BnaCnng10010D	BnaA08g02260D	BnaC04g10110D	BnaA07g18700D	BnaC09g43530D	BnaC09g40820D	BnaCnng65270D	BnaC06g29910D	BnaCnng50050D	BnaCnng04790D	BnaC03g42290D
XLOC_088225	BnaA07g25020D	BnaC02g25740D	BnaC03g76300D	XLOC_092561	BnaC03g44500D	BnaC09g44180D	BnaC07g24130D	BnaCnng60400D	BnaCnng10160D	BnaC09g43500D	BnaC07g43720D	BnaC08g17630D	BnaA07g15950D	BnaCnng59050D	XLOC_095579	BnaC09g45120D	BnaA07g18520D	BnaC02g25850D	BnaC06g02380D	BnaCnng60300D	BnaCnng58230D	BnaCnng10450D	BnaA09g12780D	BnaC07g35090D	BnaC09g41610D	BnaCnng54520D	BnaC07g43050D	BnaC02g21410D	BnaC06g27700D	BnaC06g26200D	BnaC08g49750D	BnaA04g06830D	BnaA06g29730D	BnaA09g56380D	XLOC_063874	BnaA07g18550D	BnaC08g18580D	BnaC09g43500D	BnaC04g10110D	BnaA07g18700D	BnaC02g23380D	BnaC08g18150D	BnaA07g36550D	BnaC06g29900D	BnaCnng50020D	BnaA08g00450D	BnaC09g36880D
BnaC08g00170D	BnaC03g15290D	BnaC02g25610D	BnaA09g41840D	BnaA08g03480D	BnaA03g22990D	BnaC09g44070D	BnaC05g10870D	BnaC07g37910D	BnaC06g34720D	BnaC09g43500D	BnaC07g44090D	BnaC08g17540D	BnaA07g15980D	BnaCnng59080D	BnaA09g20480D	BnaA08g01350D	XLOC_094822	BnaC02g25800D	BnaA09g14990D	BnaA08g01600D	BnaA07g17600D	BnaCnng10450D	BnaA09g16250D	BnaC07g34870D	BnaC09g41610D	BnaC09g40770D	BnaCnng13150D	BnaC02g21410D	BnaC04g56760D	BnaC06g26200D	BnaC08g49690D	BnaA06g32430D	BnaA06g29730D	BnaC05g15250D	XLOC_063874	BnaCnng62300D	BnaA08g02930D	BnaC09g43500D	XLOC_015020	BnaA07g18700D	BnaA03g58930D	BnaCnng08330D	BnaA07g36600D	BnaC02g23520D	BnaA07g16300D	BnaCnng04900D	BnaC09g36760D
BnaA08g04680D	BnaC03g15280D	BnaC06g39350D	BnaA09g42160D	BnaA08g03420D	BnaA03g22990D	BnaCnng09760D	BnaC01g13810D	BnaC07g37830D	BnaC08g17670D	BnaA08g02960D	BnaA08g30800D	BnaA08g00670D	BnaA07g15980D	BnaCnng58930D	BnaA09g20480D	BnaCnng14270D	BnaA07g18610D	BnaC02g25610D	BnaA01g14100D	BnaCnng60200D	BnaA02g35220D	BnaCnng10450D	BnaC08g11060D	BnaA07g19310D	BnaA08g03560D	BnaC09g40730D	BnaC07g42600D	BnaC02g21410D	BnaC02g19290D	BnaC06g26140D	BnaC08g50020D	XLOC_013521	BnaAnng30960D	BnaC05g15250D	BnaA06g22890D	BnaA07g18510D	BnaC08g18460D	BnaCnng11700D	XLOC_015020	BnaA08g02240D	BnaA03g58880D	XLOC_026831	BnaC07g46700D	BnaC02g23550D	BnaC06g31980D	BnaCnng04930D	BnaA05g37220D
BnaC08g00110D	BnaC03g15350D	BnaC06g39350D	BnaC06g29830D	BnaCnng09320D	BnaA03g22990D	BnaA08g03560D	BnaC01g12940D	BnaCnng60720D	BnaC06g34770D	BnaA07g19450D	BnaC03g45810D	BnaC08g17530D	BnaA03g59470D	BnaA07g18180D	BnaA04g14880D	BnaCnng14550D	BnaC06g37270D	BnaC02g25610D	BnaA07g38440D	BnaCnng60200D	BnaA02g35220D	BnaC09g42770D	XLOC_002343	BnaC07g35190D	BnaC09g41660D	BnaCnng54460D	BnaA04g11310D	BnaC02g21390D	BnaC08g11860D	BnaCnng52450D	BnaA06g27940D	BnaC05g14440D	BnaC03g48660D	BnaC05g15270D	BnaA06g22260D	BnaA08g02860D	BnaC08g18180D	BnaC09g43400D	XLOC_015020	BnaA07g18450D	BnaC09g43040D	XLOC_026831	BnaA07g36390D	BnaC02g23550D	XLOC_091288	BnaCnng04930D	BnaA05g35410D
BnaC08g00110D	BnaA10g23040D	BnaC06g39350D	BnaA09g41720D	BnaA08g03260D	BnaA03g22990D	BnaA08g03560D	BnaC05g10700D	BnaA08g02200D	BnaC06g35450D	BnaC09g43600D	BnaC03g45790D	BnaA08g00530D	XLOC_012623	BnaC02g22970D	BnaC04g10430D	BnaCnng14550D	BnaC06g37240D	BnaC02g25610D	BnaA08g06350D	BnaA07g20430D	BnaA02g35220D	BnaC08g20380D	XLOC_002343	BnaCnng06570D	BnaCnng03980D	BnaC09g40900D	BnaC07g43430D	BnaCnng51880D	BnaC08g11860D	XLOC_095495	BnaA06g27860D	BnaC05g14440D	BnaC03g48480D	BnaA09g56180D	BnaC04g26040D	BnaA08g02860D	BnaC08g18060D	BnaC08g21260D	BnaCnng67360D	BnaA08g02330D	BnaA08g04020D	XLOC_026831	BnaA05g35600D	BnaC08g16830D	BnaC06g31800D	BnaCnng04840D	BnaCnng11410D
BnaC08g00090D	BnaA10g23040D	BnaC06g39350D	BnaC08g09210D	BnaA08g03250D	BnaA03g22830D	BnaC08g17300D	BnaC05g10700D	BnaCnng13270D	BnaA07g18520D	BnaA07g19540D	BnaC07g44190D	BnaC02g22400D	BnaA03g59530D	BnaC02g22970D	BnaA08g29480D	BnaCnng14550D	BnaC08g19860D	BnaC02g25740D	BnaC04g08660D	BnaCnng60160D	BnaA02g35220D	BnaC08g20330D	BnaC09g33270D	BnaCnng06630D	BnaA08g03310D	BnaCnng54250D	BnaA04g10820D	BnaCnng51930D	XLOC_079656	XLOC_095495	BnaC08g47790D	BnaC05g14520D	XLOC_058359	BnaA09g56200D	BnaA06g23760D	BnaC09g43770D	BnaCnng10670D	XLOC_050110	BnaCnng67360D	BnaC09g41520D	BnaC09g42910D	BnaC09g40770D	XLOC_026616	BnaC02g23590D	BnaC06g31740D	BnaCnng05060D	BnaCnng11410D
BnaCnng04590D	BnaC05g29860D	BnaC08g24360D	BnaCnng15070D	XLOC_087790	BnaC03g45020D	BnaC08g17300D	BnaC05g10700D	BnaC07g37950D	BnaC08g18340D	XLOC_095286	BnaA04g15880D	BnaC02g22400D	BnaA03g59530D	BnaC02g22970D	BnaC04g10110D	BnaCnng14550D	BnaC06g37280D	BnaC02g25570D	BnaC04g08410D	BnaCnng60160D	BnaCnng59240D	XLOC_093119	BnaC09g33270D	BnaCnng06500D	BnaCnng51000D	BnaCnng05600D	BnaA04g10500D	BnaCnng51930D	XLOC_091763	BnaCnng52260D	BnaC08g47830D	XLOC_021148	XLOC_058359	BnaA06g32980D	BnaA06g24220D	BnaC09g43930D	BnaC06g35180D	XLOC_047902	BnaA04g17110D	BnaA07g18580D	BnaC09g42950D	BnaCnng08340D	BnaA05g35410D	BnaC02g22970D	BnaC06g31680D	BnaCnng05100D	BnaCnng11410D
BnaC09g50590D	BnaA07g26690D	BnaC02g25800D	BnaC03g68500D	BnaA08g03160D	BnaA03g23480D	BnaC09g44310D	BnaC05g10710D	BnaC09g45560D	BnaA07g18910D	XLOC_095286	BnaA06g33910D	BnaC08g17820D	BnaA03g59530D	BnaCnng59680D	BnaC04g10110D	BnaCnng14500D	BnaA07g18880D	BnaA07g20070D	BnaA09g15720D	BnaC07g38340D	BnaCnng59210D	BnaCnng10480D	BnaCnng67890D	BnaCnng06740D	BnaCnng51000D	BnaCnng05390D	BnaA04g11440D	BnaCnng51930D	XLOC_024042	BnaCnng52170D	BnaA06g27750D	XLOC_039999	BnaA04g05070D	BnaA06g32950D	BnaA06g24140D	BnaC09g43930D	BnaC06g35160D	BnaC08g21790D	BnaC08g09210D	BnaA07g18580D	BnaC09g42870D	BnaC08g18770D	BnaC08g08360D	BnaC08g16980D	BnaC06g31720D	BnaC08g16250D	BnaCnng11410D
BnaC09g50620D	BnaA07g26690D	BnaC02g25530D	BnaC03g68500D	BnaCnng09450D	BnaC03g45100D	XLOC_089006	BnaC05g10710D	BnaC08g18460D	BnaA07g18880D	XLOC_095286	BnaA04g16100D	BnaC08g17820D	BnaA03g59550D	BnaCnng59510D	BnaA09g19610D	BnaCnng14610D	BnaA07g18910D	BnaA07g20070D	BnaA04g17110D	BnaC07g38340D	BnaA02g34940D	BnaA08g02660D	BnaC06g00420D	BnaCnng06670D	BnaA08g03140D	BnaCnng05500D	BnaC09g36880D	BnaCnng51940D	BnaC06g28460D	BnaA07g16800D	BnaC07g39350D	BnaA04g07270D	BnaA04g05110D	BnaC07g24450D	XLOC_020757	BnaC09g43930D	BnaC06g35230D	BnaC08g21790D	BnaCnng67890D	BnaC09g41600D	BnaA07g15980D	BnaC08g18840D	BnaA09g14990D	BnaC08g17010D	BnaA07g16240D	BnaC08g16250D	BnaCnng11410D
BnaC09g50570D	BnaA07g26690D	BnaC02g25530D	BnaC08g32180D	BnaC09g43900D	BnaC03g45040D	XLOC_089006	BnaC05g10710D	XLOC_085773	BnaA07g18930D	XLOC_095286	BnaA04g16730D	BnaC06g30620D	BnaA03g59550D	BnaCnng59290D	BnaC09g36470D	BnaCnng14720D	BnaA07g18900D	XLOC_049937	XLOC_015000	BnaCnng60400D	BnaCnng59080D	BnaC02g25530D	BnaA07g36390D	BnaA03g59260D	BnaCnng51090D	BnaCnng05460D	BnaC09g36760D	BnaCnng51940D	BnaC06g28450D	BnaC09g37130D	BnaA04g10630D	BnaC05g14920D	BnaA04g05110D	BnaA06g32870D	BnaA06g24370D	BnaC09g43900D	BnaC06g35400D	BnaC08g21630D	BnaA09g17170D	BnaA07g18510D	BnaC08g16840D	BnaC02g25530D	BnaA09g14710D	BnaC08g16970D	BnaA07g16240D	BnaC08g16250D	BnaC07g43910D
BnaC09g50570D	BnaA07g26690D	BnaC08g24240D	BnaC03g69020D	BnaC09g43900D	BnaA03g23280D	XLOC_089006	BnaA06g18110D	BnaC09g45490D	BnaC06g35250D	BnaCnng61520D	BnaA04g16730D	BnaC06g30700D	BnaA03g59550D	BnaA08g02140D	BnaC09g35630D	BnaCnng14720D	BnaA07g18900D	XLOC_049937	XLOC_015000	BnaC07g38130D	BnaA02g35030D	BnaCnng11040D	XLOC_038066	BnaA03g59260D	BnaA08g03170D	BnaC09g41210D	XLOC_038133	BnaC02g21000D	BnaA07g14460D	BnaC09g37140D	BnaCnng12150D	BnaC05g14930D	BnaAnng30840D	BnaA06g32870D	BnaA06g23320D	BnaC09g43900D	BnaC06g36190D	BnaC02g24870D	BnaA04g17770D	BnaCnng58100D	BnaC02g22930D	BnaCnng08580D	BnaC06g00010D	BnaC08g16960D	BnaA07g16820D	BnaA08g00890D	BnaC07g43910D
BnaC09g50560D	BnaC05g29610D	BnaC08g24270D	BnaC03g68980D	BnaC09g43910D	BnaC05g24280D	BnaA08g03460D	BnaA03g08520D	BnaA08g04940D	BnaC06g35160D	BnaA07g19210D	BnaC04g11740D	BnaC06g30710D	BnaA03g59630D	BnaC09g41520D	BnaC04g09610D	BnaCnng14790D	BnaA07g18900D	XLOC_049938	BnaC04g11260D	BnaC07g38160D	BnaCnng58850D	XLOC_050159	BnaA10g28560D	BnaA03g59260D	BnaCnng03510D	BnaC09g41210D	XLOC_038133	BnaA07g17400D	BnaA07g14470D	BnaC09g37140D	BnaC08g47970D	BnaC05g14840D	BnaAnng30840D	BnaA09g56160D	BnaA06g23460D	BnaC09g43910D	BnaA07g17630D	BnaC02g24870D	BnaA04g17770D	BnaA08g02260D	BnaC02g22990D	BnaCnng08580D	BnaA09g14200D	BnaC06g30410D	BnaC06g31510D	BnaA08g00900D	BnaC07g43910D
BnaC09g50550D	BnaA07g26440D	XLOC_049768	BnaA01g33380D	BnaCnng09470D	BnaC01g27790D	BnaA08g03460D	BnaA10g07100D	BnaC09g45470D	BnaC06g35180D	BnaA07g19210D	XLOC_015080	BnaC06g30720D	BnaA03g59260D	BnaA08g02260D	BnaC04g09600D	BnaC08g21260D	BnaA07g18930D	XLOC_049938	BnaC04g11280D	BnaA08g02020D	BnaC09g45620D	XLOC_050158	XLOC_026637	BnaC09g42840D	BnaC09g41520D	BnaCnng05380D	XLOC_022549	BnaCnng52550D	BnaC06g28360D	BnaA07g16860D	BnaC08g47980D	BnaC05g14840D	BnaAnng30840D	BnaC04g35060D	BnaC04g24810D	BnaC09g43910D	BnaA07g17600D	BnaC02g24890D	BnaA04g17770D	BnaA08g02260D	BnaC02g22990D	BnaCnng08600D	BnaA09g14200D	BnaC02g23140D	BnaC06g31500D	BnaCnng05450D	BnaC07g44190D
BnaC02g25140D	XLOC_065077	XLOC_049768	BnaC03g69270D	BnaCnng09470D	BnaC01g27790D	BnaC09g43770D	BnaC05g09730D	BnaC02g23380D	BnaCnng58100D	BnaA07g19240D	BnaC04g11560D	BnaC02g22680D	BnaCnng57490D	BnaA08g02260D	BnaA10g28550D	BnaC08g21260D	BnaC06g37330D	BnaC02g25630D	BnaC04g11560D	BnaA07g19900D	BnaA08g03890D	BnaC02g25630D	BnaC09g32780D	BnaC09g42860D	BnaA08g02930D	BnaCnng05380D	BnaA10g28550D	BnaC06g26140D	BnaA07g14550D	BnaA07g16810D	BnaC08g47980D	BnaA04g06970D	XLOC_014667	BnaC04g35060D	BnaA06g25320D	BnaC09g43910D	BnaC06g36140D	BnaC02g24890D	BnaC08g10700D	BnaA07g18520D	BnaA07g15950D	BnaC02g25610D	BnaA09g14200D	BnaC02g23120D	BnaA03g57590D	BnaC08g16490D	BnaA04g11440D
BnaC02g25140D	BnaA07g26360D	XLOC_049768	BnaC03g77790D	BnaCnng09470D	BnaC05g24350D	BnaCnng09420D	BnaC04g39270D	BnaC02g23380D	BnaCnng58100D	BnaCnng61580D	BnaC04g11260D	BnaC08g17900D	BnaA03g59340D	BnaA07g17450D	BnaC07g44190D	BnaC08g21260D	BnaCnng60300D	BnaC02g25630D	BnaC04g11740D	XLOC_026839	BnaCnng09300D	BnaC02g25630D	BnaC04g08410D	BnaC09g42860D	BnaA08g02930D	BnaCnng05910D	BnaC09g37030D	XLOC_095495	BnaC06g28250D	BnaA07g16810D	BnaA04g10360D	BnaA04g06970D	BnaAnng31260D	BnaC07g24410D	BnaA06g25320D	BnaC09g43910D	BnaC06g35600D	BnaC02g24770D	BnaC04g08410D	BnaA07g18520D	BnaC02g22590D	BnaC02g25630D	BnaC04g06890D	BnaA07g19780D	BnaA03g57270D	BnaCnng05390D	BnaA04g11310D
BnaC02g25180D	BnaA07g26360D	XLOC_049768	BnaCnng14630D	BnaCnng09470D	BnaC05g24440D	BnaC09g43930D	BnaA06g17020D	BnaA08g04680D	BnaCnng58240D	BnaCnng61580D	BnaC04g11260D	BnaC06g30970D	BnaA08g03140D	BnaA08g02230D	XLOC_089864	BnaA08g01320D	BnaCnng60590D	BnaC02g25640D	BnaC09g36880D	XLOC_026839	XLOC_089464	BnaC02g25630D	BnaC04g07980D	BnaA08g04300D	BnaA07g16820D	BnaCnng05920D	BnaA05g35410D	BnaCnng52400D	XLOC_024041	BnaA08g02510D	BnaC09g32780D	BnaA04g07080D	BnaA06g30470D	BnaC05g15130D	XLOC_041602	XLOC_085619	BnaC08g18840D	XLOC_095231	BnaA09g17610D	BnaCnng57820D	BnaC06g32350D	BnaC02g25630D	BnaA07g38600D	BnaA07g19780D	BnaCnng50730D	BnaC08g16550D	BnaA05g36110D
BnaC02g25270D	BnaA07g26320D	BnaC02g25630D	BnaC03g70740D	BnaA08g03020D	BnaC05g24690D	BnaC09g43900D	BnaC04g39690D	BnaC09g45250D	BnaCnng57580D	BnaC09g43400D	BnaC04g11260D	BnaC06g31050D	BnaC09g42140D	BnaCnng59870D	BnaA10g28270D	BnaC08g21560D	BnaCnng59970D	BnaC02g25640D	BnaC09g37030D	BnaC07g38370D	BnaC09g44070D	BnaC02g25630D	BnaC09g32540D	BnaA08g04260D	BnaC08g14810D	BnaCnng06030D	BnaA05g35600D	BnaCnng52140D	BnaA07g14930D	BnaCnng52730D	BnaC09g32780D	XLOC_014756	BnaC05g12410D	BnaA09g56020D	BnaC07g21810D	BnaC09g43920D	BnaC06g35480D	XLOC_095231	BnaC09g36750D	BnaCnng57820D	BnaA08g03560D	BnaC02g25630D	BnaA07g38440D	BnaC06g30650D	BnaCnng50370D	BnaC08g16750D	BnaC03g64130D
BnaA08g04300D	BnaA10g25090D	BnaC02g25630D	BnaC06g27310D	BnaCnng09530D	BnaC05g24690D	BnaCnng09470D	BnaC01g15750D	BnaC09g45120D	BnaCnng57520D	BnaCnng11980D	BnaC04g11260D	BnaC02g22180D	BnaC09g42140D	BnaCnng59870D	BnaC07g43910D	BnaC02g25220D	BnaCnng60210D	BnaC02g25640D	BnaC09g36760D	BnaC08g18150D	BnaCnng09240D	BnaC02g25640D	BnaC06g01030D	BnaA08g04260D	BnaC08g14810D	BnaCnng06030D	BnaC07g43910D	BnaCnng52160D	BnaA07g14940D	BnaA07g16660D	BnaC08g48850D	BnaA04g07570D	BnaA06g30300D	BnaC05g15000D	BnaC07g21810D	BnaA08g01330D	BnaC06g35450D	XLOC_095231	BnaC04g08620D	BnaCnng08900D	BnaC06g32300D	BnaC02g25640D	BnaC09g32540D	BnaC06g30620D	BnaCnng50210D	BnaC08g16750D	BnaC03g64040D
BnaA08g04260D	BnaC03g15840D	BnaC02g25630D	BnaC06g27290D	BnaC01g23000D	BnaC05g24840D	BnaA08g02930D	BnaC01g15750D	BnaC09g44990D	BnaCnng57490D	BnaCnng11980D	BnaA09g19610D	BnaC02g22180D	BnaC09g42140D	BnaCnng59930D	BnaC07g43910D	BnaC02g25190D	BnaC09g46380D	BnaC02g25640D	BnaA09g19610D	BnaC09g45520D	BnaCnng09250D	BnaC02g25640D	XLOC_069439	BnaA08g04260D	BnaCnng04050D	BnaCnng06090D	BnaC07g43910D	XLOC_025747	BnaCnng50310D	BnaCnng04470D	BnaC09g33270D	BnaA04g07480D	BnaC03g48380D	BnaA09g55820D	BnaC07g20960D	BnaCnng13320D	BnaC06g35450D	XLOC_095231	BnaC09g36760D	BnaCnng08820D	BnaC06g31970D	BnaC02g25640D	BnaA08g06350D	BnaCnng51240D	BnaCnng02860D	BnaC08g16750D	BnaC08g00870D
BnaA08g04260D	BnaA07g25870D	BnaC02g25640D	BnaCnng59080D	BnaA08g02930D	BnaA02g01380D	BnaC08g17820D	BnaC01g15010D	BnaC09g44950D	BnaC09g44670D	BnaCnng11980D	BnaA09g19610D	BnaC06g31150D	BnaC09g42140D	XLOC_095312	BnaCnng17840D	BnaC02g25140D	BnaA03g30770D	BnaC02g25640D	BnaA09g19610D	BnaC09g45490D	BnaA08g03870D	BnaC02g25640D	BnaA09g14990D	BnaA03g59090D	BnaC08g14560D	BnaC08g16600D	BnaA04g12090D	BnaC09g37140D	BnaA08g29860D	BnaCnng04260D	XLOC_053734	BnaC07g25650D	BnaA06g30610D	BnaA09g55820D	BnaA09g04120D	BnaCnng13320D	BnaC06g35800D	BnaA07g19210D	BnaC09g36880D	BnaCnng08990D	BnaC08g16250D	BnaC02g25640D	BnaA09g17990D	BnaCnng51090D	BnaCnng02860D	BnaC06g29730D	BnaC03g63980D
BnaA08g04350D	BnaC05g29420D	BnaC02g25640D	BnaC06g27850D	BnaA08g02930D	BnaC05g24820D	BnaC08g17820D	BnaA03g11090D	BnaA02g35690D	BnaCnng57820D	BnaCnng11710D	XLOC_012535	BnaC06g31190D	BnaC09g42140D	BnaCnng59830D	BnaCnng17840D	BnaC02g25140D	BnaA07g23620D	BnaC02g25640D	BnaCnng69030D	XLOC_085839	BnaC09g43900D	BnaC02g25640D	BnaCnng69030D	BnaC09g42620D	BnaC06g31970D	BnaA08g01130D	BnaA04g12570D	BnaCnng52870D	BnaA08g29860D	BnaC08g14470D	BnaC07g40750D	BnaC07g25450D	BnaC07g27560D	BnaA09g55820D	BnaA09g04190D	BnaA08g01080D	BnaC06g35720D	BnaA07g19210D	BnaA09g17990D	BnaA08g00530D	BnaC08g16340D	BnaC02g25640D	BnaA09g18240D	BnaCnng51090D	BnaCnng02860D	BnaC06g29780D	BnaC08g00500D
BnaA08g04350D	BnaC05g29270D	BnaC02g25640D	BnaC06g28110D	BnaC08g17820D	BnaA02g01250D	BnaC08g17820D	BnaA10g04800D	BnaA07g16920D	BnaA07g24260D	BnaCnng12060D	BnaA03g55110D	BnaC06g31260D	BnaA08g02930D	XLOC_089521	BnaA04g10820D	BnaC02g25270D	BnaA03g30700D	BnaC02g25640D	BnaCnng69030D	XLOC_085839	BnaC09g43910D	BnaC02g25640D	BnaCnng69030D	BnaA08g04100D	BnaC08g14740D	BnaC08g16550D	BnaA05g36360D	BnaA07g16550D	BnaCnng50370D	BnaCnng04490D	BnaC09g34890D	XLOC_078983	BnaC07g27560D	BnaA06g33140D	BnaA09g04710D	BnaA08g01080D	BnaCnng58850D	BnaCnng62020D	BnaA01g09050D	BnaA08g00560D	BnaC08g16340D	BnaC02g25640D	BnaC08g06960D	BnaC06g30530D	BnaC09g41660D	BnaC02g23390D	BnaC08g00610D
BnaC02g25400D	BnaA10g24170D	BnaC02g25640D	BnaC08g34120D	BnaC01g22850D	BnaC05g24950D	BnaC08g18170D	BnaA10g04800D	BnaC02g22680D	BnaA10g16410D	XLOC_081794	BnaC04g10790D	BnaC02g22380D	BnaC09g42350D	BnaCnng09720D	XLOC_093470	BnaC06g34300D	BnaA07g23490D	BnaC02g25640D	BnaCnng69030D	XLOC_085839	BnaC09g43910D	BnaC02g25640D	BnaA01g13060D	BnaA03g58880D	BnaC06g32300D	BnaC08g16480D	BnaA06g30740D	BnaC09g36770D	BnaCnng50260D	BnaCnng04500D	BnaCnng11410D	BnaC07g25250D	BnaA09g55560D	BnaA06g32070D	BnaC08g45770D	BnaA08g01080D	BnaCnng58140D	BnaCnng62020D	BnaA06g32320D	BnaCnng08960D	BnaC08g16340D	BnaC02g25640D	BnaA04g15880D	BnaC06g30460D	BnaC08g14160D	BnaC02g23380D	BnaC08g24440D
BnaC02g25410D	BnaA07g25750D	BnaC02g25640D	BnaC08g34300D	BnaC01g22850D	BnaC05g24950D	BnaC08g18140D	BnaA10g04830D	BnaC02g22400D	BnaA10g16510D	BnaCnng12310D	BnaC03g45290D	BnaC02g22380D	BnaC09g42350D	BnaCnng09720D	BnaA10g29040D	BnaC06g34390D	BnaA07g23570D	BnaA07g19780D	BnaA09g17610D	BnaC08g18140D	BnaCnng09320D	BnaC02g25640D	BnaA07g38440D	BnaC09g42410D	BnaC08g14660D	BnaC08g16440D	BnaC03g39590D	BnaC09g36800D	BnaCnng50210D	BnaCnng04750D	BnaCnng11410D	BnaC07g24980D	BnaC07g27190D	BnaA06g32070D	BnaCnng30010D	BnaA08g01080D	BnaC09g45060D	BnaA07g18900D	BnaA04g13410D	BnaCnng08960D	BnaC06g31740D	BnaC02g25640D	BnaC08g06750D	BnaCnng51050D	BnaCnng03110D	BnaC02g23380D	BnaC03g63590D
BnaC02g25410D	BnaA07g25760D	BnaC02g25570D	BnaC08g34580D	BnaCnng09990D	BnaA02g01540D	BnaC08g17600D	BnaC05g11650D	BnaC02g22400D	BnaA07g23380D	BnaCnng12350D	BnaCnng18990D	BnaC02g22380D	BnaCnng08280D	BnaCnng09720D	BnaC09g37030D	BnaC08g21410D	BnaA03g30360D	BnaC06g33980D	BnaA01g11490D	BnaC02g23380D	BnaA08g03560D	BnaC02g25640D	BnaA07g37810D	BnaC09g42410D	BnaC06g32350D	BnaC08g16840D	BnaC03g63310D	BnaA08g02510D	BnaCnng50210D	BnaCnng04790D	BnaCnng11410D	BnaC04g33970D	BnaA04g06670D	BnaA09g55600D	BnaA04g02410D	BnaC08g20540D	BnaC09g45010D	BnaA07g18900D	BnaC09g02330D	BnaCnng08960D	BnaC06g31800D	BnaC02g25640D	BnaC04g09450D	BnaA07g19900D	BnaC09g41600D	BnaC02g23380D	BnaCnng01200D
BnaC02g25410D	BnaA10g24450D	BnaC06g39330D	BnaCnng57820D	BnaC08g17540D	BnaA02g01070D	BnaC08g17550D	BnaC03g34750D	BnaC02g22400D	BnaC03g13840D	BnaC08g19500D	BnaC09g39920D	BnaC02g22380D	BnaCnng08240D	BnaCnng09690D	BnaC09g36880D	BnaC06g34470D	BnaA10g18190D	BnaCnng63080D	BnaC04g10110D	BnaC02g23380D	BnaCnng08960D	BnaC02g25640D	BnaA08g06350D	BnaA08g04350D	BnaC06g33200D	BnaA08g01080D	BnaC08g00880D	BnaCnng52860D	BnaCnng50210D	BnaCnng04900D	BnaCnng11410D	BnaA06g33960D	BnaC07g27660D	BnaA09g55600D	BnaCnng30620D	BnaC06g32670D	BnaC09g44970D	BnaA07g18900D	BnaC09g02270D	BnaCnng09150D	BnaC06g31680D	BnaC02g25630D	BnaC04g09600D	BnaCnng51420D	BnaC09g41610D	BnaC06g29850D	BnaC08g25080D
BnaC02g25410D	BnaA10g24660D	BnaC06g40500D	XLOC_090495	BnaCnng09940D	BnaA03g23740D	BnaCnng10030D	BnaA03g12420D	BnaC06g33590D	BnaC03g13840D	BnaC08g19460D	BnaCnng19550D	BnaCnng57820D	BnaC09g41660D	BnaCnng09690D	BnaA01g05230D	BnaC02g25400D	BnaA10g18110D	BnaA07g19540D	BnaC04g10110D	BnaC02g23520D	BnaA08g03310D	BnaC02g25640D	BnaC04g06890D	BnaA03g58670D	BnaC06g33200D	BnaA08g01080D	BnaA01g30850D	BnaCnng52630D	BnaCnng50050D	BnaCnng04840D	BnaCnng11410D	BnaA06g33870D	BnaC07g27660D	BnaC05g14350D	XLOC_085274	BnaC08g20510D	BnaCnng58100D	BnaA07g18920D	BnaC09g02130D	BnaCnng09140D	BnaC06g31680D	BnaC02g25640D	BnaC09g32780D	BnaCnng51450D	BnaCnng03080D	BnaC08g16900D	BnaC08g25150D
BnaC08g24670D	BnaC05g28560D	BnaA07g18710D	BnaCnng56800D	BnaC08g17530D	BnaA02g01730D	BnaC08g17440D	BnaC03g34120D	BnaC02g22530D	BnaC03g13840D	XLOC_081799	BnaCnng19550D	BnaCnng57820D	BnaC09g41660D	BnaC09g41600D	BnaC07g45180D	BnaC02g25400D	BnaC03g47960D	XLOC_094999	BnaC04g10110D	BnaA08g04940D	BnaC09g43860D	BnaC02g25640D	BnaC08g11590D	BnaC09g42350D	BnaCnng50020D	BnaA08g01080D	BnaC03g63070D	BnaC09g36930D	BnaCnng50050D	BnaC08g12760D	BnaCnng11270D	BnaA06g34090D	BnaA09g54130D	BnaC05g14350D	XLOC_076282	BnaC08g20420D	BnaC09g45120D	BnaA07g19000D	BnaCnng65460D	BnaCnng09180D	BnaC06g31720D	BnaC02g25570D	BnaC09g33260D	BnaC06g30770D	BnaA08g02930D	BnaC08g16830D	XLOC_080942
BnaC08g24700D	BnaA07g22910D	BnaA07g18700D	BnaC06g29270D	BnaC06g34560D	BnaA03g24070D	BnaCnng10160D	BnaA07g23270D	BnaA08g04300D	BnaA03g28870D	BnaC08g20010D	BnaCnng19440D	BnaC06g31350D	BnaC09g41660D	BnaC09g41600D	BnaC07g45400D	BnaC02g25400D	BnaA03g30290D	XLOC_094999	BnaA09g17990D	BnaC09g45120D	BnaC09g43800D	BnaC02g25570D	BnaA01g11490D	BnaC09g42350D	XLOC_025595	BnaA08g01080D	XLOC_046509	BnaC09g36930D	BnaCnng50050D	BnaA08g01080D	BnaA04g11310D	XLOC_061939	BnaA09g54620D	BnaA06g32000D	BnaC08g47200D	BnaC06g32790D	BnaA08g03870D	BnaA07g18710D	XLOC_087750	BnaCnng09180D	BnaC06g32820D	BnaC02g25200D	BnaC08g06210D	BnaC06g30720D	BnaCnng02470D	BnaC06g29960D	BnaCnng01620D
BnaC08g24610D	BnaA07g22890D	BnaA07g18700D	BnaC06g29270D	BnaC08g17770D	XLOC_008430	BnaCnng10240D	BnaA10g05900D	BnaA08g04350D	BnaA03g28790D	BnaC08g19850D	BnaCnng19780D	BnaA07g19310D	BnaCnng07800D	BnaC09g41600D	BnaC09g38850D	BnaC02g25400D	XLOC_057004	BnaA08g02960D	BnaC08g11060D	BnaC09g45120D	BnaCnng09180D	BnaC08g20710D	BnaCnng66130D	BnaC02g20630D	BnaA07g35970D	BnaA08g00900D	BnaC01g42660D	BnaC09g36930D	XLOC_091785	BnaA08g00900D	XLOC_013674	BnaA06g34350D	BnaA09g54620D	BnaA06g32000D	BnaC07g18990D	BnaC06g32840D	BnaA08g03900D	BnaA07g18700D	BnaC09g37630D	BnaCnng09180D	BnaCnng54820D	BnaC02g25200D	BnaA09g18630D	BnaC06g30720D	BnaCnng02420D	BnaC06g29960D	BnaA01g30850D
XLOC_047510	BnaA03g26210D	BnaC06g40430D	BnaCnng57400D	BnaC06g34740D	BnaA03g24270D	BnaCnng10210D	BnaC08g24440D	BnaC06g33750D	BnaA03g28620D	BnaC06g32240D	BnaC07g45050D	BnaCnng58300D	BnaA08g02510D	BnaC09g41600D	BnaA05g37220D	BnaC02g25400D	BnaA03g30150D	BnaA07g19450D	BnaA09g18550D	BnaA08g04480D	BnaC08g17530D	BnaC08g20710D	BnaA01g11680D	BnaA07g15750D	BnaA07g17600D	BnaC08g16750D	BnaC08g24440D	BnaC09g36930D	BnaCnng49660D	BnaC08g12650D	BnaC07g40440D	BnaC05g13750D	BnaA09g54560D	BnaA06g31990D	BnaCnng31320D	BnaC08g20750D	BnaA03g28360D	BnaA07g18700D	BnaA01g08140D	BnaCnng09180D	BnaCnng54820D	BnaC02g25400D	BnaC04g10110D	BnaC06g30720D	BnaC09g41210D	BnaC06g29960D	BnaCnng01640D
BnaC06g39750D	BnaA07g22980D	BnaCnng64870D	BnaCnng57460D	BnaC01g23280D	BnaA03g24320D	BnaC06g34670D	BnaC08g24440D	BnaC06g33750D	BnaA10g16150D	BnaC02g24400D	BnaC09g38850D	BnaA07g18550D	BnaC09g41690D	BnaA08g00430D	XLOC_022461	BnaC02g25410D	BnaA07g23380D	BnaA07g19370D	BnaA09g18550D	BnaC09g44950D	BnaC08g17570D	BnaC08g20710D	BnaC08g08660D	BnaA08g03870D	BnaC06g32820D	BnaC08g16750D	BnaC03g62990D	BnaC08g14470D	BnaCnng49660D	BnaC08g12980D	BnaC03g38360D	BnaC04g33760D	BnaA09g54930D	BnaA09g55740D	BnaA09g02670D	BnaC08g20710D	BnaA03g28300D	BnaA07g18700D	BnaC04g11750D	BnaC08g16880D	BnaCnng54820D	BnaC02g25400D	BnaC04g10110D	BnaC06g30720D	BnaC09g41130D	BnaC02g22700D	BnaC03g64390D
BnaC02g25240D	BnaC05g28910D	BnaA07g18550D	BnaCnng57460D	BnaC01g23280D	BnaA03g24620D	BnaC06g35330D	BnaC08g24440D	BnaC06g33750D	BnaA10g16180D	BnaC06g32360D	XLOC_053637	BnaC07g35960D	BnaA07g16300D	BnaCnng09940D	BnaA04g11440D	BnaC06g34510D	BnaA03g29950D	BnaC09g45010D	BnaA09g18550D	BnaC09g44990D	BnaC08g17410D	XLOC_050132	BnaC04g09680D	BnaC08g16260D	BnaC06g32790D	BnaC08g16750D	BnaA01g30770D	BnaC09g37230D	BnaCnng49660D	BnaCnng05060D	BnaC03g38480D	BnaC04g33760D	BnaA09g54730D	BnaA09g55740D	BnaCnng31740D	BnaC08g20630D	BnaA03g28040D	XLOC_091600	BnaC09g37190D	BnaCnng09230D	XLOC_091648	BnaC02g25090D	BnaC04g10110D	XLOC_094985	BnaC09g41090D	BnaC02g22700D	BnaC01g42610D
BnaC02g25220D	BnaA07g23380D	BnaC06g40090D	BnaC08g12900D	BnaCnng57580D	BnaA03g24620D	BnaC06g35330D	BnaCnng53800D	BnaC06g33790D	BnaC03g13570D	BnaC06g32360D	XLOC_053637	BnaA08g01080D	BnaA07g16240D	BnaCnng09940D	BnaC07g45050D	BnaC08g21620D	BnaA07g23390D	BnaC09g45010D	BnaA09g18500D	BnaC09g44990D	BnaA07g17630D	XLOC_050132	BnaC04g09610D	BnaC08g16260D	BnaA07g17760D	BnaC08g17050D	BnaA01g30770D	BnaA08g00670D	BnaC09g39370D	BnaCnng05110D	BnaC08g47240D	BnaC04g33740D	BnaA09g55190D	BnaC05g13930D	BnaCnng31740D	BnaC08g20820D	BnaA07g22890D	BnaC09g44070D	BnaC07g44190D	BnaCnng09320D	XLOC_091648	BnaC02g25220D	BnaA04g16730D	XLOC_094985	BnaC08g14810D	BnaC02g22790D	BnaC01g42720D
BnaA07g18020D	BnaA07g23390D	BnaC06g40090D	BnaC08g12760D	BnaCnng57580D	BnaC03g46240D	BnaC01g23300D	BnaC08g23500D	BnaC06g33790D	BnaA03g28300D	BnaC06g32310D	BnaA06g31670D	XLOC_095264	BnaA07g16240D	BnaCnng09940D	BnaC07g44910D	XLOC_081560	BnaA10g17820D	BnaC09g44970D	BnaC08g11590D	BnaC09g44990D	BnaC08g17670D	BnaC02g25400D	BnaC04g09600D	BnaC08g16280D	BnaCnng50600D	BnaC08g16970D	BnaC01g43610D	BnaCnng04590D	BnaC09g39370D	BnaCnng05120D	BnaCnng00710D	BnaA06g34110D	BnaA06g31480D	BnaC05g13890D	BnaCnng31620D	BnaC08g20820D	BnaA03g27760D	BnaC09g44070D	BnaC09g37030D	BnaCnng09450D	XLOC_091648	BnaC02g25220D	BnaA04g16730D	BnaC06g30740D	BnaCnng03230D	BnaC02g22970D	XLOC_046415
BnaC06g39860D	XLOC_003800	BnaC06g39960D	BnaA05g29700D	BnaCnng57580D	BnaC03g46410D	BnaCnng57580D	BnaA07g21850D	BnaC02g23140D	BnaA03g28360D	BnaC06g32300D	BnaA06g31670D	XLOC_095264	BnaA07g16240D	BnaCnng10210D	BnaA06g30540D	XLOC_081560	BnaA10g17820D	BnaC09g44970D	BnaC07g45400D	BnaC09g44990D	BnaC06g34600D	BnaC02g25400D	BnaC09g35030D	BnaC08g16280D	BnaCnng50210D	BnaC08g16920D	BnaA09g41850D	BnaCnng04790D	BnaCnng49880D	BnaCnng05120D	BnaC08g20550D	BnaA06g34070D	BnaC05g10710D	BnaC05g13890D	BnaC08g48240D	BnaC02g23140D	BnaA03g27730D	BnaA08g02660D	BnaC07g43910D	BnaCnng09550D	XLOC_091648	XLOC_047922	BnaC08g06410D	BnaC06g30700D	BnaCnng03310D	BnaC08g16970D	BnaC03g64990D
BnaC02g25610D	BnaA02g04850D	BnaA07g19210D	BnaA05g29700D	BnaCnng57580D	BnaC08g12460D	BnaCnng57580D	BnaA07g21850D	BnaC02g23110D	BnaA03g28490D	BnaC06g32300D	BnaA06g32320D	BnaC07g35850D	BnaA07g16240D	BnaCnng10160D	BnaCnng06450D	XLOC_081560	BnaA10g17820D	BnaC09g45120D	BnaC07g45050D	BnaA08g04680D	BnaC06g34690D	BnaC02g25090D	BnaC04g10110D	BnaC08g16280D	BnaCnng50050D	BnaC06g29780D	BnaC08g25150D	BnaCnng04790D	BnaCnng02470D	BnaC08g12900D	BnaC06g19700D	BnaA06g34150D	BnaC05g10770D	BnaC05g13880D	BnaC08g47970D	BnaC02g23260D	BnaA07g23020D	BnaA07g18520D	BnaC07g43910D	BnaC08g16980D	XLOC_091648	BnaC02g24770D	BnaC09g33620D	BnaC07g35080D	BnaC08g14250D	BnaC08g16970D	BnaA01g30200D
BnaC06g39350D	BnaA02g05300D	BnaC06g39990D	BnaC08g37420D	BnaCnng57580D	BnaC03g51470D	BnaCnng57580D	BnaC01g17090D	BnaC02g23110D	BnaA03g27760D	BnaC02g23860D	BnaC09g40690D	BnaCnng58420D	BnaC08g16020D	BnaCnng10360D	BnaA01g26440D	BnaC08g21600D	BnaA10g17420D	BnaA07g19210D	BnaA06g33320D	BnaA02g35330D	BnaC06g34720D	XLOC_047928	BnaC04g10110D	BnaC06g31260D	BnaC09g42140D	BnaC02g22120D	BnaC01g43400D	BnaCnng04860D	BnaA08g03310D	BnaC08g12900D	BnaC08g21130D	BnaC04g33890D	BnaAnng30320D	BnaC05g13880D	BnaC08g47980D	BnaC02g23380D	BnaA07g22910D	BnaA07g18550D	BnaC07g44860D	BnaC08g17010D	BnaCnng54710D	BnaA07g19150D	BnaA04g16360D	BnaCnng51750D	BnaC06g32350D	BnaC08g16970D	BnaA01g30200D
BnaC06g39670D	BnaA02g05210D	BnaC06g40000D	BnaC08g37140D	BnaC01g23560D	BnaC03g51540D	BnaCnng57580D	BnaC03g36240D	BnaC02g23260D	BnaA03g27630D	BnaC06g32510D	BnaCnng17840D	BnaA07g18710D	BnaC06g33200D	BnaC08g17300D	BnaC01g42660D	BnaC06g34630D	BnaA10g17420D	BnaA07g19210D	BnaC07g44910D	BnaC09g44780D	BnaCnng09670D	XLOC_047928	XLOC_015033	BnaA07g15580D	BnaC09g42140D	BnaC02g22120D	BnaC01g43400D	XLOC_089729	BnaCnng02730D	BnaC08g12900D	BnaC09g48310D	BnaC07g25640D	BnaA06g31360D	BnaC05g13880D	BnaC08g47790D	BnaC02g22930D	BnaA03g27600D	BnaC09g43770D	BnaC04g11560D	BnaC08g17010D	BnaCnng54710D	BnaA07g19210D	BnaA04g17050D	BnaCnng51630D	BnaC06g32360D	BnaC08g17050D	BnaC06g24190D
BnaC08g24270D	BnaA03g26400D	BnaA07g18880D	BnaC08g37140D	BnaA07g35970D	BnaC08g12560D	BnaC01g23560D	BnaCnng53590D	BnaC02g22990D	BnaA03g27630D	BnaC06g32510D	BnaCnng17840D	BnaC07g35910D	XLOC_093018	BnaC08g17300D	XLOC_046511	XLOC_049888	BnaC03g48240D	BnaC09g45450D	BnaC09g04000D	BnaC09g44670D	BnaC08g17010D	BnaC02g24970D	BnaC04g10430D	BnaC08g16100D	BnaC09g42140D	BnaC02g22280D	BnaA09g41720D	XLOC_089729	BnaA08g03140D	BnaC08g12900D	BnaA09g40730D	BnaC05g12730D	BnaA06g31340D	BnaC05g13960D	BnaC08g47830D	BnaA07g19900D	BnaA03g27630D	BnaC09g43770D	BnaC07g45050D	BnaCnng09470D	BnaA07g16240D	BnaA07g19210D	BnaCnng64710D	BnaA07g19480D	BnaA07g17600D	BnaC06g30260D	BnaC06g23770D
BnaC08g24090D	BnaA02g05160D	BnaA07g18920D	BnaC08g13440D	BnaC06g34900D	BnaC08g12760D	XLOC_043421	BnaCnng53220D	BnaC02g22920D	BnaA07g24990D	BnaC08g20330D	BnaC07g46700D	BnaC07g36170D	BnaC08g15250D	BnaC08g17260D	BnaC01g42850D	XLOC_049888	BnaA10g17600D	BnaCnng14320D	BnaC09g03370D	BnaC09g44620D	BnaC06g34770D	BnaCnng60710D	BnaC04g10430D	BnaA08g03990D	BnaC09g42140D	BnaC08g17200D	BnaC08g01350D	BnaA08g01080D	BnaCnng02860D	BnaC08g12900D	BnaC09g46670D	BnaC05g12690D	BnaA06g31180D	BnaC05g13960D	XLOC_032711	BnaCnng60500D	BnaC03g46820D	BnaA07g18210D	BnaC07g44910D	BnaC08g16960D	BnaA07g16240D	BnaA07g19240D	BnaCnng64710D	BnaC07g35020D	BnaA07g17600D	BnaC06g30260D	BnaC08g00040D
BnaC02g25640D	BnaC03g12620D	BnaCnng04050D	BnaA09g45440D	BnaCnng10250D	BnaC08g12760D	BnaC01g23860D	BnaC03g36610D	BnaC02g22920D	BnaA03g28040D	BnaC08g20340D	BnaC09g41040D	BnaA08g00850D	BnaC08g15250D	BnaC08g17200D	BnaA01g26890D	BnaC02g24750D	BnaA03g29800D	BnaCnng14270D	BnaA01g10070D	BnaC02g22700D	BnaC06g34770D	BnaC02g24770D	BnaC09g34890D	BnaA08g04020D	BnaA07g22910D	BnaC02g22320D	BnaC08g01350D	BnaA08g01080D	BnaCnng02860D	BnaC08g12900D	BnaA01g28370D	BnaC05g12680D	BnaA06g31160D	BnaC05g13940D	XLOC_032711	BnaCnng60470D	BnaC03g46820D	BnaCnng62110D	BnaA06g33330D	BnaC08g16970D	BnaA07g16240D	XLOC_050133	BnaA04g17110D	BnaC07g35020D	BnaC06g33200D	BnaC06g30340D	BnaC01g43400D
BnaC02g25640D	BnaA03g26780D	BnaCnng04050D	BnaCnng51530D	BnaCnng58540D	BnaC05g23750D	BnaCnng58290D	BnaC03g37060D	BnaC02g22920D	BnaA03g28080D	BnaC02g24140D	BnaC09g41230D	BnaC07g36080D	BnaC06g33130D	BnaC08g17600D	BnaC03g31020D	BnaC06g34720D	BnaA03g29130D	BnaCnng14270D	BnaC09g38850D	BnaA07g16670D	BnaCnng09860D	BnaA07g19780D	BnaC08g08280D	BnaC02g21000D	BnaA07g22890D	BnaC02g21570D	BnaC08g01270D	BnaA08g01100D	BnaCnng02860D	BnaC02g20430D	BnaCnng01590D	BnaC05g12820D	BnaA06g31130D	BnaC05g13940D	BnaC08g46120D	BnaC06g33750D	BnaA07g22610D	BnaC09g43930D	BnaA06g33340D	BnaA08g00720D	BnaA07g16240D	BnaA07g18900D	BnaA01g11490D	BnaC07g35020D	BnaC06g33200D	BnaC02g22520D	BnaC01g43400D
BnaC06g39340D	BnaC03g13000D	BnaCnng65520D	BnaCnng51050D	BnaCnng58420D	BnaC08g12900D	BnaCnng58510D	BnaC01g18580D	BnaC08g18730D	BnaA10g17600D	XLOC_095194	BnaA04g12570D	BnaA07g19000D	BnaCnng08470D	BnaC08g17630D	BnaA01g26530D	BnaC08g21790D	BnaA07g25100D	BnaCnng14270D	BnaC09g38850D	BnaA08g04260D	BnaC06g35450D	XLOC_047902	BnaA04g16730D	BnaC06g30980D	BnaA07g22580D	BnaC08g17300D	BnaCnng42100D	BnaC08g12670D	BnaC09g37530D	BnaC02g20430D	BnaCnng01640D	BnaA06g33320D	BnaC05g10890D	BnaA06g32280D	BnaC07g20280D	BnaC06g33590D	BnaC03g46410D	BnaC09g43930D	BnaA06g33320D	BnaA08g00730D	BnaA07g16300D	BnaA07g18900D	BnaC04g08660D	BnaC07g35020D	BnaA07g17620D	BnaA07g19780D	BnaC01g43400D
BnaA07g18700D	BnaC03g13120D	XLOC_088181	BnaCnng50850D	BnaC09g44550D	BnaC08g12900D	BnaCnng58510D	BnaC05g09050D	BnaC08g18730D	BnaA10g17820D	BnaCnng59680D	BnaA04g13390D	BnaCnng10960D	BnaC06g33290D	BnaA08g00450D	BnaC01g43400D	BnaC08g21790D	BnaA07g24990D	BnaCnng14550D	BnaA01g09920D	BnaA08g04260D	BnaC06g35450D	BnaC06g31950D	BnaA04g17050D	BnaC06g30970D	BnaA07g22610D	BnaC02g21390D	BnaC03g64390D	BnaC08g12720D	XLOC_093205	BnaC02g20430D	BnaC08g19670D	BnaA04g07680D	BnaC05g10960D	BnaA06g32280D	BnaA04g04510D	BnaC06g33610D	BnaA10g14610D	BnaC09g43930D	BnaA06g33320D	BnaC08g17300D	BnaA07g16820D	BnaA07g18900D	BnaC04g08890D	BnaC07g35020D	BnaC08g15070D	BnaA07g19780D	BnaC01g43760D
BnaCnng64900D	BnaA03g27290D	BnaCnng65280D	BnaCnng50680D	BnaC09g44490D	BnaC08g12900D	BnaCnng58510D	BnaC08g26120D	BnaC08g18690D	BnaC03g14250D	BnaA07g21200D	BnaC09g40470D	BnaC07g36370D	BnaA07g16670D	BnaC08g17500D	BnaC01g43400D	BnaC08g21790D	BnaA03g29380D	BnaCnng14550D	BnaCnng67360D	BnaA08g04260D	BnaC06g35450D	BnaCnng60850D	BnaA04g17700D	BnaC06g31150D	BnaA10g13520D	BnaA07g19540D	BnaC01g43970D	BnaCnng05140D	BnaCnng02320D	BnaC08g13130D	BnaUnng03250D	BnaC04g33330D	BnaAnng29650D	BnaA06g32490D	BnaA04g04080D	BnaC06g33670D	BnaA10g14690D	BnaC09g43900D	BnaA06g33450D	BnaA08g00670D	BnaC06g32420D	BnaA07g18920D	BnaC04g08890D	BnaC07g35020D	BnaC08g15070D	BnaCnng51090D	BnaC06g20310D
BnaA07g18510D	BnaA03g27150D	BnaCnng65290D	BnaC08g36460D	BnaC09g44490D	BnaC05g23690D	BnaC09g44520D	BnaC03g37460D	BnaC06g34470D	BnaC03g14280D	BnaCnng59940D	BnaC09g40470D	BnaCnng10850D	BnaA07g16820D	BnaC08g17550D	BnaC06g24210D	BnaC06g34820D	BnaA07g24800D	BnaCnng14610D	BnaCnng67360D	BnaA08g04300D	BnaA07g18290D	BnaC09g43400D	BnaCnng67360D	BnaC02g20870D	BnaA10g13660D	BnaA07g19540D	BnaC03g63590D	BnaCnng05150D	BnaC09g37460D	BnaC08g13110D	BnaUnng03250D	XLOC_014790	BnaC03g47510D	BnaA06g32510D	BnaA04g04080D	BnaA08g01660D	XLOC_053777	BnaC09g43910D	XLOC_020870	BnaC08g17200D	BnaA07g16660D	BnaCnng57750D	BnaC04g08890D	BnaA08g01350D	BnaC08g15070D	BnaCnng51090D	BnaC06g20870D
BnaA07g18550D	BnaA03g27150D	BnaCnng65280D	BnaC08g36700D	BnaC09g44490D	BnaC05g23550D	BnaC09g44480D	BnaC07g00300D	BnaA07g17400D	BnaA07g24800D	BnaC07g37240D	BnaC09g40310D	BnaCnng58910D	BnaC06g34150D	BnaC08g17440D	BnaC08g26120D	XLOC_049899	BnaC03g49090D	BnaCnng14630D	BnaCnng67360D	BnaA08g04280D	BnaA07g18310D	BnaA08g02960D	BnaC04g08620D	BnaCnng51420D	BnaC03g10550D	BnaCnng52450D	BnaC01g43760D	BnaCnng05100D	BnaCnng02370D	BnaC08g13110D	BnaUnng03250D	XLOC_014790	BnaC05g11410D	BnaA06g32570D	BnaA05g30000D	BnaCnng61020D	BnaC03g46600D	BnaCnng62100D	BnaA06g33640D	BnaC08g17540D	BnaA03g58520D	BnaC06g30290D	BnaC08g07670D	BnaA08g01330D	BnaC08g15070D	BnaCnng51090D	BnaC06g20880D
BnaC06g40040D	BnaA03g27150D	BnaCnng03980D	BnaC08g12460D	BnaC09g44490D	BnaC05g23530D	BnaC09g44480D	BnaC01g19150D	BnaA07g17400D	BnaA07g24470D	BnaC07g37270D	BnaA10g30440D	BnaCnng11130D	BnaC06g33630D	BnaC08g17820D	BnaC06g23680D	BnaC06g34900D	BnaC03g49070D	BnaC08g21130D	BnaA06g33910D	BnaA08g04350D	BnaC08g17770D	BnaA08g02930D	BnaC08g09210D	BnaCnng51390D	BnaA10g13380D	BnaA07g19780D	BnaA01g29260D	BnaCnng05110D	BnaCnng02370D	BnaC08g13040D	BnaUnng03250D	BnaC05g12980D	BnaC05g11410D	BnaA06g32570D	BnaA05g30850D	BnaA07g19680D	BnaA03g27090D	BnaCnng12340D	BnaA04g14880D	BnaC06g30530D	BnaA03g58520D	BnaA07g19000D	BnaC08g07890D	BnaCnng51880D	BnaC06g32690D	BnaA07g20070D	BnaC06g20670D
BnaA07g18980D	BnaC03g13570D	BnaC08g00690D	BnaC08g12460D	BnaC09g44480D	BnaC05g23480D	BnaCnng58080D	BnaA07g19770D	BnaC06g34160D	BnaA03g27600D	BnaC07g37680D	BnaCnng07660D	BnaCnng11130D	BnaC06g33800D	BnaC08g17820D	BnaC08g02040D	XLOC_072637	BnaA10g19300D	BnaCnng14560D	BnaC09g40470D	BnaA08g04350D	BnaA07g18520D	BnaA07g19240D	BnaA09g17990D	XLOC_094869	BnaA07g22000D	BnaC06g30720D	BnaC03g64040D	BnaCnng05120D	BnaCnng02330D	BnaC08g13040D	XLOC_082343	XLOC_021199	BnaA04g06300D	BnaA04g06840D	BnaC08g50050D	BnaA07g19770D	BnaA03g27110D	BnaC09g44180D	BnaA04g14880D	BnaC08g17530D	BnaA03g58520D	XLOC_070933	BnaC08g07800D	BnaCnng51940D	BnaC06g32820D	BnaA07g20070D	BnaCnng42800D
BnaCnng65460D	BnaA07g24470D	BnaC08g00690D	BnaC08g36320D	BnaC09g44620D	BnaC08g13110D	BnaA08g03870D	BnaC03g38270D	BnaC06g34050D	BnaA07g24390D	BnaC07g37530D	XLOC_092853	BnaA07g18520D	XLOC_025542	BnaC08g17820D	XLOC_092962	XLOC_047715	BnaC03g48660D	BnaCnng14600D	BnaA06g34330D	BnaA08g04350D	BnaA07g18510D	BnaA07g19210D	BnaC04g09450D	BnaCnng51240D	BnaA03g26400D	BnaC06g30720D	BnaC08g00610D	BnaCnng05120D	BnaCnng02440D	XLOC_079737	XLOC_082343	BnaA04g07870D	BnaC05g11510D	BnaA04g06840D	BnaA05g35060D	BnaCnng61140D	BnaA03g27150D	BnaC09g44180D	BnaA09g19610D	BnaC02g24300D	BnaA03g58520D	BnaCnng57590D	BnaC07g41960D	BnaCnng51940D	BnaC06g32760D	BnaC06g30850D	BnaA01g28370D
BnaCnng04120D	BnaA07g24390D	BnaCnng15910D	BnaA09g44720D	BnaC01g23020D	BnaA03g20490D	BnaA08g03920D	BnaC03g38270D	BnaA07g17560D	BnaA10g17350D	BnaC07g37530D	BnaCnng47970D	BnaA07g18510D	XLOC_025542	XLOC_079565	BnaCnng07460D	XLOC_047691	BnaA07g24300D	BnaCnng14540D	BnaA06g34550D	BnaC02g22530D	BnaC08g17900D	BnaA07g18920D	BnaC07g43720D	BnaC06g31770D	BnaC03g11270D	BnaC06g30720D	BnaC06g23680D	BnaA08g00720D	BnaCnng02420D	BnaC02g20110D	BnaCnng37970D	BnaA04g07870D	BnaC03g47230D	BnaA04g06840D	BnaA09g09420D	BnaCnng13470D	BnaA03g27150D	BnaC09g44200D	BnaA09g19540D	BnaC06g30620D	BnaA03g58520D	BnaA07g18710D	BnaA01g09920D	BnaCnng51930D	BnaCnng03530D	BnaC06g30710D	BnaC03g67300D
BnaCnng03930D	BnaA07g24390D	BnaCnng15910D	BnaCnng50130D	BnaA08g03870D	BnaC05g23280D	BnaA08g03920D	XLOC_053290	BnaA02g35270D	BnaA07g21550D	BnaC07g37530D	BnaC06g25030D	BnaC09g43610D	BnaCnng56050D	BnaC02g22450D	BnaA01g28410D	XLOC_072652	BnaA07g24390D	BnaCnng14720D	BnaA06g34550D	BnaC06g33590D	BnaC06g35250D	BnaA07g18900D	BnaA01g09920D	BnaC06g31680D	BnaA07g22230D	BnaA07g19760D	BnaC08g00530D	BnaA08g00730D	BnaA07g15410D	BnaC02g20110D	BnaCnng37900D	BnaA06g33840D	BnaA04g06410D	BnaAnng29380D	BnaA05g34940D	XLOC_095217	BnaA03g27150D	BnaA08g01000D	BnaA04g15260D	BnaC06g30650D	BnaCnng55440D	BnaCnng57390D	BnaA04g12690D	BnaA08g01000D	BnaCnng03510D	BnaC06g30720D	XLOC_070374
BnaCnng65280D	BnaA07g24260D	BnaCnng15910D	BnaA09g45250D	BnaA08g03870D	BnaC05g23210D	BnaC01g28660D	BnaA02g34200D	BnaCnng59240D	BnaC05g16160D	BnaA07g20770D	BnaCnng48170D	BnaC08g16260D	BnaCnng56140D	BnaC02g22520D	BnaC08g00530D	BnaCnng62010D	BnaA03g28940D	BnaCnng14770D	BnaA04g15880D	BnaA07g16550D	BnaC06g35160D	BnaA07g18900D	BnaC09g01900D	BnaA07g15870D	BnaA03g26210D	BnaA07g19770D	BnaC08g00050D	BnaC08g12900D	BnaA07g15410D	BnaC06g26740D	BnaCnng37910D	BnaC05g13300D	BnaC05g11600D	BnaA06g32700D	BnaC08g50020D	BnaC07g37950D	BnaA03g27190D	BnaCnng12970D	BnaA03g55110D	BnaC06g30720D	BnaCnng55190D	BnaCnng57400D	BnaA04g12570D	BnaA08g01070D	XLOC_091265	BnaC06g30740D	BnaC03g71440D
BnaCnng65290D	BnaC05g27960D	BnaCnng15910D	BnaC07g30760D	BnaC01g28660D	XLOC_008236	BnaC05g27810D	BnaA03g06960D	BnaA02g35170D	BnaC05g16160D	BnaCnng60400D	BnaCnng49020D	BnaC08g16260D	BnaCnng55960D	BnaC06g30720D	BnaC08g00500D	XLOC_070722	BnaA10g18670D	BnaCnng14790D	BnaC09g02130D	BnaC08g18730D	BnaC06g35180D	BnaC09g43070D	BnaC09g01900D	BnaA07g16550D	BnaA03g26160D	XLOC_094942	BnaA01g28410D	BnaC08g12900D	BnaA07g15410D	BnaC06g26810D	BnaC08g19900D	BnaA06g33690D	BnaAnng29740D	BnaA06g32730D	BnaA05g31240D	BnaC07g37950D	BnaA03g27290D	BnaC08g20150D	BnaA09g20480D	BnaC06g30700D	BnaC09g43860D	BnaA07g18700D	BnaC09g00560D	BnaA08g01080D	BnaCnng48880D	BnaC06g30740D	BnaC03g71440D
BnaC08g00670D	BnaA02g05960D	BnaCnng15870D	BnaCnng49290D	BnaC05g27940D	XLOC_008236	BnaC05g27810D	BnaA03g06980D	BnaCnng59050D	XLOC_065178	BnaCnng12970D	BnaA01g32630D	BnaC09g43400D	BnaCnng55600D	BnaC02g22590D	BnaCnng07040D	XLOC_070722	BnaA10g18720D	BnaCnng14790D	BnaCnng67580D	BnaC08g18730D	BnaCnng57820D	BnaA07g19000D	BnaA04g13760D	BnaC06g31500D	BnaC03g10820D	BnaA07g19150D	BnaC01g44970D	BnaC08g12900D	BnaC08g11120D	BnaC02g20260D	BnaC06g20670D	BnaC04g33480D	XLOC_042103	BnaC05g14440D	BnaA05g31070D	BnaC07g37950D	BnaA03g26540D	BnaCnng13210D	BnaA09g20480D	BnaC06g30700D	BnaC09g43800D	BnaA07g18700D	BnaA06g32320D	BnaA08g01080D	BnaCnng48880D	BnaC06g30740D	BnaC03g71440D
BnaCnng65060D	BnaA02g06000D	BnaCnng15990D	BnaC06g27120D	BnaC01g28380D	XLOC_008236	BnaC01g28240D	BnaC05g19790D	BnaCnng59050D	BnaA03g26400D	BnaC07g37760D	BnaCnng08610D	BnaA08g04260D	BnaC09g42480D	BnaC06g30740D	BnaCnng07150D	XLOC_070722	BnaA10g18710D	BnaC08g21200D	BnaA09g20480D	BnaA07g16420D	BnaC09g44360D	BnaCnng11410D	BnaC09g01340D	BnaA07g16670D	BnaA10g13230D	BnaA07g19210D	BnaC03g64990D	BnaC08g12900D	BnaC08g11290D	BnaC06g26960D	BnaCnng37720D	BnaC04g33480D	BnaC05g11070D	BnaAnng29200D	BnaA05g31040D	BnaC07g37930D	BnaA07g24260D	BnaC08g20010D	BnaC04g11280D	BnaC06g30700D	BnaA08g03310D	BnaA07g18700D	BnaA10g30440D	BnaCnng51760D	XLOC_025558	BnaC06g30740D	BnaC08g26120D
BnaCnng15910D	BnaA02g05770D	BnaCnng15990D	BnaC08g11060D	BnaC01g28340D	BnaA03g20240D	XLOC_057044	BnaA06g21390D	BnaCnng59050D	BnaC05g16170D	BnaC07g37830D	BnaC04g54160D	BnaA08g04260D	BnaC09g42410D	BnaC06g30740D	BnaC08g24440D	BnaA07g20740D	BnaA10g18760D	XLOC_049911	BnaCnng67890D	BnaC06g33800D	BnaC09g44360D	BnaC09g43500D	BnaC09g01260D	BnaA07g16260D	BnaA10g13230D	BnaA08g01380D	BnaCnng45130D	BnaC08g12900D	BnaC06g28770D	BnaCnng50600D	BnaC06g20880D	BnaA04g07980D	BnaC05g11040D	BnaC05g14520D	BnaC07g18110D	BnaA07g19310D	BnaA07g24260D	BnaA08g01130D	BnaA04g15900D	BnaC06g30740D	BnaC09g42140D	BnaCnng57360D	BnaA04g13760D	BnaA07g19760D	BnaA03g27600D	BnaCnng51610D	BnaC06g21480D
BnaA08g03990D	BnaC05g28190D	BnaCnng15940D	BnaC07g30670D	BnaC01g28410D	BnaA03g20150D	BnaA10g17740D	BnaA06g21560D	BnaCnng59070D	BnaC05g16170D	BnaCnng13210D	BnaC03g66660D	BnaA08g04260D	BnaC09g42410D	BnaC02g22700D	BnaC01g43760D	BnaA07g21040D	BnaA07g24260D	BnaC02g25220D	BnaA04g16730D	BnaC06g33790D	BnaC09g44440D	BnaC09g43510D	XLOC_095552	BnaA07g16240D	BnaA03g25860D	BnaCnng06400D	BnaC03g64630D	BnaC08g12820D	BnaC08g11060D	BnaC02g19880D	BnaC06g20310D	BnaC04g33430D	BnaC05g11030D	BnaA06g32680D	BnaC07g18670D	BnaA08g01810D	BnaA10g16380D	BnaC08g20330D	BnaA03g55810D	BnaC06g30740D	BnaC09g42140D	BnaA07g18580D	BnaC04g11560D	BnaCnng05740D	BnaA03g27600D	BnaCnng51540D	BnaC06g21800D
BnaA08g04020D	BnaC05g28170D	BnaCnng15950D	BnaC07g30480D	BnaC01g28410D	BnaA03g20080D	BnaA10g17840D	BnaA06g20800D	BnaA08g04020D	BnaA03g26540D	BnaCnng13330D	XLOC_082198	BnaA08g04260D	BnaCnng55440D	BnaC02g22700D	BnaC03g30060D	BnaA07g21010D	BnaA07g24260D	BnaC02g25140D	BnaA01g08930D	BnaC06g33790D	BnaCnng57520D	BnaCnng11210D	BnaC09g37190D	BnaA07g16360D	BnaA03g26040D	BnaA07g19400D	XLOC_082191	BnaC02g20430D	BnaC08g11060D	BnaC02g19890D	BnaC09g47440D	BnaA06g33630D	XLOC_066346	BnaA06g32850D	BnaC08g48850D	BnaA08g01840D	BnaA10g16330D	BnaC08g20380D	BnaA03g55810D	BnaC06g30740D	XLOC_089526	BnaA07g18580D	BnaC09g35030D	BnaCnng05530D	BnaA03g27600D	BnaCnng51510D	BnaC06g22100D
BnaA08g04020D	BnaC05g28200D	BnaC09g49860D	BnaC07g29740D	BnaC05g27810D	BnaA03g19910D	BnaA10g17820D	BnaC07g27560D	BnaC09g44200D	BnaA03g27150D	BnaA07g20390D	BnaC08g27060D	BnaA08g04260D	BnaCnng55870D	BnaC06g30850D	BnaC08g25150D	BnaC06g35270D	BnaC03g49220D	BnaC02g25140D	BnaC04g12980D	BnaC08g18460D	BnaA08g04020D	BnaCnng11210D	BnaC09g37030D	BnaA03g58480D	BnaA03g25960D	BnaCnng06570D	BnaC06g20870D	BnaC08g13160D	BnaC08g11060D	BnaC02g19890D	BnaCnng01200D	BnaA06g33640D	XLOC_040057	XLOC_039994	BnaC08g49040D	BnaCnng13630D	BnaA10g16510D	BnaCnng13340D	BnaC04g10790D	BnaC06g30740D	BnaA08g03140D	BnaC09g41580D	BnaC09g34890D	BnaCnng05600D	BnaA03g27630D	BnaCnng51860D	BnaC05g05130D
BnaCnng15950D	BnaA02g05660D	BnaA08g03920D	BnaCnng53590D	BnaC05g27810D	BnaA03g21070D	BnaA10g17820D	BnaA06g22260D	XLOC_089366	BnaA03g27150D	BnaA07g20320D	BnaC08g03120D	BnaA08g04260D	BnaA08g03250D	BnaC06g30880D	BnaCnng45490D	XLOC_026787	BnaC03g49360D	XLOC_047717	BnaC04g12830D	BnaC06g33610D	BnaCnng57610D	BnaCnng11530D	BnaC04g12530D	BnaA03g58520D	BnaA03g25550D	BnaCnng06570D	BnaCnng44420D	BnaC06g26310D	BnaC06g28850D	BnaC06g27120D	BnaC09g46800D	BnaC04g33390D	BnaAnng30260D	BnaC05g14800D	BnaA09g08080D	BnaCnng13630D	BnaA10g16530D	BnaC08g20340D	BnaC04g10790D	BnaC08g17630D	BnaC09g42040D	BnaC09g41600D	BnaA08g29450D	BnaCnng05620D	BnaA03g27290D	BnaCnng05460D	BnaC05g05130D
BnaC09g49850D	BnaA02g06200D	BnaA08g03920D	BnaC07g30180D	BnaC05g27810D	BnaA03g21030D	BnaA10g17820D	BnaC04g33610D	BnaA08g03990D	BnaA03g27150D	BnaC07g38070D	BnaC08g03120D	BnaA08g04260D	BnaA08g03310D	BnaC06g30880D	BnaCnng45030D	XLOC_026787	BnaC03g49330D	BnaC02g25400D	BnaC04g12830D	BnaC02g23260D	BnaCnng57490D	BnaA08g01080D	BnaC04g12980D	BnaA03g58250D	BnaA10g14610D	BnaCnng06570D	BnaC06g20670D	BnaC02g20630D	BnaCnng48120D	BnaC06g27010D	BnaC06g20100D	BnaA04g08100D	BnaA06g31710D	BnaA04g06970D	BnaC08g49750D	XLOC_077724	BnaC03g46860D	BnaA08g01080D	BnaC09g38850D	BnaC06g30960D	BnaC09g42410D	BnaCnng58100D	BnaA08g29450D	BnaA07g19210D	BnaA07g22980D	BnaCnng51940D	BnaC05g05170D
BnaC09g49850D	BnaA02g06350D	BnaC08g22800D	BnaCnng53220D	BnaA10g18110D	BnaA03g20790D	BnaA10g18190D	BnaA06g23320D	XLOC_027028	BnaA03g27190D	BnaA08g05000D	BnaC08g03120D	XLOC_012652	BnaA03g27630D	BnaC08g18060D	BnaCnng06870D	BnaA07g20370D	BnaC05g17840D	BnaC02g25530D	BnaC04g12520D	BnaC02g22920D	BnaA07g23380D	BnaA08g01080D	BnaC09g36770D	BnaCnng52160D	BnaA10g14690D	BnaCnng06600D	BnaC06g20970D	BnaC02g20630D	BnaA07g15950D	BnaCnng51090D	BnaC03g63590D	BnaA04g08100D	BnaA04g06110D	BnaA04g07080D	BnaA09g08460D	BnaC09g46240D	BnaC03g46870D	BnaA08g01080D	BnaC04g10430D	BnaC06g30970D	BnaC09g42350D	BnaCnng58100D	BnaC04g11740D	BnaA07g19310D	BnaA07g22910D	BnaCnng51940D	BnaC03g72620D
BnaCnng16050D	BnaC03g13840D	BnaC08g22880D	BnaA07g07480D	BnaA10g17730D	BnaA07g35050D	BnaA10g18190D	BnaC03g43300D	XLOC_088139	BnaA07g21940D	BnaC08g18400D	BnaC08g02660D	BnaC09g43230D	BnaA03g27630D	BnaC08g18060D	BnaC08g01270D	BnaC07g39690D	BnaC05g17850D	BnaC08g21600D	BnaC09g39920D	BnaC08g18400D	BnaA03g29130D	BnaA08g01080D	BnaC09g36880D	BnaCnng52070D	BnaC03g11640D	BnaA07g18920D	BnaC03g72570D	BnaC06g26610D	BnaCnng48180D	BnaCnng51090D	BnaC03g63310D	BnaA04g08150D	BnaC03g46860D	BnaA04g07080D	BnaA05g32280D	BnaC09g46210D	BnaC03g46870D	BnaA08g01080D	BnaCnng19760D	BnaC08g17770D	BnaC09g42350D	BnaA08g02260D	BnaA06g33640D	BnaC07g35680D	BnaA07g22890D	BnaCnng51930D	BnaC05g05550D
BnaC08g22800D	BnaC03g13840D	BnaC09g50020D	BnaC03g01490D	BnaC03g46820D	BnaA03g20850D	BnaC05g27190D	BnaA06g22880D	XLOC_088139	BnaA07g22000D	XLOC_085773	BnaCnng47820D	BnaC09g43230D	BnaA03g27600D	BnaC06g31150D	BnaC08g01270D	BnaC07g39690D	BnaC05g17900D	BnaC06g34670D	BnaCnng21500D	BnaC02g23140D	BnaA10g14690D	BnaA08g01130D	BnaA06g33320D	BnaCnng51880D	BnaC03g11680D	BnaCnng06780D	BnaC08g26120D	BnaC02g20110D	BnaA07g15980D	BnaC06g27310D	BnaC03g63070D	BnaC05g13500D	BnaC03g46820D	BnaA04g07570D	BnaC07g15290D	BnaA08g04680D	BnaA07g23780D	BnaA08g01080D	BnaCnng19550D	BnaC08g17820D	BnaC09g42350D	BnaA08g02260D	BnaC09g36750D	BnaC07g35680D	BnaA07g22890D	BnaCnng05500D	BnaA09g45250D
BnaC08g22800D	BnaC03g13840D	BnaCnng16160D	BnaA05g31070D	BnaA10g17820D	BnaA03g20660D	BnaC05g27080D	BnaA06g22890D	BnaA08g03920D	BnaA02g01070D	BnaC08g18480D	BnaC08g29430D	BnaA08g03990D	BnaA03g27760D	BnaC02g22120D	BnaC08g01270D	BnaCnng62300D	BnaC05g17900D	BnaC02g24770D	BnaA06g30540D	BnaC02g23110D	BnaA10g14480D	BnaCnng11470D	BnaA06g33320D	BnaCnng51880D	BnaC03g11420D	BnaA07g18900D	BnaCnng43580D	BnaC06g26710D	BnaC06g29730D	BnaC07g31950D	BnaCnng42800D	BnaC05g13560D	BnaC03g46820D	BnaA04g07390D	BnaC07g15190D	BnaC09g46080D	BnaA10g15650D	BnaA08g01080D	BnaCnng19550D	BnaC08g17820D	BnaA08g02930D	BnaA08g02260D	BnaC04g11280D	BnaC07g35680D	BnaA07g22890D	BnaC07g35180D	BnaC03g72350D
BnaC08g22800D	BnaA02g06610D	BnaCnng16160D	BnaA05g31240D	BnaC03g47350D	BnaA07g34570D	BnaC03g47030D	BnaA06g23080D	BnaCnng09680D	BnaA02g01110D	BnaA08g04950D	BnaA01g30850D	BnaA08g04020D	BnaA03g27730D	BnaC06g31200D	BnaCnng06760D	BnaA07g20430D	BnaC05g17900D	XLOC_049888	BnaC09g41600D	BnaCnng58420D	BnaA10g14390D	BnaCnng11470D	BnaC04g12830D	BnaCnng51890D	BnaC03g11380D	BnaA07g18900D	BnaCnng43580D	BnaC02g20160D	BnaC08g11450D	BnaC07g31950D	BnaCnng42800D	BnaA04g08240D	BnaA04g06150D	BnaA04g07380D	BnaC07g15450D	BnaC09g46060D	BnaA03g26400D	BnaC02g23570D	BnaCnng19380D	BnaC06g31150D	XLOC_095259	BnaA08g02260D	BnaC04g11280D	BnaA08g04350D	BnaA10g12190D	BnaA08g01080D	BnaA09g44720D
BnaC09g50020D	BnaA03g27630D	BnaCnng64660D	BnaC03g01380D	BnaC03g47550D	BnaA07g34300D	BnaC03g47070D	BnaA05g31040D	BnaCnng09660D	BnaA03g27290D	BnaA08g04950D	BnaCnng51530D	BnaC09g43040D	BnaA07g22000D	BnaC02g22380D	XLOC_080975	BnaA08g02110D	BnaC05g17910D	BnaC08g21790D	BnaC09g41610D	BnaA07g17030D	BnaA07g22910D	BnaCnng11710D	BnaC09g36760D	BnaCnng51940D	BnaC03g11520D	BnaA07g19000D	BnaCnng42360D	BnaC08g13440D	BnaA07g16240D	XLOC_095452	BnaC03g62990D	BnaA04g08340D	BnaAnng30140D	BnaA04g07450D	BnaA09g06990D	BnaC09g46060D	BnaA10g15780D	BnaC08g20540D	BnaCnng19440D	BnaC06g31260D	BnaCnng06870D	BnaA08g02260D	BnaC04g11280D	BnaA08g04350D	BnaC03g11380D	BnaCnng51760D	BnaC08g04930D
BnaCnng16160D	BnaA02g06680D	BnaC09g49540D	BnaA05g30860D	BnaC05g27230D	BnaA07g34310D	BnaC03g47230D	BnaA05g31070D	BnaA08g03900D	BnaA02g00830D	BnaA08g04960D	BnaC04g55480D	BnaC09g43040D	BnaA03g27190D	BnaC02g22320D	XLOC_080975	BnaA08g02110D	BnaA07g21280D	BnaC08g21790D	BnaC09g41610D	BnaC06g34300D	BnaA07g22890D	BnaCnng11970D	BnaC07g44190D	BnaCnng51940D	BnaC03g11550D	BnaC08g15440D	BnaCnng42800D	BnaC06g26830D	BnaA07g16240D	XLOC_095452	BnaC03g63980D	BnaA04g08340D	BnaC07g27010D	BnaC07g25610D	BnaA05g33700D	BnaC09g46060D	BnaA10g15790D	BnaC02g23440D	XLOC_022441	BnaCnng55890D	BnaCnng06920D	BnaA07g18520D	BnaC09g36880D	BnaC09g42950D	BnaC03g11420D	BnaCnng51760D	BnaC07g25450D
BnaCnng16190D	BnaA03g27600D	XLOC_094478	BnaA05g31040D	BnaC01g28190D	BnaC03g52260D	BnaC05g26740D	BnaA05g31240D	BnaCnng09710D	BnaA02g00720D	BnaA08g04910D	BnaC04g55490D	BnaA08g03900D	BnaA03g27290D	BnaCnng57820D	BnaC08g00880D	BnaA08g01840D	BnaA03g28040D	BnaC08g21790D	BnaA04g12570D	BnaCnng58240D	BnaA03g28940D	BnaCnng11920D	BnaC07g43910D	BnaCnng51930D	BnaA07g23380D	BnaC09g43070D	BnaCnng42800D	BnaC02g20260D	BnaA07g16300D	BnaA08g01130D	BnaC03g64040D	BnaA04g08340D	BnaA06g31600D	BnaC07g25480D	BnaA05g33610D	BnaA08g04930D	BnaA07g23380D	BnaC08g20510D	BnaC09g40660D	BnaCnng55890D	BnaC08g15530D	BnaCnng08900D	BnaA06g33910D	BnaC09g42940D	BnaC03g11520D	BnaA08g01130D	XLOC_077219
BnaCnng16190D	BnaC03g14150D	BnaA08g03560D	BnaC03g01600D	BnaA10g17500D	BnaC03g51760D	BnaC05g26770D	BnaA06g24220D	XLOC_092974	BnaA02g01540D	BnaC09g45470D	BnaC08g29780D	BnaA03g59760D	BnaA07g22040D	BnaCnng57820D	BnaC08g00960D	BnaCnng62610D	BnaA07g21550D	BnaC02g24970D	BnaCnng21130D	BnaC06g34160D	BnaA03g28940D	BnaC08g19150D	BnaC07g43910D	BnaCnng51930D	BnaA07g23390D	BnaC09g42900D	BnaC06g21800D	BnaC02g20260D	BnaC06g29230D	BnaCnng05190D	BnaC03g64040D	XLOC_014824	BnaA06g31600D	BnaC07g25450D	BnaA05g33370D	BnaC02g22730D	BnaA07g23390D	BnaC02g23660D	BnaCnng19880D	BnaCnng55890D	BnaA08g02510D	BnaCnng08820D	BnaC07g43050D	BnaA08g04260D	BnaC03g11590D	BnaCnng05560D	BnaC03g74130D
BnaCnng16190D	BnaA03g28030D	BnaA08g03560D	BnaCnng51930D	BnaA10g17280D	BnaC03g51760D	BnaC05g26770D	BnaA06g24140D	BnaA08g03560D	BnaA02g01380D	BnaC09g45470D	XLOC_064406	BnaA08g03870D	BnaA10g13520D	BnaC06g31510D	BnaC08g00800D	BnaC07g40160D	BnaA03g28620D	XLOC_072637	BnaA01g08140D	BnaA07g17020D	BnaA03g28870D	BnaC08g19180D	XLOC_012457	BnaCnng51930D	BnaA10g13900D	BnaC09g42900D	BnaCnng43370D	BnaC06g26870D	BnaCnng48780D	BnaCnng51540D	BnaCnng42360D	BnaA04g08480D	BnaC04g39330D	XLOC_078983	BnaA09g05620D	BnaA08g04350D	BnaC03g47510D	BnaC08g20710D	BnaC07g46130D	BnaCnng56170D	BnaC08g15140D	BnaCnng08700D	BnaC07g43050D	BnaA08g04260D	BnaC03g11640D	BnaCnng05620D	BnaC08g28030D
BnaCnng16190D	BnaC03g14160D	BnaCnng15550D	BnaC07g28730D	BnaC03g47260D	BnaC03g51700D	BnaC05g26360D	BnaA02g26570D	BnaCnng09240D	BnaC05g16510D	BnaC09g45450D	XLOC_064406	BnaA08g03870D	BnaA10g13380D	BnaC06g31510D	BnaC08g00800D	BnaCnng14990D	BnaA03g28620D	XLOC_072637	BnaC09g41040D	BnaA07g17560D	BnaC03g47870D	BnaC08g19180D	BnaA03g55110D	BnaCnng51930D	BnaA07g22980D	BnaC09g42900D	BnaC08g04930D	BnaC06g26920D	BnaCnng48340D	BnaCnng51540D	BnaA01g26060D	BnaA04g08400D	BnaC04g39280D	BnaC07g25040D	BnaA09g05630D	BnaA08g04350D	BnaA10g16150D	BnaC08g20630D	BnaC07g46130D	BnaC06g31450D	BnaC08g15090D	BnaC09g41700D	BnaA10g29040D	BnaA08g04260D	BnaA10g12040D	BnaCnng05620D	BnaA05g27210D
BnaCnng16190D	BnaC03g14250D	BnaCnng15550D	BnaC07g29200D	BnaC03g47230D	BnaC03g51700D	BnaC05g26360D	BnaA06g25800D	BnaCnng09240D	BnaC05g16310D	BnaC02g23380D	BnaC03g67620D	BnaC09g42860D	BnaA03g27150D	BnaA07g19210D	BnaA01g29270D	BnaCnng14990D	BnaA03g28620D	BnaCnng62010D	BnaA03g55110D	XLOC_025544	BnaA03g28790D	BnaCnng11980D	BnaC07g44090D	BnaCnng51930D	BnaC03g12390D	BnaC02g21250D	BnaC08g04930D	BnaCnng50600D	BnaA08g03560D	BnaCnng51510D	BnaA01g26230D	BnaA04g08400D	BnaAnng33600D	BnaC07g25040D	BnaA06g15930D	BnaA08g04370D	BnaA10g16180D	BnaC08g20630D	BnaCnng19980D	BnaC06g31450D	BnaC06g33200D	BnaC09g41660D	BnaC06g39970D	BnaA08g04260D	BnaA10g12040D	BnaCnng52070D	BnaC08g27470D
BnaCnng16190D	BnaC03g14250D	BnaA08g03450D	BnaA07g08650D	BnaC05g26740D	BnaC03g51700D	BnaC05g26360D	BnaA03g45290D	BnaCnng09240D	BnaC05g16430D	BnaC02g23380D	BnaCnng51940D	BnaC09g42860D	BnaA03g27150D	BnaA07g19210D	BnaA01g29270D	BnaC07g40440D	BnaA03g28620D	BnaCnng62010D	XLOC_012397	BnaA07g17400D	BnaA07g22980D	BnaCnng12060D	XLOC_075823	BnaCnng51930D	BnaA10g14390D	BnaC09g42920D	BnaC08g04690D	BnaCnng50600D	BnaC09g38210D	BnaCnng05390D	BnaA01g25920D	BnaA04g08360D	BnaAnng33600D	BnaC04g33970D	BnaC07g16490D	BnaA02g37060D	BnaA07g20400D	BnaC06g33200D	BnaC09g40470D	BnaC06g31450D	BnaC06g33200D	BnaC09g41660D	BnaCnng62520D	BnaA08g04260D	BnaA10g12040D	BnaC07g35450D	BnaCnng34280D
BnaCnng16140D	BnaA03g28040D	BnaA08g03460D	BnaCnng51760D	BnaC05g26770D	BnaC03g52070D	BnaC05g26360D	BnaC05g14430D	BnaA08g03430D	BnaA02g01230D	BnaC02g23380D	BnaCnng51940D	BnaA08g03350D	BnaA03g27120D	BnaA07g19150D	BnaC06g20870D	BnaCnng14970D	BnaA03g28620D	BnaCnng62020D	BnaA01g07750D	BnaA02g35140D	BnaA03g28620D	BnaCnng12180D	BnaC07g45050D	BnaCnng51750D	BnaC03g12060D	BnaC09g42870D	BnaCnng36340D	BnaCnng50600D	BnaA07g15630D	BnaCnng05580D	BnaC01g40850D	XLOC_013599	BnaC04g39140D	BnaC04g34120D	BnaA06g16010D	BnaA02g37060D	BnaA03g25550D	BnaC02g23380D	BnaC09g40470D	BnaCnng56140D	BnaCnng07490D	BnaA08g00560D	BnaA06g33320D	BnaA08g04260D	BnaC03g11670D	BnaC07g35450D	BnaCnng34280D
XLOC_094478	BnaC03g14120D	BnaA08g03460D	BnaC05g14840D	BnaC05g26770D	BnaC03g52880D	BnaC05g26420D	BnaC05g14430D	BnaCnng09320D	BnaC05g17120D	BnaA02g36210D	BnaC03g67300D	BnaA08g03420D	BnaA07g21550D	BnaC06g31350D	BnaC06g20670D	XLOC_089299	BnaA03g28620D	XLOC_070722	BnaCnng19880D	BnaA02g35220D	BnaA10g14070D	XLOC_081850	BnaA06g33910D	XLOC_091288	BnaA10g14480D	BnaC02g21290D	BnaCnng36160D	BnaCnng50600D	BnaCnng48480D	BnaCnng05680D	BnaC01g40850D	XLOC_013599	BnaC07g50940D	BnaC04g34120D	BnaA05g35890D	BnaA02g37060D	BnaA07g20210D	BnaC02g23380D	BnaA04g11310D	BnaCnng56140D	BnaC08g15270D	BnaCnng08950D	BnaA06g33320D	BnaA08g04260D	BnaC03g11680D	BnaC07g35450D	BnaC08g03800D
XLOC_094478	BnaC03g14280D	BnaA08g03460D	BnaC05g14840D	BnaC05g26770D	BnaC05g22600D	BnaC05g26560D	BnaC05g14160D	BnaA08g03420D	BnaC05g16980D	BnaA08g04680D	BnaCnng51050D	BnaA07g15160D	BnaA10g12770D	BnaC06g31350D	BnaC01g44970D	BnaA08g02200D	BnaA03g28360D	BnaC06g35140D	BnaCnng19950D	BnaA02g35170D	BnaA10g13890D	XLOC_081850	BnaC07g44910D	BnaCnng51790D	BnaA07g20210D	BnaA03g59260D	BnaC08g03840D	BnaCnng50610D	BnaA07g21550D	BnaA07g17530D	BnaC08g21990D	BnaC07g26180D	BnaC05g10620D	BnaC04g34120D	BnaC07g16690D	BnaA02g37060D	BnaA07g20280D	BnaC02g23380D	BnaA04g10820D	BnaCnng56140D	BnaC08g15170D	BnaCnng09180D	XLOC_020916	BnaA08g04260D	BnaA10g12400D	BnaA07g19240D	BnaCnng33720D
XLOC_094478	BnaA03g28360D	BnaC09g49670D	BnaC05g14520D	BnaC05g26970D	BnaC05g22600D	BnaC05g26560D	BnaC05g13940D	BnaA08g03380D	BnaC05g16640D	BnaA08g04610D	BnaCnng51050D	BnaC08g16980D	BnaC03g46410D	BnaC06g31350D	BnaCnng50130D	BnaA08g02220D	BnaA03g28300D	BnaA07g20790D	BnaCnng19780D	BnaA02g35270D	BnaA10g13900D	BnaA08g01350D	BnaA09g19540D	BnaCnng51610D	BnaA07g20320D	BnaA03g59260D	BnaC08g03800D	BnaC02g19970D	BnaA03g24920D	BnaCnng05610D	BnaC03g64530D	BnaC07g26130D	BnaC05g10620D	BnaC04g34180D	BnaA05g36110D	BnaA02g37010D	BnaA07g20650D	BnaC02g22970D	BnaC09g39920D	BnaCnng56140D	BnaC06g33860D	BnaCnng09180D	BnaC06g39860D	BnaC09g42860D	BnaC03g12230D	BnaA07g19210D	BnaCnng34030D
BnaC09g49480D	BnaA03g28300D	BnaC09g49610D	BnaA07g09950D	BnaC05g26360D	BnaC05g22600D	BnaC05g26560D	BnaA06g25320D	BnaA08g03380D	BnaC03g11380D	XLOC_007229	BnaC03g68500D	BnaC08g17010D	BnaA07g21730D	BnaC06g31350D	BnaCnng50050D	BnaCnng15210D	BnaA07g22000D	BnaA07g20790D	XLOC_069106	BnaA02g34940D	BnaA03g28360D	BnaA08g01190D	BnaA04g15260D	BnaC09g43230D	BnaA07g20280D	BnaA03g59260D	BnaA05g27520D	BnaC02g20040D	BnaA03g24630D	BnaCnng05460D	BnaC08g22070D	BnaC07g26130D	BnaC05g10620D	BnaA06g34090D	BnaA05g35410D	BnaA08g04300D	BnaA03g25960D	BnaC06g33540D	BnaA08g31640D	BnaCnng56140D	BnaC06g33880D	BnaCnng09320D	BnaC06g39750D	BnaC09g42860D	BnaC03g12320D	BnaA07g19210D	BnaA05g27090D
BnaA08g03560D	BnaC03g14510D	BnaCnng15810D	BnaA06g19710D	BnaC05g26360D	BnaC02g31510D	BnaC05g26540D	BnaA06g25320D	BnaC09g43900D	BnaC03g11420D	BnaC09g45160D	BnaC03g68500D	BnaC08g17010D	BnaA07g21800D	BnaC06g31310D	XLOC_070414	BnaCnng15230D	BnaA07g22000D	BnaC06g35080D	BnaC06g01030D	BnaA02g34940D	BnaA03g28300D	BnaC08g19310D	BnaA09g20480D	BnaCnng51530D	BnaA03g24070D	BnaA03g59260D	BnaC07g24570D	BnaA07g18160D	BnaA03g24630D	BnaCnng05460D	BnaC08g22070D	BnaC07g26130D	BnaC07g51220D	BnaA06g34290D	BnaC03g09600D	BnaA08g04260D	BnaA07g20740D	BnaA07g20010D	BnaA08g31300D	BnaCnng56140D	BnaA07g17630D	BnaCnng09320D	BnaA04g14880D	BnaC02g22380D	BnaA03g27150D	BnaA08g04350D	BnaC07g24130D
BnaA08g03560D	XLOC_078598	BnaCnng15760D	BnaC05g14430D	BnaC05g26360D	BnaC05g22330D	BnaC05g26480D	BnaA09g00370D	BnaC09g43900D	BnaC03g11590D	BnaC09g45120D	BnaCnng50850D	BnaC08g16960D	BnaA10g13230D	BnaCnng58290D	BnaC06g21800D	BnaC07g40540D	BnaA07g22000D	BnaC06g35080D	BnaC06g00420D	BnaCnng59050D	BnaA07g24800D	BnaA08g01210D	BnaA04g15880D	BnaCnng03800D	XLOC_008440	BnaA03g59260D	XLOC_031935	BnaC06g27170D	BnaA03g24630D	BnaCnng05500D	BnaC08g22070D	BnaA09g53860D	BnaC04g38920D	BnaA06g34340D	BnaA02g34030D	BnaA08g04260D	BnaA03g26040D	BnaA07g20070D	BnaC09g41230D	BnaA07g19900D	BnaCnng53590D	BnaCnng09320D	BnaA04g14880D	BnaC02g22380D	BnaA03g27150D	BnaA08g04260D	BnaA07g03330D
BnaA08g03460D	BnaC08g17770D	BnaA08g03250D	BnaA03g12810D	BnaC05g26430D	BnaC02g30940D	BnaC05g26480D	BnaA09g00480D	BnaC09g43910D	BnaC05g17400D	BnaC09g44960D	BnaC03g68980D	BnaA08g03560D	BnaA10g13230D	BnaA07g18550D	BnaC03g28140D	BnaC09g47290D	BnaA02g02630D	BnaC06g35080D	BnaA04g13760D	BnaCnng59050D	BnaA07g24730D	BnaC02g24260D	BnaC04g11560D	BnaCnng03760D	BnaA03g24110D	BnaC09g42840D	BnaCnng36030D	BnaC06g27100D	BnaA03g24620D	BnaC07g32480D	BnaC03g64390D	BnaA09g53820D	BnaC07g50870D	BnaC04g33670D	BnaA02g34030D	BnaA08g04260D	BnaA03g25860D	BnaA07g20070D	BnaA10g30440D	BnaA07g20250D	BnaCnng53590D	BnaCnng09320D	BnaA04g15260D	BnaC02g22380D	BnaA03g27150D	BnaA08g04260D	BnaC06g19700D
BnaA08g03420D	BnaC08g17770D	BnaA08g03250D	BnaA06g19780D	BnaC05g26420D	XLOC_010880	BnaC05g26480D	BnaA02g27900D	BnaC09g43910D	BnaC05g17400D	BnaC09g44960D	BnaC08g28550D	BnaC06g32150D	BnaA10g12910D	BnaCnng58510D	BnaC03g28210D	BnaC08g19910D	BnaA03g28790D	BnaC06g35220D	BnaC09g42020D	BnaCnng59050D	BnaA03g28040D	BnaC08g19460D	BnaC04g11260D	BnaCnng03780D	BnaC05g12860D	BnaA08g04260D	XLOC_078800	BnaC06g27050D	BnaA07g21280D	BnaC07g32520D	BnaC03g64990D	BnaC07g26290D	BnaC07g50900D	BnaC05g13760D	XLOC_059027	BnaA08g04260D	BnaA02g01030D	BnaC06g33750D	BnaA10g30440D	BnaA07g20250D	BnaCnng53590D	BnaCnng09450D	BnaCnng62740D	BnaC08g15140D	BnaA03g27190D	BnaC09g42900D	BnaA07g03930D
BnaC09g49630D	BnaC03g18970D	BnaCnng16230D	BnaA06g19860D	BnaC05g26560D	XLOC_010880	BnaC05g26480D	BnaA02g27900D	BnaC09g43910D	BnaC03g11520D	BnaC09g44960D	BnaC08g28600D	BnaC06g32360D	BnaC03g46170D	BnaA07g18710D	BnaC03g71960D	BnaC09g47180D	BnaA03g28870D	BnaCnng62110D	BnaC09g42380D	BnaCnng59050D	BnaA03g28080D	BnaC08g19370D	BnaC04g11260D	BnaCnng03720D	BnaC05g12900D	BnaA08g04260D	BnaCnng36000D	BnaA07g18310D	BnaC03g09030D	BnaA08g04420D	BnaC06g18370D	BnaC07g26540D	BnaC04g38650D	XLOC_022974	BnaC03g63590D	BnaA08g04260D	BnaA03g26160D	BnaC06g33610D	BnaC09g41450D	XLOC_091705	BnaCnng53590D	BnaCnng09450D	BnaA09g19590D	BnaC08g15140D	BnaA03g27120D	BnaC08g15250D	BnaA07g04170D
BnaC08g23450D	BnaC08g17900D	BnaCnng16230D	BnaA06g19640D	BnaC05g26560D	XLOC_010880	XLOC_067615	BnaA10g02400D	BnaCnng09450D	BnaC05g17180D	BnaA08g04740D	BnaC04g56790D	BnaC08g16880D	BnaA10g12950D	BnaC07g35900D	BnaC03g27830D	BnaC09g47170D	BnaA02g02330D	BnaCnng62100D	BnaC09g42350D	BnaCnng58640D	XLOC_057267	BnaC02g24400D	BnaC04g11260D	BnaC09g41610D	BnaC05g12900D	BnaA08g04260D	BnaC07g24130D	BnaA07g18310D	BnaC03g09150D	BnaC08g11810D	BnaC06g18510D	BnaC07g26570D	BnaC04g38650D	BnaC07g25730D	XLOC_059048	BnaA08g04260D	BnaA02g00830D	BnaC06g33610D	BnaC09g41610D	BnaCnng56630D	BnaA07g17760D	BnaC08g17120D	BnaA09g19610D	BnaC02g22400D	BnaA03g27090D	BnaC08g15250D	BnaA07g04170D
BnaA08g03250D	BnaC03g19120D	BnaC08g22930D	BnaA07g11320D	BnaC05g26560D	BnaA07g33740D	XLOC_067615	BnaA10g02360D	BnaCnng09470D	BnaC03g11640D	BnaC02g22770D	BnaC04g56660D	BnaA07g14990D	BnaA03g26410D	BnaC07g35900D	BnaC03g27850D	BnaC09g47010D	XLOC_005438	BnaA07g20320D	BnaC09g42350D	BnaC09g45560D	BnaC03g48270D	BnaC06g32240D	BnaA09g19610D	BnaA08g03560D	BnaA07g20400D	BnaC09g42770D	BnaA09g44720D	BnaCnng50770D	BnaA07g20790D	BnaC08g11810D	BnaC05g01860D	BnaAnng31600D	BnaC04g38650D	BnaA06g33540D	BnaC03g62990D	BnaA02g36960D	BnaA03g26210D	BnaC07g37780D	BnaC09g41610D	BnaCnng56680D	BnaA07g17760D	BnaCnng09550D	BnaA09g19610D	BnaC02g22400D	BnaA03g26970D	BnaC09g42870D	BnaA09g42670D
BnaA08g03250D	BnaC03g19140D	BnaC08g23310D	BnaC05g16310D	BnaC05g26540D	BnaA07g33870D	BnaC01g29610D	BnaA10g02360D	BnaCnng09470D	BnaA07g22850D	BnaA07g17020D	BnaC03g69240D	BnaC02g21470D	BnaA03g26400D	BnaC07g35900D	BnaA01g30410D	BnaA08g04680D	XLOC_005438	BnaA07g20320D	BnaC09g42410D	BnaCnng58540D	BnaA10g15790D	BnaC06g32300D	BnaA09g19610D	BnaCnng03890D	BnaA03g24620D	BnaC09g42710D	BnaC06g19700D	BnaCnng50720D	BnaA07g20770D	BnaC08g11810D	BnaC05g01840D	BnaAnng31600D	BnaC04g38650D	BnaC05g12710D	BnaC03g10250D	BnaA02g36960D	BnaA02g00720D	BnaCnng13410D	BnaC09g41610D	BnaCnng56540D	XLOC_073031	BnaCnng09490D	BnaA09g19540D	BnaC02g22490D	BnaA07g22620D	BnaC09g42870D	BnaC08g03120D
BnaA07g19310D	BnaC03g19140D	BnaC08g23310D	BnaA03g15450D	BnaC05g26540D	BnaA03g22180D	BnaC01g29560D	BnaA10g02460D	BnaA07g18070D	BnaC03g11820D	BnaA07g17020D	BnaC03g69270D	BnaC02g21450D	BnaA07g23390D	BnaA07g18700D	BnaC03g72620D	BnaA08g04680D	BnaA02g03260D	BnaC07g39950D	BnaC09g42270D	XLOC_088220	BnaA10g15780D	BnaC06g32300D	BnaA01g08140D	BnaCnng03870D	BnaA03g24620D	BnaA03g58920D	BnaA07g03330D	BnaCnng51090D	BnaA03g24320D	BnaC08g11810D	BnaC05g01840D	BnaC07g26780D	BnaC04g38670D	BnaC05g12690D	BnaC03g10250D	BnaA02g36850D	BnaA02g01540D	BnaCnng61220D	BnaA08g29480D	BnaA08g01330D	BnaC06g33800D	BnaCnng09470D	BnaA10g29800D	BnaC09g42620D	BnaA03g26920D	BnaC09g42810D	BnaC08g03120D
BnaCnng16230D	XLOC_067188	BnaC09g00070D	BnaA10g09860D	BnaC05g26480D	BnaA07g33250D	BnaC05g26670D	BnaC05g14840D	BnaA08g03250D	BnaC03g11710D	BnaC02g22820D	BnaC03g68680D	BnaC02g21570D	BnaA07g23380D	BnaA08g01210D	XLOC_058575	BnaA08g04680D	BnaC05g18040D	BnaC07g39690D	BnaC09g42270D	XLOC_088220	BnaC03g48380D	BnaC06g32310D	BnaA06g30540D	BnaA08g03460D	BnaA07g20740D	BnaA03g58880D	BnaA07g03330D	BnaCnng51090D	BnaA07g20740D	BnaC08g11810D	BnaC01g41640D	BnaA04g05570D	BnaC04g38670D	BnaA06g33450D	BnaA03g41680D	BnaA02g36860D	BnaA02g01520D	BnaA07g19780D	BnaCnng18990D	BnaA08g01080D	BnaC06g33630D	BnaC08g16970D	BnaA01g08140D	XLOC_026968	BnaC03g11830D	BnaC02g22380D	BnaC08g03120D
BnaCnng16180D	BnaC05g27140D	BnaC09g00090D	BnaA10g09860D	XLOC_067615	BnaA03g21810D	BnaC03g48160D	BnaA06g27380D	BnaC08g17900D	BnaA03g25550D	BnaC02g22820D	BnaCnng50130D	BnaC02g21250D	BnaA03g26160D	BnaA08g01150D	BnaC08g26590D	BnaC09g46870D	BnaC05g18040D	BnaA07g20390D	BnaA06g32320D	XLOC_088220	BnaA07g24290D	BnaC08g19850D	BnaA10g30440D	BnaA08g03420D	BnaA07g20740D	BnaA03g58880D	BnaC08g03120D	BnaC06g27360D	BnaA10g07720D	BnaA08g04360D	BnaC05g02020D	BnaA04g05620D	BnaC07g50600D	BnaA06g33320D	BnaA05g16300D	BnaC09g45520D	BnaA02g01520D	BnaCnng61190D	BnaA04g12570D	BnaA08g01080D	BnaC06g33630D	BnaC08g16970D	BnaC07g43720D	BnaC09g42490D	BnaC03g11930D	BnaC08g15170D	BnaCnng37910D
BnaCnng16180D	BnaC05g27140D	BnaC09g00760D	XLOC_035445	XLOC_067615	BnaA07g33450D	BnaA10g19160D	BnaC05g15030D	BnaC08g18150D	BnaA07g22890D	BnaA07g16810D	BnaC06g23770D	BnaC08g16600D	BnaA07g23090D	BnaA08g01130D	BnaCnng48800D	BnaCnng00840D	BnaC05g18120D	BnaA08g01910D	BnaA06g32280D	XLOC_088220	BnaA07g24390D	BnaC08g19850D	BnaCnng18990D	BnaCnng03980D	BnaA07g20740D	BnaA08g04480D	BnaC08g03120D	BnaA07g18520D	BnaA10g07730D	BnaC04g56390D	BnaC01g41510D	BnaA04g05620D	BnaA09g11940D	BnaA06g33320D	XLOC_018354	BnaC09g45560D	BnaC05g15190D	BnaC07g38080D	XLOC_078060	BnaA08g01080D	BnaCnng54240D	BnaA08g00890D	BnaC04g10430D	BnaA08g03870D	XLOC_052121	BnaC09g42770D	BnaCnng37910D
BnaC06g40610D	BnaC05g27140D	BnaA07g19780D	XLOC_035445	BnaC05g26620D	BnaA07g32670D	BnaA10g19160D	BnaC05g15300D	BnaCnng09940D	BnaA07g22910D	BnaA08g04420D	BnaC06g23720D	BnaC06g31680D	BnaC03g46860D	BnaC07g36170D	BnaCnng48800D	BnaC09g46710D	BnaC05g18100D	BnaA07g20650D	BnaC03g33790D	XLOC_026922	BnaA07g24390D	BnaC08g19880D	BnaCnng18990D	BnaC08g14320D	BnaC04g50250D	BnaC09g42410D	BnaC03g76300D	BnaC06g27310D	BnaA10g07820D	BnaA08g04350D	BnaC05g02120D	BnaA04g05580D	BnaA09g11940D	BnaA06g33320D	BnaC03g09720D	BnaA07g16150D	BnaC05g15190D	BnaCnng13450D	BnaC07g46700D	BnaA07g19680D	BnaCnng54080D	BnaA08g00900D	BnaC04g10160D	BnaA08g03820D	BnaA10g11820D	BnaC08g15140D	BnaC07g23010D
BnaC08g22940D	BnaC05g27190D	BnaA07g20010D	BnaA10g10320D	BnaA10g19160D	BnaC05g22090D	BnaC03g47950D	BnaA07g13990D	BnaC08g17540D	BnaA07g22980D	BnaC02g22400D	BnaA01g30200D	BnaC06g31680D	BnaA10g14510D	BnaA08g00900D	BnaCnng48800D	BnaC09g46590D	BnaA02g02920D	BnaCnng14990D	BnaC03g33500D	BnaC09g44080D	BnaA07g24470D	BnaC06g32790D	BnaC09g39920D	BnaCnng03930D	BnaC04g50250D	BnaC09g42410D	BnaC07g23010D	BnaC06g27310D	BnaC03g09440D	BnaA08g04370D	BnaC05g02120D	BnaA04g05580D	BnaA09g11940D	BnaA04g07680D	BnaA03g41400D	BnaA08g04010D	BnaC05g15190D	BnaC07g38160D	BnaA01g04290D	BnaA07g19680D	BnaCnng54080D	BnaC08g17260D	BnaA05g37220D	BnaA08g03800D	BnaA03g26160D	BnaC08g15140D	BnaC03g75610D
BnaC08g23310D	BnaC08g18340D	BnaC08g23730D	BnaA10g10290D	BnaC03g47870D	BnaC05g22090D	BnaC03g47960D	BnaA07g14330D	BnaC08g17530D	BnaA03g25860D	BnaA08g04480D	BnaC05g06630D	BnaC06g31680D	BnaA10g14610D	BnaA07g18920D	BnaA01g30200D	BnaCnng00710D	BnaA02g02920D	BnaCnng15040D	BnaCnng09720D	BnaC09g44070D	BnaA03g27600D	BnaC02g24140D	BnaA04g11310D	BnaCnng03930D	BnaC04g50900D	BnaA08g04350D	BnaA07g05000D	BnaC06g27290D	BnaC03g09440D	BnaC08g11690D	BnaC08g25150D	BnaA04g05600D	BnaC05g10100D	BnaA04g07680D	BnaA02g33940D	BnaA08g03990D	BnaC05g15190D	BnaC07g38160D	BnaCnng08610D	XLOC_091730	BnaC09g42480D	BnaC08g17300D	BnaCnng15880D	BnaC09g42350D	BnaA03g26160D	BnaA03g58260D	BnaCnng37970D
XLOC_081110	BnaC08g18460D	BnaA07g20070D	BnaC05g16230D	BnaC03g47840D	BnaC05g22090D	BnaC03g47990D	BnaA06g26720D	BnaCnng09990D	BnaA02g02080D	BnaA07g16800D	BnaC08g07290D	BnaC02g21410D	BnaA10g14690D	BnaA07g18900D	BnaA01g30780D	XLOC_087906	BnaA02g02920D	BnaC07g40320D	BnaCnng09720D	BnaCnng09240D	BnaA03g27600D	BnaC02g23750D	BnaA08g29480D	XLOC_089124	BnaC04g51050D	BnaA08g04350D	BnaA07g05000D	BnaCnng50900D	BnaA10g07520D	BnaC08g11690D	BnaC05g02300D	BnaC07g26700D	BnaC04g38530D	BnaA04g07670D	BnaC03g64390D	BnaC08g19850D	BnaC05g15270D	BnaC07g38160D	BnaC03g32370D	XLOC_091730	BnaC09g42740D	BnaC08g17300D	BnaCnng15940D	BnaC09g42350D	BnaA03g26400D	BnaC02g22450D	BnaCnng37970D
BnaA07g19680D	BnaC08g18420D	BnaA07g20320D	BnaC05g16330D	BnaA10g19200D	BnaC03g53370D	BnaC01g29070D	BnaA10g01790D	BnaC08g17480D	BnaA03g25960D	BnaC06g33750D	BnaA05g29210D	BnaC02g21390D	XLOC_053848	BnaA07g18900D	BnaCnng47820D	BnaC09g46500D	BnaA02g02920D	BnaC07g40570D	BnaCnng09840D	BnaCnng09240D	BnaA03g27600D	BnaC02g23660D	BnaA08g29480D	BnaA08g03240D	BnaC04g51050D	BnaA08g04350D	BnaCnng39140D	BnaC07g31950D	XLOC_008468	BnaC04g56280D	XLOC_046677	BnaA04g05540D	BnaC05g09920D	BnaA04g07720D	BnaC03g09440D	BnaC08g19860D	BnaA02g01280D	BnaCnng13630D	BnaCnng08120D	XLOC_091730	BnaCnng53870D	BnaC08g17200D	BnaC07g44190D	BnaC09g42410D	BnaC03g13010D	BnaC09g42570D	XLOC_024973
BnaA07g19760D	BnaC05g26770D	BnaA07g20320D	BnaC05g15340D	BnaC03g47980D	XLOC_053927	BnaC01g29320D	BnaA07g14510D	BnaC06g34630D	BnaA03g26160D	BnaC06g33780D	BnaC08g32450D	BnaC06g31880D	BnaC03g46820D	BnaA07g18900D	XLOC_094825	BnaA08g04280D	BnaA02g02920D	BnaA08g05070D	BnaC03g74130D	BnaA08g03870D	BnaA03g27600D	BnaA07g20790D	BnaC09g38850D	XLOC_094855	BnaC05g13070D	BnaC09g42440D	BnaA07g04170D	XLOC_095452	BnaA03g24070D	BnaA08g04260D	BnaC08g01270D	BnaA04g05540D	BnaC05g09920D	XLOC_014790	BnaC03g64040D	BnaC08g19870D	BnaA02g01380D	BnaC09g46240D	BnaC01g44240D	BnaCnng09660D	BnaA07g23380D	BnaC08g17600D	BnaC07g44910D	BnaC09g42410D	BnaC03g13000D	BnaA08g04420D	XLOC_024973
BnaA07g19900D	BnaC05g26770D	BnaA07g20390D	BnaA07g12300D	BnaC01g29310D	BnaC03g53260D	BnaC03g48560D	XLOC_023837	BnaC08g17770D	BnaA03g26210D	BnaC02g23110D	BnaC03g72570D	BnaC06g31890D	BnaC03g46820D	BnaA07g19000D	BnaA01g30770D	BnaA08g04260D	BnaC05g18820D	BnaA08g05000D	BnaCnng51760D	BnaA08g03800D	BnaA03g27600D	BnaCnng59870D	BnaC09g40470D	BnaCnng51090D	BnaC04g50890D	BnaC09g42370D	BnaC08g02040D	XLOC_095452	BnaA03g23480D	BnaA08g04260D	BnaCnng34280D	BnaA04g05540D	BnaC05g09840D	BnaC05g12980D	BnaC03g63980D	BnaC06g34260D	BnaA02g01250D	BnaC09g46210D	BnaC08g28030D	BnaCnng09660D	BnaA03g29130D	BnaC08g17550D	XLOC_085641	BnaA03g58010D	BnaA10g13230D	BnaC09g42350D	BnaA07g05000D
BnaC08g23730D	BnaC05g26670D	BnaCnng64390D	BnaA07g12450D	BnaC01g29290D	BnaC05g21600D	XLOC_057136	BnaC04g37090D	BnaC08g17770D	BnaA02g02160D	BnaC06g33540D	BnaC08g32180D	BnaC06g32920D	BnaC03g46600D	BnaA07g19000D	BnaA01g30770D	BnaA08g04260D	BnaC05g18580D	BnaC08g20010D	BnaA01g29040D	BnaC09g43900D	BnaA03g27600D	BnaCnng59670D	XLOC_038078	BnaCnng51090D	BnaC04g50540D	BnaC02g20630D	BnaC08g02480D	XLOC_095452	BnaA03g23740D	BnaA08g04260D	BnaC08g24440D	BnaA04g05480D	XLOC_040192	BnaC05g13150D	XLOC_018312	BnaC06g34260D	BnaC05g15740D	BnaC08g19040D	BnaC06g25030D	BnaA08g01130D	BnaA03g28790D	BnaC08g17560D	BnaA04g10630D	BnaA03g57940D	BnaA10g13230D	BnaC09g42350D	BnaCnng37390D
BnaC08g23810D	BnaC05g26650D	BnaCnng64100D	BnaC03g02850D	BnaC01g29320D	BnaC05g21630D	XLOC_057136	BnaC04g37090D	BnaC08g17820D	BnaA02g01730D	BnaC02g22970D	BnaC03g72620D	BnaA07g15630D	BnaC03g46600D	BnaC07g36360D	BnaC03g74130D	BnaC08g20830D	BnaC05g18540D	BnaC09g47230D	BnaC03g33280D	BnaC09g43910D	BnaA03g27730D	BnaC06g33040D	XLOC_038078	BnaCnng03520D	BnaC05g13510D	BnaC08g16260D	BnaCnng37910D	BnaCnng51420D	BnaA07g22230D	BnaA08g04260D	BnaC01g43120D	BnaC04g32650D	XLOC_040192	BnaC05g13150D	XLOC_018312	BnaC06g34330D	BnaC03g43940D	BnaC09g46020D	BnaC06g25770D	BnaC07g36750D	BnaA03g28800D	BnaC06g30540D	BnaA04g10630D	BnaC09g42270D	BnaA10g13190D	BnaC09g42410D	BnaCnng37280D
BnaA07g20250D	BnaC05g26560D	BnaC09g50250D	BnaC01g24110D	BnaA10g18290D	BnaC05g21630D	XLOC_057136	BnaA06g27860D	BnaC06g34740D	BnaA02g02340D	BnaC02g22920D	BnaC08g07670D	BnaA07g15580D	BnaA07g22890D	BnaCnng11040D	BnaC05g05170D	BnaC08g20820D	BnaC05g18320D	BnaC09g47220D	BnaC03g33320D	BnaC09g43910D	BnaA03g27630D	BnaC07g37660D	BnaA06g31680D	BnaC09g41520D	BnaC05g13510D	BnaC08g16320D	BnaCnng37910D	BnaCnng51390D	BnaC03g10160D	BnaC09g39070D	BnaC01g43120D	BnaA09g53110D	XLOC_033173	BnaC05g13150D	BnaC03g08860D	BnaC06g34300D	BnaC05g15580D	BnaA02g37150D	BnaCnng48800D	BnaC07g36800D	BnaA03g28940D	BnaC06g30720D	BnaA04g10820D	BnaA03g57930D	BnaA10g13380D	BnaC09g42370D	BnaC03g76010D
BnaA07g20280D	BnaC08g18700D	BnaA07g19400D	BnaC03g02440D	XLOC_065343	BnaC02g30630D	BnaC01g28990D	BnaC05g16330D	BnaC06g34820D	BnaA02g02330D	BnaC02g22920D	BnaCnng44420D	BnaA07g15580D	BnaA07g22910D	BnaC07g36330D	BnaC05g05130D	BnaC08g20820D	BnaC03g45790D	BnaC09g47180D	BnaC06g27310D	BnaA08g03820D	BnaA07g24260D	BnaC07g37660D	BnaA10g29040D	BnaC09g41520D	BnaC05g13510D	BnaC02g20430D	BnaC07g21810D	BnaA08g01330D	BnaC03g10110D	BnaC08g11590D	BnaC08g24150D	BnaC04g32700D	BnaC07g50110D	BnaC05g13150D	BnaA05g14910D	BnaA08g04020D	BnaC05g15510D	BnaC02g22730D	BnaCnng48800D	BnaCnng09720D	BnaA03g28940D	BnaC06g30740D	BnaC07g43910D	BnaA08g04020D	BnaC03g12530D	BnaC09g42440D	XLOC_057963
BnaA07g20430D	XLOC_067143	BnaCnng64200D	BnaA10g11530D	BnaC01g28840D	BnaC05g21390D	BnaC03g48590D	BnaA02g30110D	BnaA07g18510D	BnaC05g17830D	BnaC06g34010D	BnaC07g27560D	BnaA07g15580D	BnaA07g22980D	BnaC07g36330D	BnaC05g05130D	BnaA08g04350D	BnaC05g19330D	BnaC09g47170D	BnaCnng51090D	BnaCnng09320D	XLOC_057286	BnaA08g01810D	XLOC_093465	BnaA08g02920D	BnaC05g13500D	BnaC02g20430D	XLOC_023467	BnaCnng51240D	BnaC03g10110D	BnaC08g11620D	BnaC08g00610D	BnaA09g53000D	XLOC_080443	BnaA04g07810D	BnaA05g13830D	BnaA07g15750D	BnaC05g15520D	BnaC02g22790D	BnaCnng48800D	BnaCnng09720D	BnaA03g28940D	BnaC06g30740D	BnaC07g43910D	BnaA08g03990D	BnaA07g23720D	BnaC09g42440D	BnaC03g76510D
BnaCnng64110D	BnaC05g26480D	BnaC05g31140D	BnaA10g11650D	BnaC01g28840D	BnaC05g21440D	BnaA10g18650D	BnaA10g01180D	BnaA07g18580D	BnaC05g18120D	BnaA07g17560D	BnaCnng43370D	BnaC06g32800D	BnaA10g13890D	BnaCnng58910D	BnaC05g05550D	BnaC06g35940D	BnaC05g19290D	BnaC09g47170D	BnaCnng51090D	BnaCnng09470D	XLOC_057286	BnaC07g37530D	BnaCnng17840D	XLOC_088016	BnaC03g08450D	BnaC08g15970D	BnaA07g05970D	BnaCnng51630D	BnaC03g10110D	BnaC04g56640D	XLOC_046735	BnaA09g53410D	BnaC05g10260D	BnaA04g07870D	BnaC07g01640D	BnaC02g22380D	BnaC05g15520D	BnaC09g45810D	BnaA09g41840D	BnaCnng09720D	BnaA07g22890D	BnaC06g30740D	BnaC07g43910D	BnaC09g42140D	BnaA07g23780D	BnaA03g58010D	BnaC08g01820D
BnaC09g50300D	BnaA03g24070D	BnaA07g25040D	BnaA06g20800D	XLOC_057136	BnaC05g21440D	BnaC03g48680D	BnaA02g29880D	BnaA07g18700D	BnaC05g18100D	BnaA02g35270D	BnaC08g06210D	BnaC06g32800D	BnaA03g25860D	BnaCnng11130D	BnaC05g05550D	BnaC06g35950D	BnaC03g46060D	BnaA08g04680D	BnaCnng51090D	BnaC08g16900D	XLOC_057286	BnaA07g20320D	BnaCnng17840D	BnaA07g16800D	BnaC03g08450D	BnaC02g21000D	BnaA07g05970D	BnaC07g32210D	BnaC03g10070D	BnaC04g56640D	BnaC01g42720D	BnaA06g30010D	BnaA09g10980D	BnaA04g07870D	BnaC07g01640D	BnaC02g22380D	BnaC03g44190D	BnaC09g45810D	BnaC01g44970D	BnaA07g19310D	BnaA07g22910D	BnaC06g30740D	BnaC09g37030D	BnaC09g42070D	BnaA03g25860D	BnaA03g57990D	BnaC08g01820D
BnaCnng64040D	XLOC_008327	BnaA07g25080D	BnaA07g13990D	BnaC01g28940D	BnaC05g21440D	BnaC01g28920D	BnaA10g00640D	BnaC06g34900D	BnaC05g18030D	BnaA02g35270D	BnaA05g28360D	BnaC06g32800D	BnaA10g13900D	BnaCnng11210D	BnaC05g05770D	BnaC08g20510D	BnaC03g46060D	BnaA08g04680D	BnaC08g29900D	BnaC08g16960D	BnaA10g15180D	BnaA07g20320D	BnaA04g12570D	BnaA08g02860D	BnaC05g13360D	BnaC02g21000D	BnaCnng37390D	BnaA07g18020D	BnaC03g10070D	BnaC04g56630D	BnaC08g00500D	BnaC05g12010D	BnaA09g11250D	BnaA04g07870D	BnaC07g01360D	BnaC02g22400D	BnaC05g15440D	BnaC02g22700D	BnaC01g44970D	BnaCnng09990D	BnaA07g22980D	BnaC06g30740D	XLOC_038033	BnaA08g03560D	BnaA07g23380D	BnaA03g57960D	BnaC08g01820D
BnaC09g50310D	BnaA03g23830D	BnaA07g25100D	BnaA03g06960D	BnaC03g48610D	BnaA03g18330D	BnaC03g48320D	BnaA02g29590D	BnaA07g18980D	BnaC05g18040D	BnaA02g35220D	BnaC03g74130D	BnaC06g32790D	BnaC03g47260D	BnaCnng11150D	BnaA09g45250D	BnaC08g20540D	BnaC05g19020D	BnaA08g04680D	BnaC06g27120D	BnaCnng09450D	BnaC03g48950D	BnaA08g01910D	XLOC_078195	BnaC08g14910D	BnaC03g08580D	BnaC08g15870D	BnaCnng37390D	BnaCnng51610D	BnaC03g10040D	XLOC_086002	BnaC07g21810D	BnaC05g12010D	BnaA09g11250D	BnaC05g13250D	BnaA05g14400D	BnaC02g22400D	BnaC05g15440D	BnaC02g22700D	BnaA09g41720D	BnaA08g04300D	BnaC03g46860D	BnaC06g30740D	XLOC_038033	BnaC08g16060D	BnaA10g12770D	BnaA08g04020D	BnaC03g76300D
BnaC09g50310D	BnaA03g24620D	BnaC05g30760D	BnaA03g06960D	XLOC_036135	BnaC05g21260D	BnaC01g26100D	BnaC04g36250D	BnaA07g18970D	BnaC05g17910D	BnaA02g35220D	BnaC03g74130D	BnaC06g32840D	BnaA10g14390D	BnaC09g43600D	BnaC08g06210D	BnaC08g20420D	BnaC05g18900D	BnaC09g46790D	BnaCnng50850D	BnaCnng09530D	BnaC03g48660D	BnaC07g37760D	BnaC07g46700D	BnaC08g15140D	BnaC05g14130D	XLOC_047824	BnaA07g07090D	BnaC07g32080D	BnaA07g22000D	BnaA08g04480D	BnaC07g21810D	BnaC05g12060D	BnaA09g11250D	BnaC05g13300D	BnaA05g14370D	BnaC08g19530D	BnaC05g15440D	BnaA08g04350D	BnaC08g04690D	BnaC08g16060D	BnaA10g11820D	BnaC06g30850D	BnaA10g28560D	BnaC02g21570D	BnaA10g12820D	BnaC09g42140D	BnaC08g02040D
BnaC09g50410D	BnaC01g34200D	BnaC05g30800D	BnaC08g29780D	BnaA10g18680D	BnaA03g18260D	BnaA03g22370D	BnaC04g36580D	BnaC06g35160D	BnaC05g17900D	BnaA02g35220D	BnaA09g44720D	BnaCnng56680D	BnaA10g14480D	XLOC_079497	BnaC08g29500D	BnaC08g20420D	BnaC05g18910D	BnaC09g46820D	BnaC06g27290D	BnaA08g03560D	BnaC05g16070D	BnaC07g37950D	BnaA01g05230D	BnaCnng04120D	BnaC05g14020D	BnaC06g31150D	BnaA03g09910D	BnaCnng51530D	BnaA10g08360D	BnaC09g38850D	BnaA05g27090D	BnaC05g12090D	BnaA09g11230D	BnaC04g33480D	BnaA03g39660D	BnaC06g34050D	BnaC05g15440D	BnaA08g04350D	BnaC08g04340D	BnaA08g04260D	BnaA03g28620D	BnaC06g30890D	BnaA10g28550D	BnaC02g21650D	BnaA07g20280D	BnaA07g16060D	BnaC03g62990D
BnaCnng64140D	BnaC01g34240D	BnaA07g25340D	BnaC04g47700D	BnaA10g18780D	BnaC02g29900D	BnaA03g22330D	BnaC05g18120D	BnaCnng58230D	BnaC05g17900D	BnaA02g35220D	BnaC08g06960D	BnaCnng56670D	BnaA07g19620D	BnaC09g43500D	BnaA09g44720D	BnaC06g35750D	BnaC03g46410D	BnaC09g46820D	BnaCnng50600D	BnaA08g03420D	BnaC05g16170D	BnaC07g37950D	BnaA06g32320D	BnaC06g32420D	BnaC05g13930D	BnaC02g20900D	BnaA03g54210D	BnaCnng51540D	BnaA03g23280D	BnaC09g38890D	BnaA05g27090D	BnaC05g12090D	BnaA09g11160D	BnaC04g33480D	BnaC07g02160D	BnaC06g34050D	BnaC05g15440D	BnaA08g04350D	BnaC03g30680D	BnaA08g04260D	BnaA07g22370D	BnaC08g17630D	XLOC_038020	BnaA07g15630D	BnaA07g20210D	BnaC02g21570D	BnaCnng36160D
BnaA07g25500D	BnaC01g33330D	BnaA07g25340D	BnaC08g29500D	BnaC01g26100D	BnaA03g17630D	BnaA03g22330D	BnaC05g18120D	BnaCnng58240D	BnaC05g17900D	BnaCnng59260D	BnaC08g30480D	BnaA07g15410D	BnaA07g19770D	BnaC09g43400D	BnaA05g28890D	BnaC02g24010D	BnaA03g27090D	BnaCnng00770D	BnaC06g26620D	BnaA08g03380D	BnaC05g16160D	BnaCnng60260D	BnaCnng07660D	BnaC06g32360D	BnaC05g13800D	BnaC06g30850D	BnaC05g00070D	BnaC07g32160D	BnaA03g23280D	BnaC02g19830D	BnaC08g00120D	BnaC04g32200D	BnaA09g51740D	BnaC04g33480D	BnaC07g02130D	BnaC08g19590D	BnaC05g15440D	BnaA08g04350D	XLOC_089326	BnaA08g04260D	BnaA07g22610D	BnaC02g23860D	BnaCnng15070D	BnaC02g22170D	BnaA03g24910D	BnaC02g21570D	BnaCnng36030D
BnaC05g31170D	BnaC01g33400D	BnaA10g23600D	BnaC04g47430D	BnaA03g22330D	BnaC02g30140D	BnaC01g26200D	BnaA06g28690D	BnaCnng58240D	BnaC05g17900D	BnaA02g35420D	BnaC08g30610D	BnaA07g15410D	BnaC05g14290D	BnaA03g60240D	BnaC07g25730D	BnaC02g24010D	BnaA07g22890D	BnaC09g46750D	BnaC06g26610D	BnaCnng08990D	BnaC05g16160D	BnaA07g20390D	BnaCnng07750D	BnaC06g32360D	BnaC05g13730D	BnaC06g30890D	BnaA10g01790D	BnaC07g32160D	BnaA10g08660D	BnaA08g30620D	BnaCnng34030D	BnaC04g32030D	BnaA09g52030D	BnaC04g33480D	BnaA03g40010D	BnaC02g22530D	BnaC05g16310D	BnaA02g37060D	BnaCnng09720D	BnaA08g04260D	BnaA07g22610D	BnaC06g31070D	BnaC09g38850D	BnaC02g22180D	BnaA07g20400D	BnaC02g22320D	XLOC_023435
BnaC05g30850D	BnaC03g19600D	BnaA10g23570D	BnaC01g22750D	BnaC01g26120D	BnaC02g30140D	BnaC01g26200D	BnaC09g48960D	BnaCnng57670D	BnaC05g18320D	BnaCnng59050D	BnaCnng42800D	BnaC06g32670D	BnaC05g14320D	BnaA08g04260D	BnaA05g26890D	BnaC02g24010D	BnaA07g22910D	BnaC09g46500D	BnaC08g05480D	BnaCnng08960D	BnaA03g27190D	BnaCnng60250D	BnaA01g28410D	BnaC06g33210D	BnaC05g13640D	BnaC06g30890D	BnaC04g52250D	BnaC07g32090D	BnaC03g10550D	BnaC09g38840D	BnaA09g44720D	BnaC03g47960D	BnaA09g52040D	BnaC04g33480D	BnaC03g61300D	BnaC02g22530D	BnaC05g16330D	BnaA08g04260D	BnaC08g03120D	BnaC09g43500D	BnaA07g22610D	BnaC02g24060D	BnaCnng15500D	BnaC06g31150D	BnaA07g20770D	BnaC02g22320D	BnaC07g21810D
BnaC05g30860D	BnaC03g19500D	BnaA10g23740D	BnaC03g03710D	BnaA03g22490D	BnaC02g30140D	BnaC05g25190D	BnaA01g25610D	BnaCnng57570D	BnaC03g12440D	BnaCnng59050D	BnaCnng42800D	BnaC06g32420D	BnaC05g14320D	BnaA03g60050D	BnaC07g25450D	BnaC08g20380D	BnaA03g27150D	BnaC09g46500D	BnaCnng51530D	BnaCnng08960D	BnaA03g27150D	BnaCnng12350D	XLOC_092962	BnaC06g32640D	BnaC03g09030D	BnaC06g30890D	BnaC04g37090D	BnaCnng05210D	BnaC03g10610D	BnaC04g56020D	BnaC06g16230D	BnaA06g30150D	BnaC04g38240D	BnaC04g33480D	BnaC03g61300D	BnaC06g34150D	BnaC05g16060D	BnaA02g36930D	BnaC08g03120D	BnaC09g43500D	BnaA03g28410D	BnaC08g17820D	BnaCnng15660D	BnaC02g22320D	BnaA07g20770D	BnaC02g22330D	BnaC07g21810D
BnaC05g30860D	BnaC03g19500D	BnaC03g14940D	XLOC_045007	BnaC01g26140D	BnaC02g30140D	BnaC01g26160D	BnaCnng00200D	BnaC09g44490D	BnaC03g12530D	BnaCnng59050D	BnaCnng42800D	BnaA07g15890D	BnaC05g14320D	BnaA03g60050D	BnaC08g28610D	BnaC06g36560D	BnaA03g27150D	BnaC09g46500D	BnaCnng11490D	BnaA08g03250D	BnaA03g27150D	BnaC07g38100D	BnaC03g33320D	BnaA07g17560D	BnaA07g21550D	BnaC06g31960D	BnaC04g37090D	BnaCnng51750D	BnaC03g10610D	BnaC04g56030D	BnaA07g01650D	BnaA06g30180D	XLOC_035260	BnaC04g33480D	BnaCnng61390D	BnaC06g34120D	BnaC05g16160D	BnaA02g36960D	BnaCnng09840D	BnaC02g23380D	BnaA10g11220D	BnaC08g17820D	BnaC07g45050D	BnaC02g22120D	BnaA07g20770D	BnaC02g22330D	BnaC07g22090D
BnaC05g30860D	BnaC03g19460D	BnaC03g15030D	BnaA07g13470D	BnaC01g26420D	BnaC02g30140D	BnaC01g26310D	BnaCnng00200D	BnaCnng57580D	BnaC05g18540D	BnaCnng59080D	BnaC08g06750D	BnaCnng57750D	BnaA07g19900D	BnaA03g60050D	BnaC08g04690D	BnaC06g36510D	BnaA03g27150D	BnaA08g04260D	BnaC03g32650D	BnaA08g03230D	BnaA03g27150D	BnaC07g38100D	BnaC03g33280D	BnaA07g17600D	BnaA03g23090D	BnaC06g31990D	BnaA10g02360D	XLOC_091863	BnaA03g22560D	BnaC09g38390D	BnaC03g59730D	BnaA06g30180D	BnaC04g37980D	BnaC05g13420D	BnaA05g12510D	BnaC02g22180D	BnaC05g16160D	BnaA02g36960D	BnaC03g31020D	BnaC02g23380D	BnaC03g47510D	BnaC06g31190D	BnaA04g11310D	BnaC08g15530D	BnaA07g20740D	BnaC02g22120D	BnaC07g22090D
BnaC05g30890D	BnaC03g19460D	BnaA07g24630D	BnaC07g02440D	BnaC05g25560D	BnaC02g30140D	BnaC01g26580D	BnaCnng00150D	BnaCnng57580D	BnaC05g18900D	BnaCnng58920D	BnaC07g26390D	BnaCnng57750D	BnaA03g25550D	BnaC09g43070D	BnaC08g04930D	XLOC_025476	BnaA03g27120D	BnaA08g04260D	BnaC03g32690D	BnaCnng09180D	BnaA07g21280D	XLOC_077852	BnaCnng48800D	BnaC06g32800D	BnaA03g23480D	BnaA07g16150D	BnaC05g00740D	BnaA07g17600D	BnaA07g18930D	BnaC09g38390D	BnaC01g43400D	BnaA06g30180D	BnaAnng32530D	BnaC05g13400D	BnaC07g00300D	BnaC02g22180D	BnaC05g15900D	BnaA02g36960D	BnaA01g28410D	BnaC02g23380D	BnaA10g11370D	BnaCnng55870D	BnaC03g32650D	BnaC06g30960D	BnaA03g25550D	BnaC02g22120D	BnaC07g22090D
BnaA07g25160D	BnaC03g19460D	BnaC03g15690D	BnaA07g13530D	BnaC01g26580D	BnaC02g30140D	BnaC01g26580D	BnaA09g04190D	BnaCnng57520D	BnaC03g13000D	BnaC09g44180D	BnaC07g26390D	BnaA03g59530D	BnaA07g20060D	BnaA03g59850D	BnaC07g24570D	BnaA07g17240D	BnaA03g27190D	BnaA08g04260D	BnaC03g32690D	BnaCnng09180D	BnaA03g27290D	BnaC07g38160D	XLOC_082247	BnaC06g32790D	BnaA03g23850D	BnaCnng51250D	BnaA06g15930D	BnaA07g17560D	BnaA07g18910D	BnaC09g38360D	BnaC01g43400D	BnaC03g47980D	BnaC05g09370D	BnaC05g13400D	BnaA05g12950D	BnaC02g22180D	BnaC05g15900D	BnaA02g36790D	BnaCnng47820D	BnaC02g23380D	BnaA10g11360D	BnaC02g23750D	BnaC03g32690D	BnaC06g30970D	BnaA07g20650D	BnaC08g15660D	BnaCnng35890D
BnaA07g25160D	BnaC03g19510D	BnaC03g15690D	BnaA07g15260D	BnaC01g26580D	BnaC02g30000D	BnaC01g26580D	BnaC07g35060D	BnaC09g44550D	BnaC03g12590D	XLOC_027028	BnaC06g21800D	XLOC_012885	BnaA07g20400D	BnaC09g43040D	BnaA07g02590D	BnaCnng61140D	BnaA03g27290D	BnaA07g16810D	BnaC03g32690D	BnaCnng09180D	BnaA07g21640D	BnaC07g38160D	BnaC01g43760D	BnaC06g32840D	BnaC04g51250D	BnaC06g31850D	BnaA06g16010D	BnaCnng05600D	BnaA07g18900D	BnaC09g38360D	BnaC01g43400D	BnaC04g32060D	BnaA09g52790D	BnaA04g07980D	BnaC03g62240D	BnaC02g22180D	BnaC03g44500D	BnaC09g45520D	XLOC_094668	BnaC09g43400D	BnaA03g28040D	BnaC02g23660D	BnaC03g32690D	BnaCnng50050D	BnaC04g50670D	BnaC06g30890D	BnaA07g07710D
BnaC05g30970D	BnaC03g20490D	BnaA07g24910D	BnaC08g28610D	BnaC01g26580D	BnaC02g30320D	BnaC01g26580D	BnaC08g21720D	BnaCnng57820D	BnaC08g12230D	XLOC_027028	BnaC06g21810D	BnaCnng57580D	BnaC04g51250D	BnaA08g03920D	BnaC03g76510D	BnaA07g17400D	BnaA02g03620D	BnaA07g16860D	BnaC08g28030D	BnaCnng09180D	BnaA07g21550D	BnaCnng12640D	BnaC03g32650D	BnaC06g32670D	BnaC03g09230D	BnaA07g16160D	BnaC05g01280D	BnaCnng05600D	BnaA07g18900D	BnaA08g30260D	BnaC01g43760D	BnaC04g32060D	BnaC04g37870D	BnaA04g07990D	BnaC07g03660D	XLOC_081724	BnaC05g15760D	BnaA08g04480D	BnaCnng48170D	BnaC02g23560D	BnaA03g28070D	BnaC06g31350D	BnaC03g32690D	BnaCnng50050D	BnaC04g51250D	BnaC06g30890D	BnaC05g00070D
BnaA07g25100D	BnaC05g26130D	BnaA07g24910D	BnaC08g28030D	BnaC01g26580D	BnaC02g30320D	BnaA02g00190D	BnaA09g04710D	BnaCnng57820D	BnaC03g17160D	BnaA08g03920D	BnaA07g05000D	BnaCnng57580D	BnaA07g20210D	BnaA08g03870D	BnaA07g03330D	BnaCnng61020D	BnaA02g03650D	BnaA07g16800D	BnaA01g30200D	BnaCnng09150D	BnaA03g27090D	BnaA07g20070D	BnaC03g32690D	BnaCnng50720D	BnaC03g09520D	BnaC06g31740D	BnaC04g38240D	BnaCnng05530D	BnaA07g18900D	BnaA08g30260D	BnaC01g43610D	BnaC05g11790D	BnaC04g38170D	BnaC04g33370D	BnaC07g03990D	XLOC_081724	BnaA07g21850D	BnaC09g45450D	BnaC03g72620D	BnaA08g04350D	BnaA03g28080D	BnaC06g31350D	BnaCnng05120D	BnaCnng50050D	BnaC04g51240D	BnaC06g30890D	BnaA03g11340D
BnaA07g25100D	BnaC05g26360D	BnaA07g24920D	BnaCnng60780D	BnaC01g26580D	BnaA03g18010D	BnaA02g00270D	BnaA04g03370D	BnaCnng57820D	BnaC08g12460D	BnaA08g03920D	BnaC08g05480D	BnaA03g59260D	BnaA07g20280D	BnaA08g03870D	BnaC08g03840D	BnaA07g17020D	BnaA03g27600D	BnaC02g23570D	XLOC_090798	BnaCnng09140D	BnaA03g27090D	BnaA07g20070D	BnaC03g32690D	BnaCnng50730D	BnaC05g14300D	BnaC06g31680D	BnaC04g38210D	XLOC_081913	BnaA07g18880D	XLOC_029828	BnaCnng37280D	BnaA06g30090D	BnaC04g38120D	BnaA04g08050D	BnaC07g04030D	BnaC08g19380D	BnaA07g21550D	BnaC09g45470D	BnaC06g26610D	BnaA08g04380D	BnaA03g28080D	BnaCnng56050D	BnaCnng05210D	BnaCnng50050D	BnaC05g14430D	BnaCnng50050D	BnaA06g17660D
BnaA07g25100D	BnaC03g19950D	BnaC05g30280D	BnaCnng60210D	BnaC01g26580D	BnaA03g17980D	BnaC01g26770D	BnaA03g49650D	BnaA07g18310D	BnaC03g17440D	BnaA08g03920D	BnaC03g63590D	BnaA03g59260D	BnaC04g51050D	BnaA08g03870D	BnaC08g03800D	BnaA07g17140D	BnaA03g27730D	BnaA08g04420D	BnaCnng49290D	BnaC08g17530D	BnaA02g01110D	BnaCnng12510D	BnaC03g32690D	BnaCnng50600D	BnaA02g00210D	BnaA07g15870D	BnaA03g12810D	BnaA08g04360D	BnaC05g10960D	BnaC09g38310D	BnaC07g20280D	BnaAnng31380D	BnaC05g09520D	BnaC04g33390D	BnaC07g04480D	BnaC06g33830D	BnaA07g22230D	BnaA07g16150D	BnaC06g26620D	BnaA08g04380D	BnaA03g28190D	BnaC06g31310D	BnaCnng45490D	BnaCnng50050D	BnaC04g51030D	BnaCnng50050D	BnaA10g00640D
BnaC05g30700D	BnaC03g19950D	BnaC03g15310D	BnaA07g14330D	BnaC01g26580D	BnaC02g30470D	BnaA02g00880D	BnaC08g21990D	BnaA07g24220D	BnaC08g12560D	BnaCnng09690D	BnaC03g74970D	BnaA03g59340D	BnaC04g51050D	BnaA08g03870D	BnaC03g76300D	BnaA07g17560D	BnaA02g03500D	BnaC08g20710D	BnaA01g30850D	BnaC08g17540D	BnaC05g16430D	BnaC07g38460D	BnaC03g32370D	BnaCnng50600D	BnaC03g09440D	BnaA07g16060D	BnaC05g02260D	BnaC04g56390D	BnaC05g10960D	BnaC02g19100D	BnaA07g03330D	BnaC03g47870D	BnaC04g38060D	BnaC05g13430D	BnaC07g02440D	BnaC02g22210D	BnaA03g24620D	BnaA07g16150D	BnaC03g72570D	BnaA08g04360D	BnaA03g28300D	BnaCnng55960D	XLOC_097209	BnaA07g16360D	BnaC04g51030D	BnaCnng50050D	BnaC05g00740D
BnaC05g30760D	BnaC03g20030D	BnaC03g15290D	BnaA07g16350D	BnaC05g25730D	BnaA03g17740D	BnaA02g00910D	BnaC08g22070D	BnaA07g24260D	BnaA03g24910D	BnaC09g44070D	BnaA09g44050D	BnaCnng57100D	BnaA02g00110D	BnaC09g42870D	BnaC07g23670D	BnaA07g17600D	BnaA02g04010D	BnaA08g04480D	BnaC08g28600D	BnaC06g34600D	BnaA02g01540D	BnaC07g38480D	BnaC03g32370D	BnaCnng50600D	BnaC05g14760D	BnaA07g16500D	BnaC05g02120D	BnaC09g39180D	BnaA03g22190D	BnaA08g03610D	BnaC03g60040D	BnaC05g11650D	BnaC04g38030D	BnaC05g13430D	BnaC03g59730D	BnaC02g22120D	BnaA03g24620D	BnaA07g16160D	BnaC08g03840D	BnaC09g43350D	BnaA03g28360D	BnaCnng55960D	BnaC01g40850D	BnaA07g16370D	BnaC05g14300D	BnaCnng50050D	BnaC04g37090D
BnaC05g30780D	BnaC03g20030D	BnaC03g15270D	BnaC05g11960D	BnaA02g00020D	BnaA03g17740D	BnaA03g22640D	BnaC08g22070D	BnaA07g24260D	BnaC08g12760D	BnaC09g44070D	BnaC03g63980D	BnaC09g43670D	BnaA02g00210D	BnaC09g42900D	BnaC08g04340D	XLOC_088602	BnaA02g04010D	XLOC_023847	BnaC08g04930D	BnaC08g17200D	BnaC05g16310D	BnaC07g38480D	BnaC03g32450D	BnaCnng50120D	BnaC05g14760D	BnaA07g16420D	BnaC05g02120D	BnaA08g04350D	BnaC05g11030D	BnaA07g14390D	BnaC09g48760D	XLOC_022778	BnaC04g37650D	BnaA04g08180D	BnaC07g02840D	XLOC_072907	BnaA07g22000D	BnaA08g03920D	BnaC08g03800D	BnaA08g03820D	BnaA07g24300D	BnaCnng55960D	BnaA01g28370D	BnaC06g31890D	BnaC05g14300D	BnaCnng50050D	BnaC04g37090D
BnaA07g25320D	BnaC05g25730D	BnaC03g15360D	BnaC05g12000D	BnaC05g26040D	BnaA03g17740D	BnaA03g22600D	BnaC08g22070D	BnaA07g24140D	BnaC08g12670D	XLOC_089370	BnaC03g64040D	BnaC09g42070D	BnaC04g51710D	BnaC09g42900D	BnaC07g24130D	XLOC_088602	BnaA02g04080D	BnaA07g16700D	BnaC08g04400D	BnaC06g34630D	BnaA02g01380D	XLOC_085839	BnaA09g41840D	BnaCnng50050D	BnaC05g14840D	BnaC06g31510D	BnaC05g02020D	BnaC08g11690D	BnaC05g11040D	BnaA07g14390D	BnaC09g49020D	BnaC04g32390D	BnaA09g10900D	BnaC05g13540D	XLOC_016802	BnaA07g16550D	BnaA03g24910D	BnaA08g03920D	BnaC03g30060D	BnaA08g03820D	BnaA07g24300D	BnaA07g20070D	BnaC08g25020D	BnaC06g31680D	BnaC05g14300D	BnaCnng50050D	BnaA10g01180D
BnaA07g25300D	BnaC02g34760D	BnaC03g15540D	BnaC05g11650D	BnaC05g26040D	BnaC03g49830D	BnaA03g22570D	BnaC08g22070D	BnaA03g29400D	BnaC08g12900D	BnaA08g03900D	BnaA05g30560D	BnaA08g03160D	BnaC04g51630D	BnaC09g42840D	BnaC03g76730D	XLOC_088602	BnaA02g04080D	BnaC08g20630D	BnaCnng50050D	BnaCnng09660D	BnaC03g45040D	XLOC_085839	BnaCnng47820D	BnaCnng50050D	BnaC05g15440D	BnaC06g31510D	BnaC05g01840D	BnaC09g39120D	BnaC05g11070D	BnaC02g19180D	BnaA01g30580D	BnaC03g48590D	BnaA09g52690D	BnaC05g13500D	BnaA03g33380D	BnaA07g16420D	BnaA02g02160D	BnaA07g16070D	BnaA01g30200D	BnaA08g03800D	BnaA07g24300D	BnaA07g20070D	BnaCnng05600D	BnaA07g16210D	BnaC04g50900D	BnaCnng50110D	BnaA06g16010D
BnaA10g23600D	BnaC05g25590D	BnaC03g15540D	BnaC01g20340D	BnaA02g00870D	BnaC03g49560D	BnaC03g44630D	BnaA09g48500D	BnaA03g29360D	BnaA03g24620D	BnaA08g03900D	XLOC_058684	BnaC09g42140D	BnaC04g51630D	BnaC09g42770D	BnaA07g04170D	XLOC_088602	BnaA02g04340D	BnaC02g23660D	BnaCnng50130D	BnaC08g17100D	BnaC03g45070D	BnaC09g45470D	BnaC06g25390D	BnaC09g42140D	BnaC05g15440D	BnaA07g16670D	BnaC05g01840D	BnaA08g04260D	BnaA07g19130D	BnaC02g19180D	BnaA01g30650D	XLOC_058340	BnaA09g52690D	BnaC05g13520D	BnaA03g33190D	BnaC06g34900D	BnaA02g02080D	BnaC08g19850D	BnaC08g30480D	BnaA03g58880D	BnaA07g24300D	BnaA07g20250D	BnaCnng05600D	BnaA07g16210D	BnaC05g14840D	BnaA07g16360D	BnaC05g01620D
BnaC03g14850D	BnaC05g25590D	BnaC05g29900D	BnaC03g05830D	BnaA02g00870D	BnaA03g18500D	BnaA03g22930D	BnaA01g24550D	BnaA03g29360D	BnaA03g24620D	BnaA08g03870D	BnaC08g04400D	BnaC09g42140D	BnaC04g51630D	XLOC_047838	BnaC03g32370D	BnaCnng00560D	BnaC05g19790D	BnaA08g04430D	BnaC03g31020D	BnaC06g34690D	BnaC03g45100D	BnaC08g18140D	BnaC06g25030D	BnaCnng50510D	BnaC05g15440D	BnaA07g16670D	BnaC04g39270D	BnaA08g04260D	BnaA03g22830D	BnaC06g27860D	BnaA09g41720D	BnaAnng30850D	BnaAnng32190D	XLOC_066476	BnaA03g33060D	BnaC06g34740D	BnaA02g01730D	BnaC08g19880D	BnaC08g30610D	BnaC09g43040D	BnaA03g27600D	BnaCnng56240D	BnaC06g24040D	BnaA07g16210D	BnaC05g14840D	BnaCnng50030D	BnaC05g01840D
BnaA10g23740D	BnaC02g34300D	BnaC05g29900D	BnaC03g05830D	BnaA02g00810D	BnaC05g21080D	BnaA03g22890D	BnaC03g23650D	BnaA03g29500D	BnaA03g24550D	BnaA08g03870D	BnaC03g75610D	BnaA08g03020D	BnaC05g14430D	BnaC02g21180D	BnaA01g25610D	BnaCnng00560D	BnaC05g19800D	BnaA07g16670D	BnaC03g76510D	BnaC06g34720D	BnaC03g45020D	BnaC08g18060D	BnaC08g03800D	BnaA08g03800D	BnaC03g10040D	BnaA07g16670D	BnaC05g01860D	BnaA08g04260D	BnaA03g22830D	BnaC08g12340D	BnaA01g30850D	BnaA06g30730D	BnaC05g08830D	XLOC_014822	BnaA03g33060D	BnaC06g34690D	BnaA02g02330D	BnaC08g19870D	BnaC06g22510D	BnaC09g43040D	BnaA03g27600D	BnaCnng56240D	XLOC_046392	BnaA07g16420D	BnaC03g09520D	XLOC_091283	BnaC05g01840D
BnaA10g23530D	BnaC02g34310D	BnaC05g29940D	BnaC03g05850D	BnaA03g22660D	BnaC03g48810D	BnaC03g44730D	BnaC03g23410D	BnaA03g29130D	BnaC08g13040D	BnaC08g17300D	BnaC03g64390D	BnaC08g15170D	BnaA02g00020D	BnaC08g17070D	BnaA01g25610D	BnaCnng00560D	BnaC05g19800D	BnaC06g35920D	BnaA01g31810D	BnaCnng09720D	BnaC03g45500D	BnaC02g23380D	BnaCnng08610D	BnaA03g26920D	BnaC03g10110D	BnaA07g16670D	BnaA10g00640D	BnaA08g04260D	BnaA07g19470D	BnaC06g27910D	BnaA05g29450D	BnaA04g05430D	BnaAnng32290D	BnaA04g08240D	XLOC_034113	BnaA07g16360D	BnaC03g45040D	BnaC08g19670D	BnaA01g29270D	BnaA08g03990D	BnaA03g27600D	BnaC06g31510D	BnaA09g41070D	BnaA07g16570D	BnaC03g09520D	BnaCnng49910D	BnaC05g01860D
BnaA10g23560D	BnaC02g34270D	BnaC05g30090D	BnaC07g04480D	BnaA02g00650D	BnaC05g21190D	BnaC03g44870D	BnaC03g23410D	BnaA03g29180D	BnaC08g13040D	BnaCnng09760D	BnaC03g76510D	BnaA08g02920D	BnaC05g15130D	BnaC08g16970D	BnaA05g29210D	BnaCnng00400D	BnaC03g46860D	BnaC06g35940D	BnaC06g24210D	BnaC08g17010D	BnaC03g45450D	BnaC02g23380D	BnaCnng08470D	BnaA03g26720D	BnaC03g10110D	BnaA07g16240D	BnaC04g39660D	BnaA08g04260D	BnaA03g22990D	BnaC06g27910D	BnaC07g18670D	XLOC_058357	BnaAnng32320D	BnaA04g08240D	XLOC_034113	BnaC06g34630D	BnaC03g45100D	BnaC02g21870D	BnaCnng51530D	BnaA08g04020D	BnaA07g24260D	BnaC06g31510D	BnaC08g02040D	BnaA07g16600D	BnaC05g14700D	XLOC_091288	BnaC05g02120D
BnaA10g23470D	BnaC02g34270D	BnaC05g30120D	BnaA10g14260D	BnaA03g22560D	BnaC05g20840D	BnaC03g44980D	BnaC03g23330D	BnaA03g29180D	BnaC08g13040D	BnaA08g03610D	BnaC03g76510D	BnaA08g02860D	BnaC03g43540D	BnaC08g16920D	BnaA01g26060D	BnaCnng00360D	BnaC05g20140D	BnaC06g35940D	BnaC03g76730D	BnaC08g17010D	BnaC05g17400D	BnaC02g23380D	BnaCnng08470D	BnaA07g22450D	BnaC03g10070D	BnaA07g16360D	BnaA03g11090D	BnaA08g04260D	BnaC05g11230D	BnaC06g27960D	BnaA09g42290D	BnaA04g05110D	BnaAnng32300D	BnaA04g08240D	BnaAnng17650D	BnaC06g34600D	BnaC03g45100D	BnaC06g34340D	BnaCnng51930D	BnaC09g42910D	BnaA03g27760D	BnaC07g36340D	BnaCnng45030D	BnaA07g16670D	BnaC03g09440D	XLOC_091288	BnaC05g02120D
BnaA10g23470D	BnaA03g25860D	BnaC05g30120D	BnaC07g04870D	BnaA03g22610D	BnaC03g49090D	BnaC03g45030D	BnaC07g36200D	BnaA07g23910D	BnaC05g13920D	BnaA08g03480D	BnaA05g31240D	BnaA08g02860D	BnaC03g43540D	BnaA08g03610D	BnaA01g26060D	XLOC_094910	BnaC05g20140D	BnaC06g35950D	BnaC08g31240D	BnaC08g17010D	BnaC05g17400D	BnaC02g23380D	BnaCnng08470D	BnaA03g26500D	BnaA03g22830D	BnaA07g16490D	BnaA07g09950D	BnaA08g04260D	XLOC_065324	BnaC02g19470D	BnaA07g04170D	BnaC05g12650D	BnaAnng32300D	BnaA04g08240D	BnaA09g31740D	BnaA07g16810D	BnaC05g16430D	BnaC02g22380D	BnaC03g74130D	BnaC09g42950D	BnaA03g27730D	BnaC07g36360D	BnaCnng45130D	BnaCnng50900D	BnaC05g14760D	BnaCnng49880D	BnaC05g02020D
BnaA10g23470D	BnaC01g32650D	BnaC05g30120D	BnaA10g14730D	BnaA03g23060D	BnaC05g20940D	BnaC03g44990D	BnaCnng54620D	BnaA07g23980D	BnaC05g13930D	BnaA08g03480D	BnaC03g00010D	XLOC_093009	BnaC03g43540D	BnaA08g03610D	BnaA01g26060D	XLOC_094910	BnaC05g20140D	BnaC08g20510D	BnaCnng54550D	BnaC08g17010D	BnaC05g17180D	BnaA02g35840D	BnaCnng08470D	BnaC03g10570D	BnaA03g22560D	BnaA03g58520D	XLOC_043494	BnaC08g11590D	BnaC04g47700D	BnaC08g12230D	BnaC07g19040D	BnaA04g05180D	BnaAnng32300D	BnaC05g13670D	BnaA09g31740D	BnaC06g34510D	BnaC03g45020D	BnaC08g19500D	BnaA01g30770D	BnaC09g42860D	BnaA03g27630D	BnaCnng56620D	BnaC08g01820D	BnaA03g57740D	BnaC05g14760D	BnaA07g16150D	BnaC05g02330D
BnaC05g30480D	BnaC01g32680D	BnaA07g26600D	BnaC01g20470D	BnaC03g44640D	BnaC05g20940D	BnaA03g23500D	BnaA04g04510D	BnaC03g13010D	BnaC08g13110D	BnaCnng09310D	BnaC03g00010D	BnaCnng56540D	BnaC03g43600D	BnaA07g14980D	BnaA01g26230D	XLOC_094910	BnaC05g19940D	BnaC06g35750D	BnaCnng53590D	BnaC08g17010D	BnaC05g17120D	BnaC09g45120D	BnaC03g71440D	BnaA10g13380D	BnaC08g10100D	BnaA03g58520D	XLOC_064590	BnaC09g38960D	BnaC04g47850D	BnaC04g56890D	BnaCnng36030D	BnaC03g48760D	BnaAnng32300D	BnaA04g08340D	BnaA09g31250D	BnaCnng60300D	BnaA02g02660D	BnaC08g19530D	BnaA01g30770D	BnaC09g42860D	BnaA03g27630D	BnaA07g19460D	BnaCnng45270D	BnaA03g57270D	BnaC05g14760D	BnaC06g31740D	BnaC04g52250D
XLOC_065107	BnaC01g32840D	BnaC05g29610D	BnaC01g20420D	BnaA03g22930D	XLOC_057156	BnaC03g45110D	BnaA03g48080D	BnaA10g16590D	XLOC_079274	BnaC09g43930D	BnaC03g76300D	BnaC09g41910D	BnaC03g43600D	BnaA08g03450D	XLOC_002906	XLOC_094910	BnaC03g46820D	BnaC02g24010D	BnaCnng53590D	BnaC08g17010D	BnaA07g22300D	BnaC02g23570D	BnaC03g71440D	BnaA07g22070D	BnaC08g10110D	BnaA03g58620D	BnaA10g01180D	BnaC04g56640D	BnaC05g11700D	BnaC04g56890D	BnaCnng35890D	BnaA04g04910D	BnaC05g08730D	XLOC_014824	BnaAnng17130D	BnaA02g36400D	BnaC03g45170D	BnaC06g34010D	BnaA01g30770D	BnaC02g22930D	BnaA10g12660D	BnaCnng56540D	BnaCnng06450D	BnaCnng50610D	BnaC03g09600D	BnaA07g16160D	BnaA10g01790D
BnaC05g30430D	BnaC01g33010D	BnaC05g29770D	BnaA10g14420D	BnaA03g22830D	BnaC03g49220D	BnaC03g45130D	BnaC07g33530D	BnaA10g16590D	BnaC05g13800D	BnaA08g03380D	BnaA05g31040D	BnaCnng07780D	BnaC03g43750D	BnaA08g03460D	XLOC_002906	XLOC_094910	BnaC03g46820D	BnaC08g20330D	BnaCnng53220D	BnaC08g16980D	XLOC_057131	BnaA02g35710D	BnaC08g26120D	BnaC03g11310D	BnaA03g22190D	BnaCnng52250D	BnaA01g32630D	BnaC04g56640D	BnaC05g11600D	BnaC04g56890D	BnaCnng35890D	BnaA04g04910D	BnaAnng31750D	XLOC_014824	BnaAnng17320D	BnaA02g36470D	XLOC_065181	BnaC02g22520D	BnaC08g29500D	BnaC02g22970D	BnaA10g12660D	BnaCnng56540D	BnaCnng06170D	BnaCnng50600D	BnaC05g14520D	BnaA07g16800D	BnaA06g16960D
BnaC05g30290D	BnaA03g26160D	XLOC_065078	BnaA03g11090D	BnaA03g22810D	BnaC03g49110D	BnaC03g45180D	BnaC07g33360D	BnaA10g16590D	BnaC05g13750D	BnaA08g03380D	BnaA05g31070D	BnaC09g41810D	BnaC05g14840D	BnaA08g03460D	XLOC_002906	XLOC_094896	BnaC05g20590D	BnaC08g20380D	BnaC03g30060D	BnaC08g16980D	BnaA03g25550D	BnaA08g04480D	BnaC06g26620D	BnaA03g26210D	BnaA03g22140D	BnaCnng52170D	BnaC04g40450D	BnaA08g30680D	BnaC05g11510D	BnaC06g27700D	BnaCnng36160D	BnaA04g04910D	BnaA09g10090D	XLOC_014824	BnaAnng10260D	BnaA02g36450D	BnaC05g17120D	BnaC02g22530D	BnaCnng51090D	BnaA07g15870D	BnaC03g48660D	BnaCnng56430D	BnaC01g42150D	BnaCnng50600D	BnaC05g15440D	BnaA07g16810D	BnaA10g02470D
BnaC05g30290D	BnaA03g25550D	BnaC03g16170D	BnaC08g30610D	BnaC03g44870D	BnaC03g49360D	BnaC01g27310D	BnaCnng01640D	BnaA10g16590D	BnaC05g13660D	BnaA08g03380D	BnaC08g04930D	BnaCnng07840D	XLOC_053697	BnaC06g32300D	BnaC08g02480D	BnaA08g04020D	BnaC05g20590D	BnaC08g20340D	BnaC08g30130D	BnaC08g16970D	BnaA03g25580D	BnaA08g04480D	BnaC06g26610D	BnaA07g22350D	BnaC08g10400D	BnaCnng52070D	BnaA07g11280D	BnaC04g56460D	BnaC05g11590D	BnaC04g56840D	XLOC_074963	BnaA04g04970D	BnaA09g10230D	BnaA04g08480D	BnaAnng10600D	BnaA02g36520D	BnaC05g17190D	BnaC02g22530D	BnaCnng51090D	BnaC08g16750D	BnaA10g12770D	BnaCnng56430D	BnaC01g41640D	BnaCnng50600D	BnaC03g09770D	BnaC06g31510D	BnaA07g09050D
BnaA10g23230D	BnaC01g32570D	BnaC03g16140D	BnaC08g30380D	BnaC03g45080D	BnaC02g29800D	BnaC01g27310D	BnaC09g46670D	BnaA10g16410D	BnaC05g13640D	BnaA08g03380D	BnaC08g04930D	BnaA07g16380D	BnaC05g14760D	BnaC06g32300D	BnaC03g32680D	BnaA08g03990D	BnaC05g20480D	BnaA07g17030D	BnaC08g30480D	XLOC_093083	BnaA03g25860D	BnaA08g04480D	BnaCnng46720D	BnaC03g10860D	BnaC05g10860D	BnaCnng51860D	BnaA03g49650D	BnaA08g04020D	BnaC03g07020D	BnaC08g12140D	BnaA07g04530D	XLOC_013412	BnaA09g10210D	BnaA04g08400D	BnaAnng10450D	BnaCnng60200D	BnaC05g17200D	BnaC02g22530D	XLOC_091106	BnaC08g16680D	BnaC03g48380D	BnaA08g01080D	BnaCnng43370D	BnaA03g57160D	BnaC05g15130D	BnaC06g31510D	XLOC_064563
BnaC03g15290D	BnaC01g32040D	BnaC03g16060D	BnaC08g30480D	BnaC03g45260D	BnaC05g20140D	BnaC03g45420D	XLOC_012106	BnaA10g16330D	BnaC05g13510D	XLOC_085688	BnaCnng45130D	BnaA07g16370D	BnaC05g14760D	BnaA07g14930D	BnaC03g32690D	BnaA08g03870D	BnaC03g52330D	BnaC06g36330D	BnaC08g30610D	BnaC08g17300D	BnaA02g02330D	BnaA08g04420D	BnaC03g72050D	BnaA10g12930D	BnaC05g10770D	BnaCnng51880D	BnaC08g21130D	BnaA08g03990D	BnaC05g11410D	BnaC04g56720D	BnaA07g05970D	BnaA06g30320D	BnaA09g10240D	XLOC_013599	BnaC03g68980D	BnaCnng60260D	BnaC03g45450D	BnaC02g22530D	BnaCnng50130D	BnaC08g16600D	BnaC03g48480D	BnaA08g01080D	BnaCnng43580D	BnaCnng50310D	BnaC03g10110D	BnaA07g16860D	BnaC05g03270D
BnaC03g15290D	BnaC01g32000D	BnaA07g26310D	BnaC03g07110D	BnaC01g27300D	BnaC05g20230D	BnaC05g24270D	BnaA09g02670D	BnaA10g16500D	BnaC05g13510D	BnaC09g43900D	BnaC03g76730D	BnaA07g16360D	BnaC03g43940D	BnaC06g32310D	BnaC03g32690D	BnaA08g03800D	BnaC03g52330D	BnaA07g17530D	BnaCnng51930D	BnaC06g34740D	BnaA03g26160D	XLOC_088259	BnaC08g03120D	BnaA10g13000D	BnaC05g10620D	BnaCnng51880D	BnaC08g21250D	BnaC04g55800D	BnaC03g07110D	BnaC06g27750D	BnaA07g05970D	XLOC_042188	BnaC05g09140D	BnaC07g26180D	BnaAnng11430D	BnaCnng60260D	BnaC03g50340D	BnaC02g22470D	BnaCnng50050D	XLOC_050033	BnaA10g12040D	BnaA08g01080D	BnaCnng43580D	BnaA08g03240D	BnaC03g10110D	BnaA07g16490D	BnaC04g39270D
BnaA10g22970D	BnaC01g32210D	BnaA10g24290D	BnaC03g06980D	BnaC01g27320D	BnaC05g20730D	BnaC01g27790D	BnaA04g05600D	BnaA10g16510D	BnaC05g13510D	BnaC09g43900D	BnaC07g24130D	BnaA07g16210D	BnaC03g43940D	BnaC02g21460D	BnaC08g02680D	BnaC09g46060D	BnaC08g13950D	XLOC_088602	BnaC06g25770D	BnaC06g34900D	BnaA02g02160D	BnaC09g44970D	BnaC08g03120D	BnaA10g13000D	BnaC05g10620D	BnaCnng51940D	BnaC04g41340D	XLOC_029841	BnaC03g07120D	BnaC06g27750D	BnaA07g05970D	BnaC07g25920D	BnaC05g09170D	BnaC07g26130D	BnaAnng11650D	BnaCnng60160D	BnaC08g12900D	BnaC02g22470D	BnaCnng50600D	BnaA08g03560D	BnaA03g27290D	BnaA08g01080D	BnaC08g24440D	BnaCnng02810D	BnaC03g10070D	BnaA07g16420D	XLOC_040204
BnaA10g23010D	XLOC_055425	BnaC03g16450D	BnaC03g06880D	BnaC01g27320D	BnaC05g20590D	BnaC01g27790D	BnaCnng55890D	BnaA10g16480D	BnaC05g13430D	BnaC09g43910D	BnaC03g76780D	BnaC06g33200D	BnaC03g43940D	BnaC08g16750D	BnaC03g32650D	XLOC_085421	BnaC03g52260D	XLOC_088602	BnaCnng52400D	BnaCnng57040D	BnaA03g26400D	BnaC09g44970D	BnaC08g03120D	BnaA10g13000D	BnaC05g10620D	BnaCnng51940D	BnaC08g20550D	BnaC04g56080D	BnaC05g12130D	BnaC08g11990D	BnaA07g05000D	BnaC03g48300D	BnaC05g09170D	BnaC07g26130D	BnaC03g68680D	BnaA02g36110D	BnaC08g13040D	BnaC08g19460D	BnaCnng50850D	BnaC06g32310D	BnaA07g23390D	BnaC07g36590D	BnaA01g30200D	XLOC_088105	BnaC03g10070D	BnaA07g16670D	BnaA03g12810D
BnaC03g15370D	XLOC_055425	BnaC03g16470D	BnaC07g03610D	BnaC01g27310D	BnaC05g20590D	BnaC01g27790D	BnaA04g05540D	BnaA07g23360D	BnaC05g13380D	BnaC09g43910D	BnaCnng45270D	XLOC_093018	BnaC03g43920D	BnaC06g31950D	BnaC08g03120D	BnaC09g45520D	BnaC03g52360D	XLOC_092147	BnaC08g09210D	BnaA07g18430D	BnaA02g02080D	BnaC09g44960D	BnaC08g02480D	BnaA10g13000D	BnaC05g10470D	BnaCnng51930D	BnaC01g20490D	BnaC09g38360D	BnaA07g20060D	XLOC_050175	XLOC_025198	BnaA06g30530D	BnaA06g35210D	BnaC07g26130D	BnaC03g68680D	BnaA02g36110D	BnaA03g24110D	BnaC02g22450D	BnaC03g76010D	BnaC08g16500D	BnaA10g12190D	BnaC07g36590D	BnaA01g30200D	BnaCnng02820D	BnaC03g10070D	BnaA03g57630D	BnaA03g12420D
BnaA10g23040D	XLOC_055425	BnaA07g22700D	BnaA03g11260D	BnaC03g45420D	BnaC05g20590D	BnaC01g27790D	BnaA04g05540D	BnaA10g16180D	BnaC05g13130D	BnaCnng09530D	BnaCnng45490D	BnaC08g15250D	BnaC05g15580D	BnaC02g21570D	BnaC08g03120D	BnaA08g03620D	BnaC08g13960D	XLOC_091298	BnaC05g08040D	BnaA07g18430D	BnaA02g02060D	BnaA08g04680D	BnaC06g25770D	BnaA03g25670D	BnaC05g11410D	BnaCnng51930D	BnaA07g12450D	BnaC09g38360D	BnaC03g07770D	BnaC08g11960D	XLOC_025198	BnaA06g30500D	BnaC04g37220D	BnaC07g26390D	BnaC03g68220D	BnaA02g36110D	XLOC_079199	XLOC_081724	BnaC05g05550D	BnaC08g16250D	BnaC03g49090D	BnaCnng09690D	BnaC08g01270D	BnaA08g03160D	BnaC03g10040D	BnaCnng50770D	BnaA03g12380D
BnaC03g15530D	BnaC03g20900D	BnaA07g22700D	BnaC01g17090D	BnaC01g27170D	BnaC05g20590D	BnaC01g27790D	BnaA03g47150D	BnaA03g28220D	BnaC05g14430D	BnaCnng09530D	BnaA07g07460D	BnaC08g15250D	BnaC05g15520D	BnaC02g21570D	BnaC08g03120D	BnaA08g03560D	BnaC08g13970D	BnaCnng61580D	BnaC05g08040D	BnaA07g18430D	BnaC05g18120D	BnaA08g04680D	BnaC03g31020D	BnaA03g25930D	XLOC_043948	XLOC_091288	BnaC08g19670D	BnaA07g14410D	BnaA07g19780D	BnaC08g11860D	BnaA07g05410D	BnaC07g27370D	BnaC04g37090D	BnaC07g26390D	BnaC03g64990D	BnaCnng59990D	BnaC08g13110D	BnaC06g33830D	BnaA05g28890D	BnaC08g16330D	XLOC_057329	BnaA07g19760D	XLOC_081071	XLOC_089150	BnaA07g21550D	BnaCnng50600D	BnaA07g09950D
BnaC03g15530D	BnaC05g25430D	BnaC05g28580D	BnaC05g22600D	BnaC01g27170D	BnaA03g18710D	BnaC05g24390D	BnaA03g47280D	BnaA03g28300D	BnaC05g14520D	BnaCnng09470D	BnaA07g07710D	XLOC_093022	BnaC03g44190D	BnaC02g21290D	BnaC03g32820D	BnaC09g45710D	BnaC08g14250D	BnaCnng61580D	BnaC05g08090D	BnaC08g17770D	BnaC05g18030D	BnaA02g35440D	BnaA01g30850D	BnaA03g25380D	XLOC_064948	BnaCnng51610D	BnaCnng45490D	BnaA07g14300D	BnaC03g07630D	BnaC08g11860D	BnaA06g15930D	BnaC07g27310D	BnaC04g37090D	BnaA09g53820D	BnaC06g37730D	XLOC_095155	BnaA03g24070D	BnaC06g33780D	BnaC05g05770D	BnaC06g31680D	BnaA07g20400D	XLOC_091730	BnaC08g00610D	BnaCnng03120D	BnaC03g10300D	BnaCnng50600D	BnaA07g11320D
BnaC05g29990D	BnaC05g25430D	BnaA07g22850D	BnaC05g22600D	BnaC03g45340D	XLOC_050214	BnaC05g24540D	BnaC07g34450D	BnaA03g28490D	BnaC05g14320D	BnaC08g18160D	BnaA07g07710D	BnaCnng08470D	BnaC05g15440D	BnaC08g16550D	BnaCnng43370D	BnaC09g45700D	BnaA03g26400D	XLOC_094910	BnaC08g34120D	BnaA07g18520D	BnaC05g17900D	BnaA02g35400D	BnaA01g30770D	BnaA03g25610D	XLOC_064948	BnaCnng51530D	BnaC01g20340D	BnaA07g14330D	BnaA07g20400D	BnaC08g11860D	BnaA06g16010D	BnaC07g27730D	BnaC04g37090D	BnaA09g53820D	BnaA09g38020D	BnaA02g36220D	BnaA03g24070D	BnaC02g22320D	BnaC03g75710D	BnaC02g23140D	BnaA03g26540D	BnaA07g19780D	BnaC08g00500D	BnaC09g41540D	BnaC03g10310D	BnaCnng50370D	BnaC08g20420D
BnaC05g29900D	BnaC03g20650D	BnaC05g28450D	BnaC03g08470D	BnaC01g27750D	BnaC02g29350D	BnaC05g24540D	BnaCnng00670D	BnaA03g27750D	BnaC05g14020D	BnaC08g18140D	BnaA07g08650D	BnaCnng08470D	BnaC05g15440D	BnaC02g21250D	BnaCnng43370D	BnaA08g03430D	BnaA03g26160D	XLOC_094910	BnaC08g34120D	BnaA07g18510D	BnaC05g17900D	BnaA07g16800D	BnaC06g22100D	BnaA07g23570D	BnaC05g10890D	BnaCnng51510D	BnaA03g51220D	BnaA07g14310D	BnaA07g20210D	XLOC_091763	BnaC03g71960D	BnaC07g27660D	BnaC04g37040D	BnaA09g53820D	BnaA09g38020D	BnaCnng59940D	BnaA03g24070D	BnaC02g22120D	BnaC03g74920D	BnaC02g23110D	BnaA07g20210D	BnaA08g01130D	BnaC03g30680D	BnaCnng03130D	BnaC03g10160D	BnaA03g57240D	BnaC08g20550D
BnaC05g29940D	BnaC05g24820D	BnaC05g28510D	BnaC03g08470D	BnaC01g27790D	BnaC02g29360D	BnaC05g24620D	BnaCnng56630D	BnaA03g27750D	BnaC05g14130D	BnaC08g17600D	BnaC05g02020D	BnaC08g15570D	BnaC05g15440D	BnaC02g21250D	BnaC07g22330D	BnaA08g03420D	BnaC08g14660D	XLOC_094910	BnaC05g08550D	BnaC08g17820D	BnaC05g17900D	BnaC02g22770D	BnaA01g30200D	BnaC03g11830D	BnaC05g11070D	BnaC09g41700D	BnaA07g11990D	BnaC02g19130D	BnaA07g20280D	XLOC_091763	BnaA03g52860D	BnaC07g27680D	XLOC_040315	BnaA09g53820D	BnaC06g36640D	BnaCnng59870D	XLOC_008335	BnaC02g22120D	BnaA09g45730D	BnaA07g16360D	BnaA07g20280D	BnaCnng09760D	BnaC03g30050D	BnaC09g41520D	XLOC_008414	BnaC09g43070D	BnaC04g41340D
BnaC05g29940D	BnaC05g24690D	BnaA07g22940D	BnaC03g08470D	BnaC05g24390D	BnaC02g29260D	BnaC05g24690D	BnaCnng56630D	BnaA03g27750D	BnaC05g14130D	BnaCnng09940D	BnaC05g02120D	BnaC08g15530D	BnaC05g15440D	BnaC06g31740D	BnaA07g05000D	BnaCnng11920D	BnaA03g25860D	XLOC_094910	BnaC08g33680D	BnaC08g17820D	BnaA02g02920D	BnaC02g22770D	BnaCnng51760D	XLOC_052180	BnaC05g11040D	BnaCnng03760D	BnaA03g51750D	BnaC08g12500D	BnaA03g21810D	BnaA07g14710D	BnaC04g34190D	BnaC07g27680D	BnaA06g35160D	BnaA09g53820D	BnaA09g37720D	XLOC_091524	XLOC_079208	XLOC_072907	BnaC08g32180D	BnaA07g16370D	BnaC05g16060D	BnaCnng09720D	XLOC_070485	BnaC09g41520D	XLOC_008414	BnaCnng50190D	BnaC01g20490D
BnaC05g29940D	BnaC05g24690D	BnaA07g23190D	BnaC03g08470D	BnaC05g24390D	BnaC02g29150D	BnaC05g24840D	BnaA09g01060D	BnaA03g27750D	BnaC01g32210D	BnaCnng09940D	BnaC05g02120D	BnaC06g34260D	BnaC05g15440D	BnaC06g31740D	BnaA07g05000D	BnaC09g45560D	BnaC05g14760D	XLOC_094910	BnaC07g29200D	BnaC08g17900D	BnaA02g02920D	BnaC02g22790D	BnaCnng51530D	BnaA10g14610D	BnaC01g31800D	BnaCnng03780D	BnaA03g51510D	BnaC02g18880D	XLOC_064128	BnaCnng49480D	BnaA03g06960D	BnaC07g27680D	BnaC07g47880D	BnaA09g53820D	BnaA09g37700D	XLOC_095146	BnaA03g23740D	BnaA07g16440D	BnaC08g08280D	BnaC06g32790D	BnaC05g16170D	BnaCnng09720D	BnaC01g42720D	BnaC09g41600D	BnaA03g24070D	BnaA08g03210D	BnaC01g20420D
XLOC_067323	BnaA03g22190D	BnaA07g23190D	BnaC03g08860D	BnaC05g24390D	BnaC02g29180D	BnaA02g01370D	BnaCnng56800D	BnaA03g27750D	BnaC01g32040D	BnaCnng09940D	BnaC05g01860D	BnaC06g34260D	BnaC05g15440D	BnaC02g21390D	BnaA07g05000D	BnaC08g19500D	BnaC05g14760D	BnaCnng61470D	BnaC08g32590D	BnaA07g18580D	BnaA02g02920D	BnaC02g22700D	BnaC08g29760D	BnaA10g14700D	BnaC01g31800D	BnaA08g03610D	BnaA03g08050D	BnaA08g03800D	BnaC04g48630D	BnaCnng49250D	BnaA03g06960D	BnaC07g27680D	BnaC04g36580D	XLOC_035301	BnaA09g36860D	XLOC_095145	BnaC08g13440D	BnaA07g16490D	BnaC08g08360D	BnaC06g32840D	BnaC05g16170D	BnaCnng09720D	BnaCnng47820D	BnaC09g41600D	BnaA07g22000D	BnaCnng02860D	BnaA03g51230D
XLOC_067323	BnaC05g24510D	BnaA02g04980D	BnaA03g18800D	BnaC01g27670D	BnaC02g29100D	BnaC05g24830D	BnaA09g47740D	BnaA03g27750D	BnaC03g18040D	XLOC_089386	BnaC05g01840D	BnaC06g34120D	BnaC05g15440D	XLOC_091571	BnaCnng43580D	BnaA07g18020D	BnaC05g14760D	BnaCnng12060D	BnaC08g32180D	BnaA07g18700D	BnaC05g17840D	BnaC02g22700D	BnaCnng50850D	BnaA10g14650D	BnaC05g11030D	BnaCnng03850D	BnaC01g18580D	BnaC04g56890D	XLOC_010910	BnaC06g28020D	BnaA06g14020D	BnaA06g31920D	BnaC07g47930D	BnaC07g26300D	BnaA09g36860D	XLOC_095145	BnaA03g23480D	BnaCnng59230D	BnaA09g45250D	BnaCnng54820D	BnaC05g16160D	BnaCnng09720D	XLOC_046450	BnaC09g41600D	BnaA03g24230D	BnaCnng02860D	BnaA03g51220D
XLOC_067323	BnaA03g22140D	BnaA02g04910D	BnaA06g23460D	BnaC05g24540D	BnaC02g29100D	BnaA02g01270D	BnaA04g06850D	BnaA03g27630D	BnaC03g17980D	XLOC_089386	BnaC05g01840D	BnaC06g34160D	BnaC05g15270D	BnaCnng56620D	BnaCnng43580D	BnaC08g19530D	XLOC_064839	BnaA08g03920D	BnaA05g29210D	BnaA07g18700D	BnaC05g18320D	BnaC02g22700D	BnaCnng50560D	BnaA10g14770D	BnaC01g31600D	BnaA08g03560D	BnaC01g18550D	BnaC06g27720D	XLOC_010910	BnaA07g14930D	BnaA06g14020D	BnaA09g54610D	BnaAnng35700D	BnaC07g26300D	BnaA09g36450D	BnaC09g46320D	XLOC_081438	BnaA07g16420D	BnaCnng45030D	BnaA07g16420D	BnaA03g26400D	BnaCnng56960D	BnaC01g42850D	BnaC09g41600D	BnaA07g21830D	BnaCnng02860D	BnaA03g51510D
XLOC_067323	BnaC05g25190D	BnaA07g23410D	BnaA06g23320D	BnaC05g24560D	BnaA03g19520D	BnaC05g24930D	BnaA04g06840D	BnaA07g25270D	BnaC03g17970D	XLOC_089386	BnaC05g02260D	BnaA07g16810D	BnaC05g15190D	BnaA07g15430D	BnaC07g22990D	BnaA07g18010D	BnaC05g15900D	BnaCnng12350D	BnaC04g54160D	BnaA07g18700D	BnaC03g46410D	BnaA07g16670D	BnaCnng51050D	BnaA10g14770D	BnaC03g15540D	BnaC09g41600D	BnaC08g22500D	BnaC06g27720D	XLOC_010910	BnaA08g30100D	BnaA06g13880D	BnaA09g54680D	BnaAnng35580D	BnaC07g26240D	BnaA09g36450D	BnaA08g03800D	BnaC05g12650D	XLOC_023873	BnaCnng45200D	BnaC06g32810D	BnaA03g26890D	BnaCnng56960D	BnaA01g30850D	BnaC09g41610D	BnaA03g24620D	BnaCnng02830D	BnaC08g19900D
XLOC_067323	BnaC05g25190D	BnaC05g29100D	BnaA06g23080D	BnaC01g27510D	BnaA03g19570D	BnaA02g01730D	BnaA04g06840D	BnaA07g25260D	BnaC01g31800D	BnaC08g17550D	BnaA03g12810D	BnaA07g16920D	BnaA07g20740D	BnaA07g16070D	BnaC07g23010D	BnaA08g03240D	BnaC05g15900D	BnaC09g45470D	BnaC08g31990D	BnaA07g18710D	BnaC05g18100D	BnaA08g04260D	BnaCnng51090D	BnaA10g14770D	BnaC03g15280D	BnaCnng03890D	BnaA07g13530D	BnaC06g27700D	BnaC05g12160D	BnaA08g30200D	BnaA03g53560D	BnaA09g54680D	BnaA09g14090D	BnaAnng31600D	BnaA09g40180D	BnaC09g44780D	BnaC05g12650D	XLOC_023873	BnaA09g46030D	BnaA07g16210D	BnaA07g20740D	BnaCnng10060D	BnaC06g20880D	BnaCnng03080D	BnaA02g00210D	BnaCnng02820D	BnaC08g19900D
XLOC_067323	BnaC05g24930D	BnaC05g29090D	BnaA06g22890D	BnaC05g24620D	BnaA03g19480D	BnaC03g45620D	BnaA04g06860D	BnaA03g27880D	BnaC01g31800D	BnaC08g17560D	BnaC05g02340D	BnaC08g16060D	BnaA03g23850D	BnaC06g32510D	BnaA07g05490D	BnaC08g19590D	BnaC05g16060D	BnaA08g03560D	BnaC08g32450D	XLOC_071065	BnaC05g18540D	BnaC02g22530D	BnaC08g28030D	BnaC03g11670D	BnaC03g15290D	BnaC09g41660D	BnaC01g19120D	XLOC_071124	BnaC05g12660D	BnaCnng50310D	BnaAnng40240D	BnaA09g54680D	BnaA09g14050D	BnaAnng31600D	BnaAnng09100D	BnaC09g44750D	BnaC05g12610D	BnaA07g16360D	BnaC07g27560D	BnaC06g32670D	BnaA07g20740D	BnaA07g19450D	BnaC06g20880D	BnaA08g02920D	BnaC04g51630D	BnaC09g41660D	BnaA03g51750D
BnaA07g26590D	BnaA03g21410D	BnaC03g12710D	BnaC01g17800D	BnaC05g24690D	BnaA03g19600D	BnaA03g23830D	BnaC06g30740D	BnaA03g27790D	BnaC01g31800D	BnaCnng10030D	BnaC03g77780D	BnaA07g17140D	XLOC_008386	BnaA07g16060D	BnaCnng42800D	BnaC06g36650D	BnaC05g15580D	BnaA08g03480D	BnaA09g44720D	XLOC_071065	BnaA07g21940D	BnaC02g22520D	BnaCnng50130D	BnaC03g11610D	BnaA03g21810D	BnaA08g03460D	BnaC01g19120D	BnaC06g27780D	BnaC05g12660D	BnaCnng50370D	BnaA03g53970D	BnaA09g54620D	BnaA09g14050D	BnaAnng31600D	XLOC_032063	BnaC09g44620D	BnaC05g12660D	BnaC06g34600D	BnaC08g06960D	BnaC06g32680D	BnaA07g20650D	BnaCnng10030D	BnaC06g20870D	BnaC09g41100D	BnaC05g15580D	BnaCnng02940D	BnaC08g19670D
BnaA07g26500D	BnaC02g33380D	BnaC03g12710D	BnaC07g33360D	BnaC05g24690D	BnaA03g19740D	BnaA03g24120D	BnaA09g47610D	BnaA07g25160D	BnaC01g31800D	BnaCnng10030D	BnaA10g04830D	XLOC_025542	BnaA03g24070D	BnaA07g16160D	BnaCnng42800D	BnaC06g36810D	BnaC05g15740D	XLOC_085425	BnaCnng45490D	XLOC_071065	XLOC_053773	BnaC06g33590D	BnaC03g74130D	BnaC03g11540D	BnaC03g15910D	BnaA08g03460D	BnaA07g13470D	BnaC06g27750D	BnaC05g12730D	BnaCnng50320D	BnaA06g14740D	BnaC04g31680D	BnaA09g13840D	BnaC07g26660D	BnaA09g39700D	BnaC09g44670D	BnaC05g12160D	BnaA07g16800D	BnaC08g06880D	BnaA07g16240D	BnaA02g00600D	BnaCnng10030D	BnaC01g43120D	BnaC09g41100D	BnaC03g10370D	BnaC09g41700D	BnaCnng43580D
BnaA07g26400D	BnaC02g33430D	BnaC03g12630D	BnaC01g18580D	BnaC05g24690D	BnaC03g50580D	BnaA03g24070D	BnaCnng57460D	BnaA07g25100D	BnaC01g31800D	BnaCnng10210D	BnaC03g77220D	XLOC_025542	BnaA03g24110D	BnaA07g16150D	BnaCnng42800D	XLOC_081442	BnaC05g15440D	BnaCnng11970D	BnaC07g28650D	BnaCnng57820D	BnaC05g18580D	BnaC06g33590D	BnaC08g28600D	BnaC03g11540D	BnaA03g21350D	BnaC09g41970D	BnaC01g19150D	BnaC02g19290D	BnaC05g12880D	BnaA08g29820D	BnaA06g14870D	BnaC04g31600D	BnaA07g38930D	BnaA09g53240D	BnaA09g33090D	BnaCnng10440D	BnaC05g12130D	BnaA07g16810D	BnaC08g31490D	XLOC_025488	BnaA03g27120D	BnaCnng09940D	BnaCnng48170D	BnaA08g02860D	BnaC05g15520D	BnaC08g14160D	BnaCnng43580D
BnaC05g29740D	BnaA03g21810D	BnaC03g12630D	BnaC01g18150D	BnaC05g24690D	BnaC03g50340D	BnaA03g24070D	BnaCnng57400D	BnaA03g28040D	XLOC_043908	BnaC08g17820D	BnaC04g39270D	XLOC_025542	BnaA03g24140D	BnaA03g59380D	BnaCnng42800D	BnaC06g36980D	BnaC05g15440D	BnaC09g45570D	BnaC07g28650D	BnaCnng57820D	BnaC03g46860D	XLOC_023919	BnaCnng50050D	BnaA07g23360D	BnaC02g30140D	BnaCnng03980D	BnaA03g52860D	BnaC06g27510D	BnaC05g12880D	BnaCnng50110D	BnaA03g11260D	BnaC04g31880D	BnaA07g38930D	BnaA09g52940D	BnaC09g01340D	BnaCnng10440D	BnaC05g13360D	BnaA07g16860D	BnaC03g76450D	BnaC06g32550D	BnaA03g27090D	BnaA08g04260D	BnaC01g43400D	BnaA08g02730D	XLOC_065137	BnaC08g14160D	BnaC03g01380D
BnaC05g29740D	BnaC03g17770D	BnaC03g12630D	BnaA06g24280D	BnaA02g01380D	BnaC04g46450D	BnaC03g46240D	BnaA04g06220D	BnaA03g28090D	BnaC01g31760D	BnaC08g17820D	BnaC04g39950D	XLOC_025542	BnaA02g00720D	BnaA03g59470D	BnaC05g00390D	BnaC06g36990D	BnaC05g15440D	BnaCnng11980D	BnaCnng45130D	BnaCnng57820D	BnaC03g46820D	XLOC_023919	BnaCnng49020D	BnaA07g23360D	BnaC02g30140D	BnaCnng51000D	BnaC08g22070D	BnaC08g11980D	BnaC03g08070D	BnaCnng50030D	BnaA03g11090D	BnaA09g55120D	BnaA07g38960D	BnaA09g53640D	BnaA09g33180D	BnaCnng10450D	BnaC01g32210D	BnaA07g16670D	BnaC08g31240D	BnaC06g32360D	BnaA03g27190D	BnaA08g04260D	BnaC01g43400D	BnaC09g41210D	BnaA02g00600D	BnaC08g14160D	BnaCnng44420D
BnaC05g29740D	BnaC05g24290D	BnaA03g26850D	BnaA06g24220D	BnaC05g24950D	BnaC04g46460D	BnaC03g46230D	BnaC09g46800D	BnaC03g14530D	BnaC03g17550D	BnaA07g18520D	BnaA03g12420D	BnaC06g33590D	BnaA02g00600D	XLOC_012623	BnaC05g00390D	BnaC06g37770D	BnaC05g15440D	BnaCnng11980D	BnaCnng45130D	BnaC09g44310D	BnaC03g46820D	BnaC08g18730D	BnaCnng49020D	BnaA07g23360D	BnaC02g30140D	BnaCnng51000D	BnaC08g21990D	BnaC08g12030D	BnaC05g12860D	BnaCnng50050D	BnaA07g07710D	BnaC05g10700D	BnaA09g13100D	BnaA09g53740D	BnaA02g09680D	BnaC09g44950D	BnaC05g13070D	BnaCnng60300D	XLOC_077219	BnaC06g32380D	BnaA02g00310D	BnaC09g43680D	XLOC_095003	BnaCnng02580D	BnaA02g00720D	BnaC08g14160D	BnaCnng44420D
BnaA07g26360D	BnaC05g24350D	BnaC03g12830D	BnaA06g24140D	BnaC05g24950D	BnaC07g38340D	BnaC08g12340D	BnaC06g30260D	BnaC03g14530D	BnaC03g17550D	BnaC06g35600D	BnaA10g06230D	BnaC06g33590D	BnaA03g24620D	XLOC_012623	BnaC05g00390D	BnaA07g18310D	BnaC01g32650D	BnaA08g03210D	BnaA09g45250D	BnaC09g44300D	BnaA07g22000D	BnaA07g16420D	BnaA01g32630D	BnaA10g13890D	BnaC02g30140D	XLOC_094855	BnaC01g17800D	XLOC_050175	BnaC05g12750D	BnaCnng50050D	BnaC05g00070D	BnaC05g10710D	BnaA09g12960D	BnaA09g53680D	BnaA02g09280D	BnaA08g03560D	BnaC01g32040D	BnaCnng60300D	BnaC08g07670D	BnaC06g32380D	BnaA03g27150D	BnaC09g43600D	BnaCnng47290D	BnaC09g41090D	XLOC_067383	XLOC_089150	XLOC_094724
BnaA10g24920D	BnaC03g17000D	BnaC03g12820D	BnaC01g19150D	BnaC05g24950D	BnaC07g03360D	BnaC08g12460D	BnaC06g30120D	BnaA10g17730D	BnaC03g17550D	BnaCnng57360D	BnaA06g18110D	BnaCnng56140D	BnaA03g24620D	BnaCnng57750D	BnaC05g00070D	BnaC06g37990D	BnaC01g32650D	BnaC08g19370D	BnaC07g27930D	XLOC_091578	XLOC_053762	BnaA07g16420D	BnaC06g24210D	BnaA10g13860D	BnaC02g30140D	BnaCnng51050D	BnaA03g53560D	XLOC_050175	BnaC05g12770D	BnaCnng50050D	BnaC04g36250D	BnaC05g10710D	BnaA09g12960D	BnaA09g53680D	BnaA02g09280D	BnaC08g17900D	BnaC01g32040D	BnaCnng60250D	BnaC08g07670D	BnaC06g32420D	BnaA03g27150D	BnaC09g43500D	BnaCnng47290D	BnaC08g14810D	BnaC05g15910D	BnaC09g41520D	XLOC_094724
BnaC03g16060D	BnaC03g17160D	BnaC03g12820D	BnaA02g29880D	BnaC05g24950D	BnaC07g03380D	BnaC08g12460D	BnaC06g30120D	BnaA07g24540D	BnaC03g17550D	BnaCnng57390D	BnaC04g40430D	BnaCnng56140D	BnaA02g00450D	BnaCnng57750D	BnaA03g11090D	BnaC06g38030D	BnaC05g15520D	BnaC08g19460D	BnaC07g27930D	BnaC09g44490D	XLOC_053762	BnaC06g33780D	BnaC06g23720D	BnaA07g23260D	BnaC02g30140D	BnaCnng51090D	BnaA02g32320D	XLOC_024042	BnaC03g08080D	BnaCnng50050D	XLOC_061193	BnaAnng30360D	BnaA06g34380D	BnaA09g53540D	BnaC09g01900D	BnaCnng10360D	BnaC01g32040D	BnaCnng60210D	BnaC03g76270D	BnaA07g16810D	BnaA03g27150D	BnaC09g43500D	BnaC06g21800D	BnaCnng03210D	BnaC03g10850D	BnaC09g41520D	XLOC_045216
BnaC03g16050D	BnaC03g17530D	BnaA03g26760D	BnaA02g30110D	BnaC05g24950D	BnaC07g03060D	BnaC08g12460D	BnaC03g27030D	BnaA03g27660D	BnaC03g17550D	BnaCnng57390D	BnaC04g40790D	BnaCnng56140D	BnaC05g15770D	BnaCnng57760D	BnaC05g00740D	BnaC06g38030D	BnaC01g32210D	BnaA07g17860D	BnaC07g27930D	BnaCnng57670D	XLOC_053762	BnaA07g16490D	BnaC03g30060D	BnaA10g14130D	BnaC02g30140D	BnaCnng51090D	BnaA03g18800D	BnaA07g14820D	BnaC05g13070D	BnaCnng50050D	BnaA03g09900D	XLOC_066330	BnaA06g34550D	BnaA09g53440D	BnaC09g01900D	BnaA08g03420D	BnaC05g12750D	BnaA02g36110D	BnaCnng43580D	BnaA07g16670D	BnaA02g01110D	BnaC08g15870D	BnaCnng47410D	BnaCnng03200D	BnaC05g15980D	BnaC09g41610D	XLOC_045216
BnaC03g16050D	BnaC05g23690D	BnaA03g26700D	BnaA02g29590D	BnaC05g24950D	BnaC07g38090D	BnaC03g51560D	BnaC07g30670D	BnaA03g27660D	BnaC03g17550D	BnaA07g18580D	BnaC04g40790D	BnaCnng55890D	BnaC03g44500D	BnaA03g59530D	BnaA10g02360D	BnaA07g18520D	BnaC01g31990D	BnaC08g19670D	BnaA07g04530D	BnaC09g44550D	BnaC03g46600D	BnaC08g18460D	BnaC03g75610D	BnaA10g14260D	XLOC_010827	BnaCnng03510D	BnaA03g18730D	BnaA07g14800D	BnaC03g08450D	BnaCnng50050D	BnaC04g37090D	XLOC_066330	BnaA06g34550D	BnaA09g53260D	BnaC09g01790D	BnaCnng10510D	BnaC05g12880D	BnaA02g36110D	BnaCnng43580D	BnaA07g16550D	BnaC05g16430D	BnaC02g23380D	BnaC03g31020D	BnaCnng03200D	BnaC05g15980D	BnaA08g02920D	BnaC03g01490D
BnaC03g16050D	BnaC05g23550D	BnaC03g12920D	BnaA02g29590D	BnaC05g24920D	BnaC07g02860D	BnaC03g51620D	BnaA03g54210D	BnaA03g27680D	BnaC03g17530D	BnaA07g18700D	BnaC05g05130D	BnaCnng55900D	BnaC05g15760D	BnaA03g59530D	BnaA06g17020D	BnaA07g18510D	BnaC01g32040D	BnaC08g19040D	BnaA07g04980D	BnaA08g03990D	BnaC08g11860D	BnaC08g18480D	BnaA05g28890D	BnaA10g14330D	BnaC02g30000D	BnaCnng03510D	BnaA02g21050D	BnaC06g28450D	BnaC03g08450D	BnaCnng49920D	BnaC04g37090D	XLOC_066330	BnaC04g35880D	BnaC04g32860D	BnaC09g02130D	BnaA08g03350D	BnaC05g12880D	BnaA02g36110D	BnaC08g07220D	BnaA07g16620D	BnaC05g16310D	BnaC02g23380D	BnaC01g43760D	BnaCnng03200D	BnaC05g15980D	BnaA08g02960D	BnaA07g11990D
BnaA07g26220D	BnaC03g17780D	BnaC03g12990D	BnaC03g10610D	BnaA02g01540D	BnaC07g02880D	BnaC08g12650D	XLOC_009919	BnaA03g27680D	BnaC03g17840D	BnaA07g18700D	BnaA10g03230D	BnaCnng08580D	BnaC05g15670D	BnaA03g59530D	BnaC04g51860D	XLOC_094822	BnaC01g32080D	BnaC06g36900D	BnaA07g05000D	BnaCnng57580D	BnaC08g11860D	BnaC06g33610D	BnaC05g07410D	BnaA10g14330D	BnaA03g21070D	BnaC09g41510D	BnaA03g17760D	BnaCnng49480D	BnaC03g08580D	XLOC_091780	BnaA07g09050D	XLOC_068640	BnaC04g35900D	BnaA06g29960D	BnaA09g32850D	BnaCnng59050D	XLOC_043872	BnaA02g36110D	BnaCnng43100D	BnaA03g58480D	BnaC05g16330D	BnaC02g23380D	BnaC01g43850D	BnaCnng03400D	BnaC05g16310D	BnaC09g41060D	BnaA07g12450D
BnaA07g26220D	BnaC03g17840D	BnaC03g13000D	BnaC01g15750D	BnaA02g01150D	BnaC04g47250D	BnaC05g23810D	XLOC_009919	BnaA03g27680D	BnaC03g17780D	BnaA07g18710D	BnaA10g03230D	XLOC_089466	BnaC05g16060D	BnaA03g59530D	BnaC04g37740D	BnaA07g18580D	BnaC03g52740D	XLOC_081442	BnaA07g05000D	BnaCnng57580D	BnaC03g51700D	BnaC06g33610D	BnaC03g74920D	BnaC03g12200D	BnaC02g29900D	BnaC09g41520D	BnaA03g17760D	BnaC06g28390D	BnaC03g13000D	XLOC_091785	BnaA07g08740D	XLOC_068640	BnaC04g36430D	BnaA06g29860D	BnaA09g32850D	BnaCnng59050D	BnaC01g32000D	XLOC_007171	BnaCnng43370D	BnaCnng55660D	BnaA02g00720D	BnaC02g23380D	BnaC06g22050D	BnaC06g32310D	BnaC03g10550D	BnaA08g02660D	BnaA03g52860D
BnaA07g26220D	BnaC05g23750D	BnaC03g13000D	BnaC01g15750D	BnaA02g01150D	BnaC07g38850D	BnaC08g12760D	BnaA05g32280D	BnaA03g27680D	BnaC03g17770D	BnaA07g18920D	BnaA10g03400D	XLOC_089466	BnaA02g01280D	XLOC_012885	BnaC04g37740D	BnaA07g18580D	BnaC03g52880D	BnaC06g36820D	BnaC04g56020D	BnaA08g04020D	BnaC03g51700D	BnaC06g33630D	BnaC08g07670D	BnaA07g19900D	BnaC05g11600D	BnaC09g41450D	BnaA03g17730D	BnaC06g28390D	XLOC_081604	XLOC_091785	BnaC05g01620D	BnaC05g10850D	BnaC07g49030D	BnaC05g12010D	BnaA09g35580D	BnaCnng59050D	BnaC03g51470D	BnaA02g36210D	BnaA09g44720D	BnaCnng55480D	BnaC03g45100D	BnaC09g43400D	BnaC01g44420D	BnaC06g32420D	BnaC03g10550D	BnaCnng02610D	BnaA07g13530D
BnaA07g26310D	BnaA03g22560D	BnaC03g12960D	BnaA03g20660D	BnaA02g01150D	BnaA06g37100D	BnaC08g12900D	BnaC07g31050D	BnaA07g24580D	BnaC03g18660D	BnaA07g18880D	BnaA07g11320D	XLOC_089466	BnaC05g15900D	XLOC_012885	BnaA10g02400D	BnaA07g18700D	BnaA03g25550D	BnaC06g36830D	BnaC04g55480D	BnaCnng57610D	BnaC03g51700D	BnaC06g33630D	BnaC08g07670D	BnaA07g20280D	BnaC05g11510D	BnaCnng03580D	BnaC05g05550D	BnaC06g28380D	XLOC_010867	XLOC_091785	BnaA06g17020D	BnaA06g31250D	BnaC07g49360D	BnaA06g29920D	BnaC06g39750D	BnaCnng59050D	BnaC03g51470D	BnaA02g36210D	BnaC07g26390D	BnaCnng55310D	BnaC03g45040D	BnaC02g23570D	BnaC08g26120D	BnaA07g17360D	BnaC05g16160D	BnaCnng02610D	BnaC01g19120D
BnaA10g23990D	BnaA03g22820D	BnaC03g13120D	BnaA02g30810D	BnaA02g01670D	BnaA06g37230D	BnaC08g12900D	BnaA03g53560D	BnaC03g14850D	BnaA03g24070D	BnaA07g19000D	XLOC_045415	BnaC09g42410D	BnaC05g15900D	BnaA03g59630D	BnaA10g02470D	BnaC08g19850D	BnaC03g53730D	BnaC06g37010D	BnaC04g55490D	BnaA07g18020D	BnaC03g51870D	BnaC08g18400D	BnaCnng43580D	XLOC_008440	BnaC02g29750D	BnaA08g02960D	BnaC05g05170D	BnaCnng49250D	BnaA03g21070D	BnaCnng49700D	BnaC01g20920D	BnaA06g31180D	BnaAnng34370D	BnaC04g32180D	BnaC06g39860D	BnaC09g44360D	BnaC03g51470D	BnaA02g36210D	BnaC07g26390D	BnaCnng55310D	BnaC03g45020D	BnaA08g04350D	BnaC01g44240D	BnaA07g17560D	BnaC05g16170D	BnaCnng02670D	BnaC01g19150D
BnaC05g29410D	BnaA03g22830D	BnaA03g27310D	BnaC03g09600D	BnaA02g01670D	BnaA03g30770D	BnaC08g12900D	XLOC_002652	BnaA10g17500D	XLOC_008436	BnaC06g35220D	BnaC03g00890D	BnaCnng55480D	BnaC05g16310D	BnaA03g59650D	BnaC05g01280D	BnaC08g19860D	BnaC03g53730D	BnaC06g37020D	BnaC04g55390D	BnaA07g23750D	BnaC03g51870D	BnaCnng58470D	BnaCnng43370D	BnaC05g12680D	BnaC05g11700D	BnaA08g02930D	BnaC05g05130D	BnaC06g28250D	BnaA03g20790D	BnaCnng49700D	BnaC01g20490D	BnaA04g05760D	BnaC07g49590D	BnaC04g32190D	BnaA09g35250D	BnaA08g03240D	BnaC01g31760D	BnaA02g36210D	BnaA07g03330D	BnaCnng55310D	BnaC03g44990D	BnaA08g04350D	BnaC08g26580D	BnaCnng48780D	BnaC05g16210D	BnaCnng02640D	BnaA07g13070D
BnaA10g24090D	BnaA03g22990D	BnaA03g27140D	BnaA05g32300D	BnaA02g01810D	BnaC07g39160D	BnaC08g12900D	BnaC08g02040D	BnaA03g26720D	BnaC03g18710D	BnaA07g19150D	BnaC05g06260D	BnaCnng55440D	BnaC03g45020D	BnaA03g59650D	BnaC05g01840D	BnaA07g18870D	BnaC03g53640D	BnaC06g37020D	BnaC08g07680D	BnaA03g29360D	BnaC03g51890D	BnaCnng58290D	BnaC07g27560D	BnaC05g12820D	BnaC05g12340D	BnaA08g02930D	BnaC05g05130D	BnaC06g28250D	BnaC08g06310D	BnaCnng49800D	BnaC01g20420D	BnaC05g10870D	BnaC04g35560D	BnaC04g32220D	BnaA09g35620D	BnaA08g03250D	BnaC03g51540D	BnaCnng59830D	BnaA07g03600D	BnaCnng55010D	XLOC_057150	BnaA08g04350D	BnaC03g72090D	BnaCnng48800D	BnaC05g16600D	BnaC08g14810D	BnaA02g33940D
BnaA10g24120D	BnaA03g23280D	BnaC03g13250D	BnaC03g09440D	BnaA02g01840D	BnaA06g37350D	BnaC08g12900D	BnaC08g02040D	BnaC05g16160D	BnaC03g18360D	BnaCnng58100D	BnaC05g05550D	BnaC09g42620D	BnaC05g16430D	BnaCnng57580D	BnaC05g01860D	BnaC06g37470D	BnaC03g53510D	BnaC06g37790D	BnaC07g27560D	BnaA03g29400D	BnaC08g12460D	BnaC06g34370D	BnaC08g30480D	BnaA07g20430D	BnaC01g30700D	BnaA07g16860D	BnaA06g19780D	BnaC06g28250D	BnaC08g06310D	BnaC09g39310D	BnaA07g09950D	BnaC05g10960D	BnaC07g49820D	BnaC04g32230D	BnaCnng62520D	XLOC_089341	BnaC01g31800D	BnaCnng59870D	BnaA07g04170D	BnaCnng55010D	BnaC03g45290D	BnaA03g59070D	BnaC08g05290D	BnaCnng48760D	BnaC05g16640D	BnaC08g14810D	BnaA10g03230D
BnaA10g24120D	BnaA03g23280D	BnaC03g13250D	BnaA03g20070D	BnaA02g01860D	BnaC07g39150D	BnaC05g23580D	BnaC08g02040D	XLOC_065178	BnaC03g18360D	BnaCnng58100D	BnaC05g05550D	BnaA07g16420D	BnaC03g45040D	BnaCnng57580D	BnaA06g15930D	BnaA07g18910D	BnaC03g53620D	BnaC06g37650D	BnaC08g07800D	BnaA03g29520D	BnaA03g24910D	BnaC06g34370D	BnaC08g30610D	BnaA03g24740D	BnaC05g12650D	BnaA07g16800D	BnaA06g19640D	BnaC06g28250D	BnaC08g06290D	BnaCnng49880D	BnaC08g17300D	BnaC05g10960D	BnaC07g49920D	BnaC05g12130D	BnaCnng62740D	XLOC_089341	BnaC01g31800D	XLOC_091524	BnaC08g06210D	BnaA08g03240D	XLOC_065286	BnaA03g59020D	BnaA05g28350D	BnaC06g32670D	BnaA07g21280D	BnaCnng03200D	BnaA07g13230D
BnaA07g26010D	BnaA03g23480D	BnaC03g13440D	BnaC03g10070D	XLOC_008430	BnaC04g46860D	BnaC08g13010D	BnaA03g53970D	BnaC05g16210D	BnaC03g18550D	BnaCnng58290D	BnaA06g19860D	BnaA07g16420D	BnaC05g16170D	BnaA03g59260D	BnaC05g02120D	BnaC06g37560D	BnaC03g53260D	BnaCnng59670D	BnaCnng48690D	BnaA03g29520D	BnaC08g12560D	BnaCnng58340D	BnaC03g76510D	BnaA07g20390D	BnaC05g12660D	BnaA07g16800D	BnaC01g16600D	BnaA07g15070D	BnaC08g06420D	BnaCnng49880D	BnaA02g28390D	BnaC05g10960D	BnaAnng34690D	BnaC05g11760D	BnaCnng62620D	BnaA08g03160D	BnaC01g31800D	XLOC_091524	BnaA01g25610D	BnaC09g42140D	BnaC05g17180D	BnaA03g58930D	BnaC03g71960D	BnaC06g32670D	BnaC05g16430D	BnaCnng03230D	BnaA02g33830D
BnaA07g26010D	BnaC03g18280D	BnaA03g27060D	BnaC01g16540D	BnaA03g24210D	BnaC04g46890D	BnaC05g23400D	BnaCnng05120D	BnaC05g16230D	BnaC03g18280D	BnaCnng58240D	BnaC05g05770D	BnaA07g16420D	BnaC05g16160D	BnaA03g59260D	BnaC05g02040D	BnaA07g19000D	BnaC03g53360D	XLOC_094822	BnaCnng49020D	BnaA03g29520D	BnaC08g12670D	BnaCnng58230D	BnaC08g06750D	BnaA07g20700D	BnaC05g12610D	BnaC08g14810D	BnaC07g26390D	BnaC06g28090D	BnaC08g06440D	BnaA08g03460D	BnaA03g48080D	BnaC05g10960D	BnaAnng34690D	BnaC05g11760D	BnaA02g07600D	BnaCnng09990D	BnaA03g22990D	XLOC_091524	BnaC03g77980D	BnaC09g42380D	BnaC03g45450D	BnaA03g58880D	BnaC08g29500D	BnaC06g32680D	BnaC08g09390D	BnaCnng03230D	BnaA02g33830D
XLOC_067290	BnaC03g18280D	BnaA03g27060D	BnaA06g26210D	BnaA03g24210D	BnaC04g46890D	BnaA03g20490D	BnaC06g29830D	BnaC05g16270D	BnaC03g18280D	BnaCnng58240D	BnaC01g22750D	BnaA08g03240D	BnaC03g45100D	BnaCnng57360D	BnaC05g02020D	BnaA07g19000D	BnaC02g33380D	XLOC_094822	BnaCnng48170D	BnaA03g29560D	BnaC08g12760D	BnaCnng58230D	BnaC03g76300D	BnaA03g24620D	BnaC05g12750D	BnaC08g14810D	BnaC07g26390D	BnaC06g28020D	BnaC05g09010D	BnaA08g03380D	BnaC04g38340D	BnaA06g31030D	BnaAnng34690D	BnaC04g32070D	BnaCnng63080D	BnaC09g44490D	BnaC03g52170D	BnaCnng59930D	BnaC08g06410D	BnaC09g42350D	BnaC05g17120D	BnaA03g58880D	BnaC05g07410D	BnaA07g18020D	BnaC03g15660D	BnaCnng03230D	BnaC08g21990D
BnaC05g29280D	BnaC03g18280D	BnaA03g27110D	BnaC01g16600D	BnaA03g24630D	BnaC04g46890D	XLOC_065189	BnaC06g29270D	BnaA07g21850D	BnaC03g18280D	BnaCnng58240D	XLOC_051634	BnaA08g03250D	BnaC03g45290D	XLOC_012875	BnaA06g15670D	BnaA07g18980D	BnaA03g24910D	BnaC06g37910D	BnaA05g31070D	BnaA03g29570D	BnaC08g12760D	BnaCnng58230D	XLOC_077348	BnaA03g24630D	BnaC05g12730D	XLOC_023976	BnaA02g21640D	BnaA07g14860D	BnaA03g20260D	BnaCnng02430D	BnaCnng44710D	BnaA06g31050D	BnaAnng34680D	BnaC03g47960D	BnaC06g37800D	XLOC_092937	BnaA03g22930D	XLOC_095146	BnaC08g06400D	BnaC08g14910D	BnaA07g21550D	BnaC09g43040D	BnaC08g29050D	BnaC06g32790D	XLOC_081357	BnaC06g32300D	BnaC08g22070D
BnaC05g29280D	BnaC03g18050D	BnaA07g24550D	BnaA06g26720D	BnaC03g46360D	BnaC07g39000D	XLOC_008236	BnaC03g28210D	BnaA07g21850D	BnaA03g23740D	BnaCnng58240D	BnaA06g19640D	BnaCnng55660D	BnaC03g49820D	BnaCnng57100D	BnaC05g02260D	BnaA07g18970D	BnaC05g16310D	BnaA07g18580D	BnaA05g31240D	XLOC_011120	BnaA03g24620D	BnaA07g16810D	BnaC08g06960D	BnaC04g50380D	BnaC01g30260D	BnaA07g16700D	XLOC_006405	BnaA07g14940D	BnaA03g20240D	XLOC_085932	BnaA03g48370D	BnaA06g31050D	BnaC07g48740D	BnaC03g47950D	BnaC06g38340D	XLOC_092937	BnaC03g52330D	XLOC_095146	BnaC08g06400D	XLOC_093115	BnaA03g25550D	BnaC09g43040D	BnaA09g44720D	BnaC06g32840D	BnaC03g15710D	BnaC06g32300D	BnaC08g22070D
XLOC_065051	BnaC03g18710D	BnaA07g24490D	BnaA03g19480D	BnaA03g24550D	BnaA03g30170D	XLOC_008236	BnaA05g34060D	BnaA07g21850D	BnaA03g23480D	BnaCnng58260D	BnaA10g04800D	BnaA07g16550D	BnaC03g49840D	BnaCnng56960D	BnaA06g16010D	BnaCnng60300D	BnaC05g16180D	BnaA07g18710D	BnaA05g31040D	BnaA03g29180D	BnaA03g24620D	BnaA07g17450D	BnaC08g06210D	BnaA07g20740D	BnaC05g11910D	BnaC08g15070D	BnaA06g21400D	BnaA07g14990D	BnaA03g20230D	BnaCnng02610D	BnaA02g27850D	BnaA06g31050D	BnaC07g48730D	BnaC04g32060D	BnaA09g34690D	XLOC_092937	BnaA03g22830D	XLOC_095145	BnaC08g06750D	BnaC09g42270D	BnaA03g25580D	BnaC09g43040D	BnaC07g26390D	BnaCnng03530D	BnaA03g23850D	BnaC08g14250D	BnaC08g22070D
XLOC_065051	BnaC07g44140D	BnaA07g24390D	BnaA05g31880D	BnaC03g46230D	BnaC09g41660D	XLOC_008236	BnaA03g52860D	BnaA07g21790D	BnaC05g14760D	BnaC09g44520D	BnaA10g04800D	BnaA07g22450D	BnaA03g23740D	BnaC09g42140D	BnaC04g39270D	BnaCnng60400D	BnaC05g16170D	BnaC08g19880D	BnaA05g31040D	BnaA07g23410D	BnaA03g24620D	BnaC06g34010D	BnaCnng42800D	BnaA07g20770D	BnaC05g11910D	BnaCnng04050D	BnaA06g21390D	BnaA08g30180D	BnaC05g08770D	BnaCnng02730D	BnaA07g09480D	BnaA06g30960D	BnaA09g12610D	BnaA06g30060D	BnaCnng63530D	BnaA08g02920D	BnaA03g22830D	XLOC_095145	BnaC07g25730D	BnaA08g02920D	BnaA07g22000D	BnaC09g43070D	BnaC07g26390D	BnaCnng48880D	BnaA03g23850D	BnaC06g32240D	BnaC08g22070D
BnaA07g25760D	BnaC04g51350D	BnaA02g05910D	BnaA03g19570D	BnaC08g12320D	BnaA07g28360D	BnaA03g20080D	BnaCnng03890D	BnaA03g26970D	BnaC05g14760D	BnaC09g44500D	BnaCnng53590D	BnaA03g27670D	BnaC08g10400D	BnaC09g42140D	BnaC04g39380D	BnaCnng60720D	BnaC05g16160D	BnaA07g18700D	BnaC03g34120D	BnaA07g23360D	BnaA03g24620D	BnaA02g35220D	BnaCnng42800D	BnaC04g51050D	BnaC01g30420D	BnaCnng04050D	BnaC07g25450D	BnaCnng50490D	BnaC05g08730D	BnaCnng02860D	BnaCnng43580D	BnaC03g47510D	BnaA09g12610D	BnaAnng31380D	BnaA02g06770D	BnaC08g18460D	BnaA03g22830D	XLOC_095145	XLOC_077122	BnaCnng54580D	BnaA07g21850D	BnaA08g04020D	BnaA05g27210D	BnaA07g17140D	BnaA03g23850D	BnaC06g32310D	BnaC08g22070D
BnaA07g25850D	BnaC07g44010D	BnaA02g05960D	XLOC_005094	BnaC05g24050D	BnaA03g29950D	BnaA03g19990D	BnaA01g19230D	BnaA03g27060D	XLOC_050511	BnaC09g44480D	BnaC01g21300D	BnaA03g27670D	BnaA03g23480D	BnaC09g42140D	BnaA03g12970D	BnaCnng59940D	BnaC05g16160D	BnaA07g18700D	BnaC04g56660D	BnaA07g23570D	BnaC08g12900D	BnaA02g35220D	BnaCnng42800D	BnaC04g50810D	BnaC01g30420D	BnaC08g14420D	BnaC07g25450D	BnaA08g30200D	BnaC05g08510D	BnaCnng02860D	BnaCnng43580D	XLOC_013474	BnaA09g11990D	BnaAnng31380D	BnaA02g06990D	BnaC08g18400D	BnaC03g52260D	XLOC_091511	BnaC07g25450D	BnaCnng54580D	BnaA03g25860D	BnaC09g42900D	BnaA05g27090D	BnaA08g03420D	BnaA03g23480D	BnaC08g14420D	BnaA03g54120D
BnaA10g24300D	BnaC07g44060D	BnaA02g05820D	BnaA06g28300D	BnaC05g24100D	BnaA06g36410D	BnaA03g20980D	BnaC03g27690D	BnaA03g27100D	BnaC05g15130D	BnaCnng57580D	BnaA07g11990D	BnaA03g27680D	BnaA03g22990D	BnaC09g42140D	BnaC05g03000D	BnaC09g46240D	BnaC05g16430D	BnaC08g19850D	BnaA01g28370D	BnaC03g47020D	BnaC05g13640D	BnaA02g35220D	BnaC07g26390D	BnaC04g50720D	BnaC05g12130D	BnaCnng04260D	BnaC07g25450D	BnaA08g30200D	BnaC05g09520D	BnaCnng02860D	BnaCnng43370D	BnaC03g47560D	XLOC_021298	BnaAnng31380D	BnaC09g06540D	BnaC08g18750D	BnaC03g51620D	BnaCnng59680D	BnaA07g05000D	BnaA08g02860D	BnaA02g01520D	BnaC09g42900D	BnaC08g28600D	BnaA03g27780D	BnaA03g23410D	BnaC06g33040D	BnaA03g54120D
BnaA10g24360D	BnaC07g07780D	BnaC05g28140D	BnaA06g27860D	BnaC08g12460D	BnaA10g10110D	BnaA07g35050D	BnaA09g08460D	BnaA03g27120D	BnaC05g15760D	BnaCnng57580D	BnaA07g12450D	BnaA03g27630D	BnaA03g22990D	BnaC09g42140D	BnaA10g00640D	BnaC09g46240D	BnaC05g17400D	BnaC06g37290D	BnaC04g56390D	BnaA10g14650D	BnaC05g13510D	BnaCnng59210D	BnaC07g26390D	BnaC04g50550D	BnaC05g12160D	BnaC06g32310D	BnaA06g20800D	BnaA08g30210D	BnaC05g09370D	BnaCnng49190D	BnaCnng43100D	BnaC03g47560D	XLOC_021298	BnaC05g11950D	BnaC09g06520D	BnaC08g18770D	BnaA03g22560D	BnaC09g46220D	BnaA01g26060D	BnaA08g02860D	BnaA02g01520D	BnaC09g42920D	BnaC07g25730D	BnaA03g27750D	BnaA03g23270D	BnaA07g17600D	BnaA03g53560D
BnaA10g24360D	BnaC07g43910D	BnaA02g06190D	BnaC04g39270D	BnaC08g12460D	BnaA03g30360D	BnaA07g34730D	BnaC03g27850D	BnaA03g27210D	BnaC01g31670D	BnaCnng57580D	BnaA07g12300D	BnaA03g27630D	BnaC08g11060D	BnaC09g42140D	BnaA10g00320D	XLOC_091219	BnaC05g17400D	BnaC06g37130D	BnaC08g06410D	BnaA10g14330D	BnaC05g13510D	BnaA02g35270D	BnaA09g44720D	BnaC04g50550D	BnaC01g30070D	BnaC06g32420D	BnaC01g17090D	BnaA08g30250D	BnaC05g09380D	BnaA08g02960D	XLOC_095195	BnaC03g47560D	XLOC_021298	BnaC05g11730D	BnaC09g05790D	BnaC08g18730D	BnaC03g51700D	BnaCnng10160D	BnaC03g32650D	BnaCnng06740D	BnaA02g01540D	BnaC09g42870D	BnaC07g25730D	BnaA03g27750D	BnaA03g23280D	BnaCnng48780D	BnaC08g21130D
BnaC03g16380D	BnaC07g07560D	BnaC05g28220D	BnaA06g27380D	BnaC08g12460D	BnaA06g36890D	BnaA07g34760D	BnaA09g06650D	BnaA07g21960D	BnaC05g15980D	BnaCnng57520D	BnaA07g13990D	BnaA03g27630D	BnaC08g11060D	BnaA08g02960D	BnaA03g12810D	XLOC_087899	BnaC01g31800D	BnaC06g37080D	BnaC08g06270D	BnaA10g14260D	BnaC05g13510D	BnaA02g35270D	BnaC06g21800D	BnaC04g50550D	BnaC03g16480D	BnaC06g33040D	BnaC01g17260D	BnaCnng50450D	BnaC01g30420D	BnaCnng02230D	BnaC01g18580D	XLOC_013478	BnaA06g35660D	BnaAnng30950D	BnaC09g05790D	BnaC08g18140D	BnaC03g51700D	XLOC_085657	BnaC03g32650D	BnaCnng06840D	BnaA03g26050D	BnaC09g42870D	BnaC08g04930D	BnaA03g27750D	BnaC08g10110D	BnaCnng48800D	BnaA02g31910D
BnaA10g24590D	BnaC07g07560D	BnaC05g28190D	BnaA09g00370D	BnaC08g12720D	BnaC04g46370D	BnaA07g34770D	BnaC03g25360D	BnaA03g26810D	XLOC_067441	BnaA07g18180D	BnaA03g52860D	BnaA03g27630D	BnaA03g22930D	BnaC09g42370D	BnaA03g12420D	XLOC_087899	BnaC01g31800D	BnaC06g37080D	BnaC03g34750D	BnaA10g14410D	BnaC05g13500D	BnaCnng59080D	BnaA07g04170D	BnaC04g50680D	BnaC03g16180D	BnaA07g17260D	XLOC_043241	BnaCnng50270D	BnaC01g30420D	BnaCnng02180D	BnaC01g19150D	XLOC_013478	XLOC_033384	BnaAnng30950D	XLOC_003893	BnaC08g18060D	BnaC03g51700D	BnaC09g44960D	BnaA01g26230D	BnaC09g41820D	BnaA03g25960D	BnaC02g22790D	BnaC03g72620D	BnaA03g27880D	BnaA03g22990D	BnaCnng48800D	BnaC01g17770D
BnaC03g16560D	BnaC07g07560D	BnaC03g13740D	BnaA03g49650D	BnaC08g12820D	BnaA06g36860D	BnaA03g20610D	BnaC07g28590D	BnaA02g01030D	BnaC05g16060D	BnaA07g24260D	BnaA03g53560D	BnaA03g27660D	BnaA03g22830D	BnaC09g42290D	BnaA07g09950D	BnaC09g46320D	XLOC_043699	BnaC06g37530D	BnaC08g06210D	BnaA10g14430D	BnaC05g13500D	BnaCnng59050D	BnaA07g04170D	BnaC04g50700D	BnaC02g29360D	BnaC06g33230D	XLOC_043241	BnaCnng50310D	BnaC05g09140D	BnaC09g37470D	BnaC01g19120D	BnaC05g11350D	BnaCnng45920D	BnaC03g48680D	XLOC_003893	BnaCnng10670D	BnaC03g51720D	BnaCnng10440D	XLOC_002893	BnaCnng06870D	XLOC_005423	BnaC02g22820D	XLOC_075046	BnaA03g27670D	BnaC08g10180D	BnaC08g15070D	BnaC01g17800D
BnaC03g16560D	BnaC07g07510D	BnaC03g13840D	BnaA09g00480D	BnaC08g12760D	BnaA10g09860D	BnaA07g34490D	BnaC08g00500D	BnaA02g00950D	BnaC05g15300D	BnaA07g24260D	BnaCnng53220D	BnaA03g27660D	BnaC08g11120D	BnaCnng08110D	BnaC03g33790D	BnaCnng60200D	BnaC01g31600D	BnaA07g18900D	BnaCnng47290D	BnaC03g47230D	BnaC05g13430D	BnaCnng59050D	BnaA07g04530D	BnaC05g13570D	XLOC_008249	BnaCnng50020D	BnaC05g07800D	BnaA08g29810D	BnaC05g09170D	BnaCnng02320D	BnaA03g49650D	BnaC03g47340D	BnaC07g32080D	BnaC03g48590D	XLOC_003893	BnaCnng10830D	BnaC05g13510D	BnaCnng10440D	XLOC_002893	BnaCnng06870D	BnaA03g26160D	BnaC02g22820D	BnaC03g72720D	BnaA03g27670D	BnaA03g22920D	BnaA07g17860D	BnaA02g32320D
BnaC03g16560D	BnaC07g43780D	BnaA02g06610D	BnaA10g07880D	BnaC08g12900D	BnaC04g46350D	BnaA07g34570D	BnaC08g00610D	BnaA07g22100D	BnaC05g15270D	BnaA03g29320D	BnaC01g20420D	BnaA03g27730D	BnaC05g11910D	BnaC08g15170D	BnaC03g33280D	BnaCnng60200D	BnaC05g17120D	BnaA07g18900D	BnaCnng47290D	BnaC03g47260D	BnaC05g13370D	BnaCnng59050D	BnaA01g25610D	BnaC03g08460D	BnaA03g20150D	BnaC06g32640D	BnaC03g06880D	BnaA08g29820D	BnaC05g09170D	BnaCnng02320D	BnaA02g29880D	BnaC05g11480D	BnaA09g16090D	BnaC03g48590D	XLOC_003893	BnaCnng10830D	BnaC05g13510D	BnaCnng10440D	BnaC04g52250D	BnaCnng06870D	BnaC05g17900D	BnaA08g03480D	BnaC08g05160D	BnaA03g27670D	BnaA03g22830D	BnaCnng49480D	BnaC01g17090D
BnaA07g22740D	BnaA09g57270D	BnaA02g06610D	BnaC01g14300D	BnaC08g12900D	BnaA07g28930D	BnaC03g52360D	BnaA01g23100D	BnaA03g27330D	BnaC05g15440D	BnaA03g29180D	BnaC01g20490D	BnaA03g27500D	BnaC05g11760D	BnaC08g15170D	BnaC03g33500D	BnaCnng60200D	BnaC05g17180D	BnaA07g18900D	BnaC07g25730D	BnaA10g14770D	BnaC05g13320D	BnaCnng59050D	BnaA01g25610D	BnaC05g13300D	BnaA03g20240D	BnaCnng50720D	BnaC03g06980D	XLOC_029817	BnaC01g30260D	BnaC09g37430D	BnaA02g29590D	BnaC05g11480D	BnaA09g16090D	BnaC03g48590D	XLOC_003880	BnaCnng10830D	BnaC05g13510D	BnaCnng10440D	BnaC08g04930D	BnaC08g15530D	BnaC05g17900D	BnaA07g16070D	BnaC03g72570D	BnaA03g27660D	BnaC05g11700D	BnaCnng49290D	BnaC01g17260D
BnaA07g22720D	BnaA09g57240D	BnaA03g27630D	BnaC01g14550D	BnaC08g12900D	BnaA07g28910D	BnaA07g34450D	BnaA01g23100D	BnaA02g00810D	BnaC05g15440D	BnaA03g29180D	BnaC01g20920D	BnaA07g21850D	BnaC05g11700D	BnaC08g15170D	BnaA10g01180D	BnaCnng60260D	BnaA03g24620D	BnaC06g37560D	XLOC_094345	BnaA10g14770D	BnaC05g13150D	BnaCnng58920D	BnaC03g77980D	BnaC05g13270D	BnaC02g29180D	BnaCnng50600D	BnaC03g07110D	BnaCnng50100D	BnaC01g30260D	BnaCnng02440D	BnaA02g29590D	BnaC05g11480D	BnaA09g16090D	XLOC_058340	BnaC09g04780D	BnaCnng10830D	BnaC02g30940D	BnaC09g44950D	BnaC08g04930D	BnaC08g15140D	BnaC05g17900D	BnaC08g16810D	BnaC07g25450D	BnaA03g27660D	BnaC05g11700D	BnaCnng49290D	XLOC_043200
BnaA07g22700D	BnaA09g57240D	BnaA03g27630D	BnaC05g20140D	BnaC08g12900D	BnaC09g42440D	BnaA07g34450D	BnaA01g23100D	BnaA02g00870D	BnaC05g15440D	BnaA03g28940D	BnaA07g13530D	BnaA03g27190D	BnaC05g11700D	BnaC09g41700D	BnaC01g20920D	BnaCnng60260D	BnaA03g24620D	BnaA07g18920D	BnaCnng47820D	BnaA10g14770D	BnaC05g13070D	XLOC_085843	BnaA07g05000D	BnaC03g08670D	BnaA03g20080D	BnaCnng50600D	BnaA06g22260D	BnaCnng50050D	BnaC01g30070D	BnaA08g02660D	BnaA07g11990D	BnaC05g11460D	BnaCnng45840D	XLOC_058340	BnaC09g04780D	BnaC06g35310D	BnaC05g13750D	BnaA08g03560D	BnaC08g05250D	BnaC08g15270D	BnaC05g17900D	BnaC08g16840D	XLOC_077367	BnaA03g27630D	BnaC05g11600D	BnaCnng49660D	BnaA03g54210D
BnaC05g28640D	BnaA09g57220D	BnaA03g27600D	BnaA10g07100D	BnaC08g12860D	BnaC09g42410D	BnaA07g34120D	BnaC08g00310D	BnaA02g00870D	BnaC05g15520D	BnaA03g28940D	BnaA07g13470D	BnaA10g13380D	BnaC05g11600D	BnaCnng56430D	BnaA10g01790D	BnaCnng60150D	BnaA03g24620D	BnaC06g37390D	BnaC07g26390D	BnaA07g22930D	BnaC05g14320D	XLOC_085843	BnaC08g05480D	BnaC03g08800D	BnaA03g19940D	BnaCnng50600D	BnaA06g23760D	BnaCnng50050D	BnaC03g13840D	BnaC08g11080D	BnaA02g30110D	BnaC05g11520D	BnaA09g16080D	BnaA06g30820D	BnaC09g04850D	BnaCnng10850D	BnaC05g13800D	BnaA08g03460D	BnaC08g05250D	BnaA07g17360D	BnaC05g17910D	BnaA07g15820D	BnaC06g20670D	BnaA03g27630D	BnaC05g11520D	BnaCnng49700D	XLOC_006390
BnaA03g26210D	BnaA09g57260D	BnaA03g27600D	BnaC01g15010D	BnaC05g23640D	BnaC09g42410D	BnaC03g51850D	BnaC07g29380D	BnaA02g01670D	BnaC05g15580D	BnaA10g16650D	BnaA03g53970D	BnaA07g21450D	BnaC05g11520D	BnaCnng56430D	BnaC01g21140D	BnaA07g23980D	BnaA03g24620D	BnaC06g37370D	BnaC07g26390D	BnaA03g28910D	BnaC05g14430D	BnaA08g03920D	XLOC_002924	BnaC05g13940D	BnaA03g19910D	BnaCnng50600D	BnaA05g31040D	BnaCnng50050D	BnaC03g13570D	BnaC08g11140D	BnaC01g17950D	BnaC03g47230D	BnaCnng45540D	BnaA06g30820D	BnaC03g18550D	BnaC08g18170D	BnaC05g13640D	BnaA08g03460D	BnaC08g05250D	BnaC06g33790D	BnaC05g17840D	BnaC08g16750D	BnaA07g03330D	BnaA03g27630D	BnaC05g11510D	BnaCnng03510D	BnaA02g21620D
BnaC05g28460D	BnaA02g00450D	BnaC03g14280D	BnaA06g30740D	BnaC05g23660D	BnaC09g42410D	BnaC03g51700D	BnaA03g51510D	BnaA02g01670D	BnaC01g30790D	BnaA10g16530D	BnaA03g53970D	BnaA03g27170D	BnaC05g11510D	BnaC09g41660D	BnaC08g21990D	BnaA07g23930D	BnaC03g54010D	BnaC06g37360D	BnaA07g07710D	BnaC03g47870D	BnaC05g14290D	BnaA08g03920D	XLOC_002924	BnaC05g13890D	BnaC05g08730D	BnaCnng50600D	BnaA05g31070D	BnaA08g29630D	BnaA03g19910D	BnaC08g11140D	BnaC01g17890D	BnaC03g47260D	BnaCnng45490D	BnaC03g48890D	BnaCnng69030D	BnaA07g17400D	BnaC05g14430D	BnaC09g44880D	BnaC03g33280D	BnaC06g33790D	BnaC05g18100D	BnaC08g16600D	BnaA01g26230D	BnaA07g22700D	BnaC05g11410D	BnaCnng03510D	BnaA02g21620D
BnaA07g23160D	BnaC04g51640D	BnaC03g13870D	BnaC05g21290D	BnaC05g23630D	BnaA10g09650D	BnaA07g33920D	BnaC07g29200D	BnaA02g01380D	BnaC03g19140D	BnaC03g13190D	BnaC08g25640D	BnaA03g27120D	BnaC05g11410D	BnaC09g41660D	BnaC08g22070D	BnaA03g30700D	BnaC03g54010D	BnaC06g37430D	BnaA03g15080D	BnaA10g14130D	BnaC05g13800D	XLOC_088220	BnaA01g26230D	BnaC05g13920D	BnaC05g08770D	BnaCnng50120D	BnaA05g31240D	BnaCnng49870D	BnaA03g20080D	BnaC08g11140D	XLOC_043482	BnaC03g47260D	BnaCnng45490D	BnaA04g05180D	BnaCnng69030D	BnaC06g35920D	BnaC05g14560D	BnaCnng10480D	BnaC03g33500D	BnaA07g17560D	BnaC05g18130D	BnaC02g22730D	BnaC08g03990D	BnaA03g27500D	BnaC05g11410D	XLOC_091265	BnaA02g21620D
XLOC_065033	BnaC01g28340D	BnaC03g14030D	BnaC04g42230D	BnaC05g23580D	BnaA04g09390D	BnaC03g52090D	BnaC09g50590D	BnaA02g01410D	BnaC03g19120D	BnaC03g13230D	BnaC08g25840D	BnaA03g27100D	BnaC05g11410D	BnaA08g02660D	BnaC08g22070D	BnaA07g23560D	BnaC03g53900D	BnaC06g37440D	BnaA03g15080D	BnaA10g13860D	BnaC01g32000D	XLOC_088220	BnaA01g26060D	BnaC05g13880D	BnaA03g20790D	BnaCnng50100D	BnaC03g05830D	XLOC_091780	BnaA03g20150D	BnaC08g11290D	XLOC_043482	BnaA04g06390D	BnaA07g36460D	BnaC03g48800D	BnaCnng69030D	BnaC06g35940D	BnaC05g14760D	BnaCnng59050D	BnaA05g30860D	BnaC06g33810D	BnaC03g46410D	BnaA08g03610D	BnaC08g03800D	BnaA07g22890D	BnaC05g11410D	XLOC_091265	BnaA02g21620D
XLOC_065033	BnaC01g28190D	BnaA03g28190D	BnaC05g21730D	BnaC05g23580D	BnaC09g42290D	BnaC03g52880D	BnaA03g51220D	BnaC05g16600D	BnaA03g23270D	BnaC03g13250D	BnaC08g26120D	BnaA03g27090D	BnaC05g12130D	BnaC09g41970D	BnaC08g22070D	BnaC03g47510D	BnaA03g24070D	BnaCnng60610D	BnaC05g04030D	BnaC03g47550D	BnaC01g32040D	XLOC_088220	XLOC_078919	BnaC05g13750D	BnaC02g28640D	BnaCnng50050D	BnaA06g23080D	XLOC_091780	BnaA03g19460D	BnaC08g10840D	BnaC08g18400D	BnaA04g06410D	BnaA07g36640D	BnaC03g48800D	BnaA05g19880D	BnaC06g36190D	BnaC05g14760D	BnaCnng59050D	BnaC08g05580D	BnaC06g34120D	BnaC05g18020D	BnaA08g03610D	BnaA01g26060D	BnaA07g22890D	BnaC01g31800D	BnaCnng48880D	BnaA02g21620D
XLOC_065033	BnaC07g44490D	BnaA03g28100D	BnaC04g41340D	BnaC08g13120D	BnaC09g42350D	BnaC03g52880D	BnaCnng06450D	BnaC05g16600D	BnaC03g18890D	BnaC03g13250D	BnaC05g00070D	BnaC03g46360D	BnaC05g12160D	BnaC09g41910D	BnaA03g50840D	BnaC03g47500D	BnaC02g32380D	BnaCnng59930D	BnaC05g04030D	BnaA10g13890D	BnaC01g32080D	XLOC_026922	BnaC07g25450D	BnaC03g09030D	BnaC02g28490D	BnaCnng50050D	BnaC01g15010D	BnaC09g39370D	BnaA03g19680D	BnaCnng02940D	BnaC08g18400D	BnaC05g11580D	BnaA07g36780D	BnaC03g48800D	BnaA02g04010D	BnaA07g17560D	BnaC05g14760D	BnaCnng59050D	BnaCnng45490D	BnaC06g34150D	BnaC03g46060D	BnaC06g32250D	BnaA01g26060D	BnaA07g22890D	BnaC01g31800D	BnaCnng48880D	BnaA02g21620D
BnaA07g23390D	BnaC01g28280D	BnaA03g28100D	BnaC05g21780D	BnaC08g13160D	BnaA04g09200D	BnaC03g52880D	BnaA09g07030D	XLOC_065191	BnaC03g18890D	BnaA10g16410D	BnaC01g19120D	BnaA03g27060D	BnaC01g30700D	BnaC08g15660D	BnaC08g21720D	BnaC03g47550D	BnaA03g24110D	BnaC09g46240D	BnaA10g06660D	BnaA10g13890D	BnaC05g13930D	BnaC09g44070D	BnaC07g25730D	BnaC03g09030D	BnaC02g28490D	BnaCnng50050D	BnaC01g15010D	BnaC09g39370D	BnaA03g19740D	BnaCnng02940D	BnaA03g51230D	BnaA04g06500D	BnaC07g32640D	BnaA06g30370D	BnaA02g03650D	BnaC06g35600D	BnaC05g14840D	BnaCnng59080D	BnaA07g05970D	BnaC06g34050D	BnaC03g46060D	XLOC_025436	BnaC07g24130D	BnaA10g12140D	BnaC05g12190D	BnaCnng49190D	BnaA02g21640D
BnaA07g23360D	BnaC07g44700D	BnaA03g28170D	BnaC05g22090D	BnaC05g23210D	BnaA04g09200D	BnaC05g22850D	BnaC06g26960D	BnaA02g01150D	BnaA03g22560D	BnaA10g16330D	BnaC01g19150D	BnaC03g46400D	BnaC01g30860D	BnaC08g15870D	BnaA03g50730D	BnaC03g47550D	XLOC_008366	BnaC09g46220D	BnaA10g06530D	BnaC03g47610D	BnaC01g31800D	BnaC09g44070D	BnaCnng45490D	BnaA03g23260D	BnaC05g08190D	BnaCnng50050D	BnaC05g05970D	BnaC09g39310D	XLOC_010811	BnaC08g10850D	BnaC01g17090D	BnaAnng29740D	BnaC07g32670D	BnaAnng31260D	BnaC09g04180D	BnaC06g35590D	BnaC05g13920D	BnaA08g03210D	BnaC07g24130D	BnaA07g18020D	BnaC03g46060D	BnaC06g32300D	BnaC07g24430D	BnaC03g11380D	BnaC01g31650D	BnaC09g41970D	BnaA02g21640D
XLOC_067259	BnaC07g44700D	BnaA07g23740D	BnaC05g22090D	BnaC05g23210D	BnaA04g09200D	BnaC03g52570D	BnaA09g05490D	BnaC05g17090D	BnaC05g11590D	BnaA10g16860D	BnaC07g00300D	BnaA07g21730D	BnaC01g30510D	BnaCnng08330D	BnaCnng51930D	BnaC03g47560D	BnaC05g12880D	XLOC_094823	BnaA10g06530D	BnaA03g28220D	BnaC01g31800D	BnaC09g43910D	BnaC03g33790D	BnaA07g21850D	BnaC02g28670D	BnaC09g42140D	BnaC05g05920D	BnaCnng49640D	BnaA03g19600D	BnaC08g10810D	BnaC01g16600D	BnaAnng29740D	BnaC07g32670D	BnaA04g04970D	BnaCnng66130D	BnaC08g18840D	BnaC05g13930D	XLOC_089341	BnaA09g42670D	BnaC06g33750D	BnaC03g46060D	BnaC06g32310D	BnaCnng42800D	BnaA10g12100D	BnaC05g12160D	BnaA08g03460D	BnaA03g18800D
BnaA07g23190D	BnaA01g02370D	BnaC03g14470D	BnaC05g22240D	XLOC_065189	BnaC07g03580D	BnaC05g22600D	BnaA09g05630D	BnaC05g16980D	BnaC05g11590D	BnaC03g13840D	BnaC07g00260D	BnaA07g21790D	BnaC01g30420D	BnaC08g15250D	BnaCnng51760D	BnaA10g18110D	BnaC05g12880D	BnaCnng60250D	BnaA10g06350D	BnaA03g28300D	BnaC01g31800D	BnaC09g43910D	BnaC03g33500D	BnaA07g21790D	BnaC05g07940D	BnaC09g42140D	BnaA06g23460D	BnaA08g03420D	BnaA03g19480D	BnaC08g10820D	BnaA03g51510D	BnaA04g06480D	BnaC07g32810D	BnaA06g30280D	BnaA02g03600D	BnaA07g17900D	BnaC05g14290D	XLOC_089341	XLOC_094565	BnaC06g33610D	BnaC05g18320D	BnaC08g16550D	BnaCnng42800D	BnaA10g12100D	BnaC01g31760D	BnaA08g03460D	BnaA03g18730D
BnaA07g23190D	BnaC07g44670D	XLOC_078598	BnaC05g22260D	BnaA03g20260D	BnaA10g09430D	BnaC05g22600D	BnaA09g05620D	BnaC03g10860D	BnaC05g11600D	BnaA03g28870D	BnaA07g14330D	BnaA10g13000D	BnaC03g50340D	BnaC08g15530D	BnaC03g34730D	BnaA10g18290D	BnaC05g12860D	BnaCnng60260D	BnaA06g19100D	BnaA03g28580D	BnaC01g31800D	BnaC09g43910D	BnaC03g34120D	BnaA07g21790D	BnaC05g07980D	BnaC09g42140D	BnaA06g23320D	BnaCnng02430D	BnaA03g19570D	BnaC08g10820D	BnaA03g51750D	BnaA04g05870D	BnaA07g36190D	BnaA06g30250D	BnaA02g03600D	BnaA07g18020D	BnaC05g14300D	BnaCnng09940D	XLOC_094565	BnaC06g33680D	BnaA07g21280D	BnaC02g23390D	BnaA07g05000D	BnaA10g12100D	BnaC05g12130D	BnaA07g22850D	BnaC05g06670D
BnaA07g23190D	BnaC07g44660D	XLOC_078598	BnaA06g31190D	BnaA03g20230D	BnaC09g42480D	BnaC05g22600D	BnaA09g05280D	BnaC03g10820D	BnaC05g11510D	BnaA03g28870D	BnaA07g14330D	BnaA10g13000D	BnaC03g50810D	BnaC08g15530D	BnaC01g20420D	BnaA10g18260D	BnaA03g23850D	XLOC_087904	BnaC04g40450D	BnaA03g28490D	BnaC01g31800D	BnaC09g43910D	BnaC08g04400D	BnaA07g21730D	BnaC05g07980D	BnaC09g42140D	XLOC_040198	BnaA08g03240D	BnaC05g09920D	BnaC06g28770D	BnaA06g18970D	BnaA06g31810D	XLOC_026999	BnaC03g48090D	BnaA02g03600D	BnaC06g35750D	BnaC05g14300D	BnaCnng09940D	BnaC05g00740D	BnaA07g18170D	BnaC05g18580D	BnaC08g16250D	BnaA07g04170D	BnaC03g11540D	BnaC03g15920D	BnaA03g27600D	BnaC03g05550D
BnaC05g28830D	BnaA03g33870D	XLOC_078598	BnaC07g01360D	BnaA03g20200D	BnaC09g41690D	BnaC05g22600D	BnaC06g26620D	BnaC03g10940D	BnaC05g11520D	BnaC03g13890D	BnaC05g00630D	BnaA10g13000D	BnaC03g51620D	BnaA07g16670D	BnaC01g20340D	BnaA10g18030D	BnaC05g12770D	XLOC_087904	BnaA10g07100D	BnaA03g27880D	BnaC01g31760D	BnaC09g43910D	BnaA05g30850D	BnaA03g23620D	BnaC02g28900D	BnaC09g42140D	BnaA02g25450D	BnaCnng02580D	BnaC02g28490D	BnaC06g28770D	XLOC_064965	BnaA06g31760D	BnaA07g37040D	BnaA06g30300D	BnaC03g15250D	BnaCnng10960D	BnaC05g14300D	BnaC09g44520D	BnaA03g11640D	BnaC06g33590D	BnaC03g46820D	BnaC06g31740D	BnaC03g33500D	BnaC03g11540D	BnaC03g15910D	BnaA03g27600D	BnaC03g05850D
XLOC_003800	BnaA01g01270D	XLOC_078598	BnaC07g00680D	BnaA03g20140D	BnaC09g42140D	BnaC03g52440D	BnaC06g26610D	BnaC05g16640D	BnaA03g22990D	BnaC03g13870D	BnaC05g00740D	BnaA10g13000D	BnaC03g51620D	BnaA07g16860D	XLOC_005150	BnaA10g18030D	BnaA03g24550D	BnaCnng60170D	XLOC_025112	BnaA03g27890D	XLOC_043915	BnaCnng09320D	BnaC04g52250D	BnaA03g23640D	BnaC02g29100D	BnaA07g16810D	BnaA02g25450D	BnaA08g03250D	BnaC02g28490D	BnaC06g28940D	BnaC05g03680D	BnaC03g47020D	BnaA07g37040D	BnaC03g48030D	BnaC03g15180D	BnaCnng58240D	BnaC01g30510D	BnaC09g44480D	BnaA03g11640D	BnaCnng54240D	BnaC03g46820D	BnaA07g16360D	BnaC03g33790D	BnaC03g11540D	BnaC03g15890D	BnaA03g27600D	BnaC03g05830D
BnaC05g29050D	BnaA03g33990D	BnaC08g17820D	BnaA10g04800D	BnaA03g20080D	BnaC09g42110D	BnaC03g52440D	BnaC07g29660D	BnaC05g16640D	BnaA03g22990D	BnaA07g23410D	BnaC08g24440D	BnaA10g13000D	BnaC03g51720D	BnaA07g16800D	XLOC_005150	BnaC03g47870D	BnaA03g24320D	BnaA07g18180D	BnaC04g41400D	BnaA03g28040D	XLOC_054007	BnaCnng09320D	BnaC08g04930D	BnaC04g51480D	BnaC02g29150D	BnaCnng50370D	BnaC04g33610D	BnaCnng02700D	BnaC02g28350D	BnaC06g28940D	BnaC05g03270D	XLOC_040057	BnaA09g16260D	BnaC05g12530D	BnaC03g15260D	BnaC09g45010D	BnaC01g30510D	BnaC08g18480D	BnaA03g11340D	BnaCnng54040D	BnaC05g18540D	BnaA07g16490D	BnaC03g33790D	BnaC03g11540D	BnaC03g16180D	BnaA03g27670D	BnaC05g06260D
BnaA02g04710D	BnaC01g28680D	BnaC08g17820D	BnaA10g04800D	BnaA03g19910D	BnaA05g00120D	BnaC03g52440D	BnaA06g19640D	BnaC03g11540D	BnaA03g22830D	BnaA03g28790D	BnaC05g01280D	BnaA10g13000D	BnaC03g51700D	BnaA07g16810D	BnaC01g20490D	BnaC03g47980D	BnaC02g31510D	BnaA03g30540D	BnaC04g41340D	BnaA03g28100D	BnaC01g31350D	BnaCnng09320D	BnaC08g04930D	BnaC04g51430D	BnaC05g08350D	BnaCnng50320D	BnaC04g34190D	BnaCnng02680D	BnaC05g10100D	BnaC06g28940D	BnaC01g15010D	XLOC_040057	BnaA09g16260D	BnaC03g48390D	BnaA02g02640D	BnaC09g45120D	BnaC01g30420D	BnaA08g02870D	BnaA10g03910D	BnaCnng54040D	BnaC03g51720D	BnaA07g16420D	BnaC03g33280D	BnaA10g11930D	BnaA03g22560D	BnaA03g27670D	BnaA06g20800D
BnaA03g26970D	BnaC01g28690D	BnaC08g17820D	BnaA10g04830D	BnaA03g21070D	BnaA04g09750D	BnaC03g52470D	BnaC07g29740D	BnaC03g11540D	BnaA03g22830D	BnaC03g13440D	BnaC05g01620D	BnaA10g12910D	BnaC03g51700D	BnaC06g33540D	BnaA02g31630D	BnaC03g47990D	BnaC02g31810D	BnaA07g23570D	BnaA06g17020D	BnaA07g24540D	BnaC03g52360D	BnaC08g16900D	BnaC07g24130D	BnaC04g51350D	BnaC05g08380D	BnaA07g22850D	BnaC04g33850D	BnaA08g03020D	BnaC05g10060D	BnaA07g15820D	BnaC01g14970D	BnaAnng30250D	BnaA09g16220D	BnaA06g30610D	BnaA02g02920D	XLOC_095097	BnaC01g30700D	BnaA08g02960D	BnaC05g01280D	BnaCnng54160D	BnaC03g51700D	BnaA07g16420D	BnaC08g03120D	BnaC03g11610D	BnaA03g22600D	BnaA03g27680D	BnaC05g05770D
BnaA03g26970D	BnaC01g28720D	BnaC03g18970D	BnaCnng05210D	XLOC_010838	BnaC07g40180D	BnaC03g52370D	BnaC08g01820D	BnaC05g17400D	BnaA03g22830D	BnaC03g13410D	BnaC05g01620D	BnaA10g12930D	BnaC03g51700D	BnaA07g17020D	BnaA03g51230D	BnaA10g18370D	BnaC05g12130D	BnaA03g30410D	BnaA03g12810D	BnaA07g24580D	BnaC03g52330D	BnaC08g16900D	BnaC07g24130D	BnaA02g00020D	BnaC05g09010D	BnaA03g26850D	BnaA06g24140D	BnaCnng02820D	BnaC01g29490D	BnaA07g15750D	BnaC01g15750D	BnaA06g31680D	BnaA09g16190D	BnaA06g30550D	BnaA02g02920D	XLOC_025496	BnaC01g30700D	BnaC08g18400D	BnaC05g01840D	BnaC09g42490D	BnaC03g51700D	BnaA07g16150D	BnaC08g03120D	BnaC03g11670D	BnaC03g17000D	BnaA03g27660D	BnaA06g20400D
BnaA03g26970D	BnaC09g47390D	BnaC03g19070D	BnaCnng05210D	BnaA07g34940D	BnaC07g04330D	BnaC05g22540D	BnaC08g01820D	BnaC03g11670D	BnaA03g22920D	BnaC03g13740D	BnaA02g23960D	BnaA10g12950D	BnaC03g51700D	BnaC06g33610D	BnaA07g11990D	BnaA03g30210D	BnaC05g12160D	BnaA03g30520D	BnaA10g07880D	BnaA10g15540D	BnaC03g53260D	BnaA08g03610D	BnaCnng45130D	BnaC04g51640D	BnaA03g19740D	BnaA03g26700D	BnaA06g24220D	BnaCnng02790D	BnaC05g10620D	BnaCnng48160D	BnaC01g15750D	BnaA06g31700D	BnaA09g14990D	BnaA04g04830D	BnaA02g02920D	XLOC_025496	BnaC01g30700D	BnaA07g17020D	BnaC05g01860D	BnaCnng53710D	BnaC03g51700D	BnaA07g16160D	XLOC_024949	BnaC03g11690D	BnaA03g22170D	BnaA03g27630D	BnaA06g20400D
[truncated: 9,286 more rows]
